# Supplementary material for: TOR Inhibitors Synergistically Suppress the Growth and Development of Phytophthora infestans, a Highly Destructive Pathogenic Oomycete
Source: Front Microbiol. 2021 Apr 16;12:596874. doi: 10.3389/fmicb.2021.596874 (PMC8086431; doi:10.3389/fmicb.2021.596874)
Supplement: Supplementary Table 2 — (A) Intron in TORs of various species. (B) Putative homologous components of the TOR signaling pathway in P. infestans in detail. (C) Putative homologous components of the TOR signaling pathway in P. infestans (Concise edition). [file Table_2.XLSX]

## Sheet: Table S2A
Intron in TORs of various species
	Phytophthora infestans	Phytophthora	Phytophthora parasitica	Homo sapiens	Saccharomyces cerevisiae	Arabidopsis thaliana	Solanum tuberosum
Intron in TORs	PITG_15408: 0	PHYSODRAFT_284697:0	PPTG_11486: 0	NP_004949: 59	YJR066W: 0	AT1G50030: 55	LOC102604383: 56
	PITG_12226: 0				YKL203C: 0

## Sheet: Table S2B
The putative homologous components of TOR signaling pathway in P. infestans
Protein name	Homo sapiens	Saccharomyces cerevisiae	Arabidopsis thaliana	Phytophthora infestans	identity	Query cover
Target of rapamycin	mTOR(NP_004949)	TOR1(YJR066W)	TOR (AT1G50030)	PiTOR1(PITG_15408)	0.4831	0.84
		TOR2(YKL203C)		PiTOR2(PITG_12226)	0.4156	0.95
Regulatory associate protein of TOR	mRAPTOR(NP_065812)	KOG1(YHR186C)	RAPTOR1(AT3G08850)	RAPTOR-like1（PITG_05517）	0.5732	0.64
Lethal with sec-13 protein 8	mLST8(NP_001338989)	LST8(YNL006W)	LST8-1(AT3G18140)	LST8-like（PITG_13618）	0.4714	0.98
S6 kinase	mS6K( NP_001356598)	SCH9(YHR205W)	S6K1 (AT3G08730)	S6K-like1（PITG_10450）	0.4708	0.64
				S6K-like2(PITG_05521)	0.4543	0.66
				S6K-like3(PITG_18420)	0.4515	0.69
				S6K-like4(PITG_10899)	0.4273	0.7
				S6K-like5(PITG_21185)	0.4693	0.65
Ribosome protein small subunit 6	mRPS6(EAW58641)	RPS6A(YPL090C)	RPS6A(AT4G31700)	RPS6-like1(PITG_00443)	0.5796	0.9
		RPS6B(YBR181C)	RPS6B(AT5G01360)
AMP activated protein kinase	mAMPK(AAA64745)	SNF1(YDR477W)	KIN10(AT3G01090)	AMPK-like1(PITG_14707)	0.5219	0.93
Peutz-Jeghers syndrome protein	mLKB(AAC15742)	LKB(AJV14198)	CIPK12(AT4G18700)	LKB-like1(PITG_21395)	0.4962	0.52
FK506-binding protein 12	mFKBP12(AAA58476)	FPR1(YNL135C)	FKBP12(AT5G64350)	FKBP12-like1(PITG_01310)	0.7368	0.84
				FKBP12-like2(PITG_22226)	0.7204	0.83
E2Fa transcription factor	mE2F3(NP_001940)		E2Fa(AT2G36010)	E2Fa-like(PITG_01579)	0.4211	0.39
Phosphoinositidedependent protein kinase 1	mPDK1(CAG38755)	PDK1(NP_014541)	PDK1(AT5G04510)	PDK1-like1(PITG_01043)	0.4009	0.9
				PDK1-like2(PITG_18473)	0.3642	0.9
Phosphatase and tensin homologue	mPTEN(AAD13528)	Tep(NP_014271)	PTEN(AT5G39400)	PTEN-like1(PITG_04678)	0.4555	0.45
				PTEN-like2(PITG_02820)	0.3723	0.44
AKT serine/threonine kinase 1	mAKT(NP_001369360.1)	YPK1(CAA81967)	/	Akt-like1(PITG_01365)	0.4944	0.5
Tuberous sclerosis complex 1	mTSC1(Q92574.2)	/	/	/
Tuberous sclerosis complex 2	mTSC2(AAI50301)	/	/	/
Insulin receptor substrate	mIRS(NP_005535)	/	/	/
Phosphatidylinositol 3-kinase α	mPI3Kα(XP_011511196 )	VPS34(YLR240W)	AtPI3K(At1g60490 )	PI3K-like(PITG_12326)	0.3392	0.99
Phosphatidylinositol 3-kinase β	mPI3Kβ( XP_016862108 )	VPS34(YLR240W)	AtPI3K(At1g60490 )	PI3K-like(PITG_07289)	0.3451	0.49
Phosphatidylinositol 3-kinase γ	mPI3Kγ( XP_016867817 )	VPS34(YLR240W)	AtPI3K(At1g60490 )	PI3K-like(PITG_07286)	0.4013	0.44
Rapamycin-insensitive companion of mTOR	mRICTOR(AAS79796)	AVO3(YER093C)	/	rictor-like1(PITG_03767)	0.2429	0.32
Stress activated map kinase-interacting protein 1	mSIN1( AAT46479)	AVO1(YOL078W)	/	/

## Sheet: Table S2C
Protein name	Homo sapiens	Saccharomyces	Arabidopsis	Phytophthora
		cerevisiae	thaliana	infestans
TOR	√	√	√	√
RAPTOR	√	√	√	√
LST8	√	√	√	√
S6K	√	√	√	√
RPS6	√	√	√	√
AMPK	√	√	√	√
LKB	√	√	√	√
FKBP12	√	√	√	√
E2F3	√		√	√
PDK1	√	√	√	√
PTEN	√	√	√	√
AKT	√	√		√
TSC1	√
TSC2	√
IRS	√
PI3Kα	√	√	√	√
PI3Kβ	√	√	√	√
PI3Kγ	√	√	√	√
RICTOR	√	√		√
SIN1	√	√
