# Supplementary material for: TOR Inhibitors Synergistically Suppress the Growth and Development of Phytophthora infestans, a Highly Destructive Pathogenic Oomycete
Source: Front Microbiol. 2021 Apr 16;12:596874. doi: 10.3389/fmicb.2021.596874 (PMC8086431; doi:10.3389/fmicb.2021.596874)
Supplement: Supplementary Table 5 — DEGs in RAP, AZD and RAP + AZD samples, respectively. DEGs with Log2 fold change >0 or <0 in (A) RAP, (B) AZD and (C) RAP + AZD-treated samples. DEGs with Log2 fold change >1 or <−1 in (D) RAP, (E) AZD and (F) RAP + AZD-treated samples. [file Table_5.XLSX]

## Sheet: Table S5A
DEGs in RAP-treated sample
Gene_id	readcount_Pi_RAP	readcount_Pi_DMSO	log2FoldChange	pval	padj	RGD Symbol	Interpro Description
Novel01508	0.330213	34.3394	-6.7003	5.32e-18	3.39e-17	--	hypothetical protein CONPUDRAFT_156983 [Coniophora puteana RWD-64-598 SS2]>gi|392588467|gb|EIW77799.1| hypothetical protein CONPUDRAFT_156983 [Coniophora puteana RWD-64-598 SS2]
PITG_12757	12.3048	765.323	-5.9588	0	0	--	Alpha-ketoglutarate-dependent sulfonate dioxygenase, putative [Source:UniProtKB/TrEMBL;Acc:D0NL31]
Novel00938	0.663414	16.1456	-4.6051	9.22e-08	3.26e-07	-//-
PITG_21422	0.333201	5.89505	-4.145	0.0032896	0.0073403	--	PexRD2 family secreted RxLR effector peptide, putative [Source:UniProtKB/TrEMBL;Acc:D0NIL2]
PITG_19718	0.9963	12.7762	-3.6807	1.37e-05	4.02e-05	--	Acyl-CoA desaturase, putative [Source:UniProtKB/TrEMBL;Acc:D0P0Y4]
Novel01040	0.996615	12.6721	-3.6685	1.85e-05	5.36e-05	-//-
PITG_22364	7.30872	89.0018	-3.6061	9.05e-29	8.57e-28	--	Major Facilitator Superfamily (MFS) [Source:UniProtKB/TrEMBL;Acc:D0RM74]
PITG_10320	2.65633	26.8671	-3.3383	2.53e-06	7.93e-06	--	12-oxophytodienoate reductase, putative [Source:UniProtKB/TrEMBL;Acc:D0NF18]
PITG_18340	369.383	3686.98	-3.3193	0	0	--	Alcohol dehydrogenase, putative [Source:UniProtKB/TrEMBL;Acc:D0NXX8]
PITG_02475	76.0832	722.547	-3.2474	1.59e-213	2.18e-211	--	Putative uncharacterized protein [Source:UniProtKB/TrEMBL;Acc:D0MWF1]
PITG_11448	88.6829	835.986	-3.2368	9.14e-243	1.51e-240	--	Putative uncharacterized protein [Source:UniProtKB/TrEMBL;Acc:D0NIT1]
PITG_14319	3.98394	34.7193	-3.1235	0.0056938	0.012221	--	Crinkler (CRN) family protein [Source:UniProtKB/TrEMBL;Acc:D0NPK3]
PITG_09193	21.9177	186.127	-3.0861	4.12e-55	7.84e-54	--	Aquaporin, putative [Source:UniProtKB/TrEMBL;Acc:D0NBW3]
PITG_14479	8.31068	67.5096	-3.0221	1.67e-19	1.14e-18	--	Putative uncharacterized protein [Source:UniProtKB/TrEMBL;Acc:D0NPY4]
PITG_10293	70.7241	547.204	-2.9518	1.18e-134	7.71e-133	--	Alcohol dehydrogenase, putative [Source:UniProtKB/TrEMBL;Acc:D0NEZ8]
PITG_08283	4.98779	38.1467	-2.9351	1.08e-10	4.72e-10	--	Putative uncharacterized protein [Source:UniProtKB/TrEMBL;Acc:D0NA84]
PITG_15235	22.2631	165.479	-2.8939	4.91e-46	7.55e-45	--	Secreted RxLR effector peptide protein, putative [Source:UniProtKB/TrEMBL;Acc:D0NQ76]
PITG_00792	189.988	1392.46	-2.8737	0	0	--	Putative uncharacterized protein [Source:UniProtKB/TrEMBL;Acc:D0MRQ0]
PITG_07761	564.622	3863.96	-2.7747	5.03e-86	1.71e-84	--	Putative uncharacterized protein [Source:UniProtKB/TrEMBL;Acc:D0N917]
PITG_11803	276.977	1891.75	-2.7719	0	0	--	Putative uncharacterized protein [Source:UniProtKB/TrEMBL;Acc:D0NHV2]
PITG_18339	379.651	2551.66	-2.7487	0	0	--	Alcohol dehydrogenase, putative [Source:UniProtKB/TrEMBL;Acc:D0NXX7]
PITG_03724	394.888	2553.26	-2.6928	0	0	--	Pyruvate, phosphate dikinase, putative [Source:UniProtKB/TrEMBL;Acc:D0MYC5]
PITG_22431	23.8969	152.463	-2.6736	6.69e-39	8.56e-38	--	Putative uncharacterized protein [Source:UniProtKB/TrEMBL;Acc:D0RMB3]
PITG_09194	59.7953	380.045	-2.6681	4.04e-92	1.5e-90	--	Aquaporin, putative [Source:UniProtKB/TrEMBL;Acc:D0NBW4]
PITG_09907	2.65806	16.5355	-2.6371	3.32e-05	9.36e-05	--	Arabinogalactan endo-1,4-beta-galactosidase, putative [Source:UniProtKB/TrEMBL;Acc:D0NDU0]
PITG_13713	3088.14	18772.2	-2.6038	0	0	--	MICAL-like protein [Source:UniProtKB/TrEMBL;Acc:D0NML7]
PITG_12758	1.6594	10.0012	-2.5914	0.0019149	0.0044211	--	Proton-dependent Oligopeptide Transporter (POT) Family [Source:UniProtKB/TrEMBL;Acc:D0NL32]
PITG_22630	1.99197	11.9619	-2.5862	0.0032024	0.0071579	--	Pyruvate phosphate dikinase, putative [Source:UniProtKB/TrEMBL;Acc:D0RMN2]
PITG_02507	99.0058	575.675	-2.5397	9.03e-129	5.53e-127	--	Putative uncharacterized protein [Source:UniProtKB/TrEMBL;Acc:D0MWI2]
PITG_13286	766.081	4279.68	-2.4819	0	0	--	Putative uncharacterized protein [Source:UniProtKB/TrEMBL;Acc:D0NLL7]
PITG_02509	28.5578	151.188	-2.4044	5.58e-34	6.29e-33	--	Putative uncharacterized protein [Source:UniProtKB/TrEMBL;Acc:D0MWI3]
PITG_13136	9.30163	47.484	-2.3519	3e-09	1.19e-08	--	Putative uncharacterized protein [Source:UniProtKB/TrEMBL;Acc:D0NJN8]
PITG_01408	2051.4	10415.1	-2.344	0	0	--	D-isomer specific 2-hydroxyacid dehydrogenase, putative [Source:UniProtKB/TrEMBL;Acc:D0MT62]
PITG_16199	73.0304	367.39	-2.3307	6.39e-76	1.87e-74	--	Putative uncharacterized protein [Source:UniProtKB/TrEMBL;Acc:D0NTC8]
PITG_14425	1.3262	6.53098	-2.3	0.022235	0.042972	--	Putative uncharacterized protein [Source:UniProtKB/TrEMBL;Acc:D0NPT7]
PITG_02925	4267.64	20535.9	-2.2666	0	0	--	Ketol-acid reductoisomerase [Source:UniProtKB/TrEMBL;Acc:D0MXI4]
PITG_22124	376.256	1767.98	-2.2323	5.05e-301	1.12e-298	--	P-type ATPase (P-ATPase) Superfamily [Source:UniProtKB/TrEMBL;Acc:D0P4X4]
PITG_02658	272.59	1280.1	-2.2314	4.46e-121	2.45e-119	--	Putative uncharacterized protein [Source:UniProtKB/TrEMBL;Acc:D0MWW6]
PITG_06579	1658.78	7677.01	-2.2104	0	0	--	Putative uncharacterized protein [Source:UniProtKB/TrEMBL;Acc:D0N565]
PITG_03613	63.4083	292.738	-2.2069	5.63e-57	1.11e-55	--	Putative uncharacterized protein [Source:UniProtKB/TrEMBL;Acc:D0MY23]
PITG_02830	70.4312	323.502	-2.1995	4.26e-62	9.32e-61	--	Secreted RxLR effector peptide protein, putative [Source:UniProtKB/TrEMBL;Acc:D0MXB9]
PITG_13661	299.531	1371.4	-2.1949	5.64e-139	3.86e-137	--	Putative uncharacterized protein [Source:UniProtKB/TrEMBL;Acc:D0NMH8]
PITG_07086	118.221	530.183	-2.165	4.67e-97	1.84e-95	--	Major Facilitator Superfamily (MFS) [Source:UniProtKB/TrEMBL;Acc:D0N784]
PITG_05374	5677.8	25311	-2.1564	0	0	--	Argininosuccinate synthase [Source:UniProtKB/TrEMBL;Acc:D0N471]
PITG_06937	222.746	944.342	-2.0839	4.28e-107	1.97e-105	--	Metalloprotease family M48X, putative [Source:UniProtKB/TrEMBL;Acc:D0N6U7]
PITG_04450	291.648	1214.68	-2.0583	3.38e-193	3.94e-191	--	Zinc (Zn2 )-Iron (Fe2 ) Permease (ZIP) Family [Source:UniProtKB/TrEMBL;Acc:D0N1A5]
PITG_16200	71.4306	293.326	-2.0379	4.76e-51	8.34e-50	--	Putative uncharacterized protein [Source:UniProtKB/TrEMBL;Acc:D0NTC9]
PITG_17760	7.63484	30.9947	-2.0214	1.5e-06	4.82e-06	--	Amino Acid/Auxin Permease (AAAP) Family [Source:UniProtKB/TrEMBL;Acc:D0NW77]
PITG_14948	25.2667	102.051	-2.014	1.15e-18	7.53e-18	--	Putative uncharacterized protein [Source:UniProtKB/TrEMBL;Acc:D0NPE0]
PITG_20252	3.9885	16.0944	-2.0126	0.0049856	0.010799	--	Sulfate Permease (SulP) Family [Source:UniProtKB/TrEMBL;Acc:D0P2C4]
PITG_03695	2240.7	9014.37	-2.0083	0	0	--	Putative uncharacterized protein [Source:UniProtKB/TrEMBL;Acc:D0MYA0]
PITG_08311	1488.83	5922.99	-1.9921	0	0	--	Putative uncharacterized protein [Source:UniProtKB/TrEMBL;Acc:D0NAA5]
PITG_11283	1391.46	5455.98	-1.9712	0	0	--	Amino Acid/Auxin Permease (AAAP) Family [Source:UniProtKB/TrEMBL;Acc:D0NGN0]
PITG_11671	83.028	324.442	-1.9663	8.49e-54	1.58e-52	--	Bzip transcription factor [Source:UniProtKB/TrEMBL;Acc:D0NIA9]
PITG_02772	25.2522	98.435	-1.9628	1.55e-17	9.69e-17	--	Putative uncharacterized protein [Source:UniProtKB/TrEMBL;Acc:D0MX66]
PITG_00795	1347.29	5239.68	-1.9594	0	0	--	Putative uncharacterized protein [Source:UniProtKB/TrEMBL;Acc:D0MRQ3]
PITG_20374	2122.5	8224.24	-1.9541	0	0	--	Putative uncharacterized protein [Source:UniProtKB/TrEMBL;Acc:D0P1R9]
PITG_00564	217.175	838.082	-1.9482	9.12e-128	5.45e-126	--	Putative uncharacterized protein [Source:UniProtKB/TrEMBL;Acc:D0MR46]
Novel01501	3.98615	15.2339	-1.9342	0.014055	0.028187	-//-
Novel01846	4.64296	17.7032	-1.9309	0.0081994	0.017146	-//-
PITG_02638	7.95845	29.8485	-1.9071	5.56e-06	1.69e-05	--	Putative uncharacterized protein [Source:UniProtKB/TrEMBL;Acc:D0MWU7]
PITG_20089	29.2292	109.583	-1.9065	1.19e-18	7.75e-18	--	Sulfate Permease (SulP) Family [Source:UniProtKB/TrEMBL;Acc:D0P0R3]
PITG_08250	9.63656	36.0639	-1.904	2.11e-06	6.67e-06	--	Putative uncharacterized protein [Source:UniProtKB/TrEMBL;Acc:D0NA68]
PITG_22685	498.449	1858.68	-1.8988	5.29e-248	9.32e-246	--	Dihydroxy-acid dehydratase, putative [Source:UniProtKB/TrEMBL;Acc:D0MU74]
PITG_04449	424.795	1561.94	-1.8785	2.79e-211	3.75e-209	--	Putative uncharacterized protein [Source:UniProtKB/TrEMBL;Acc:D0N1A4]
PITG_20090	127.218	466.778	-1.8754	1.67e-70	4.35e-69	--	Sulfate Permease (SulP) Family [Source:UniProtKB/TrEMBL;Acc:D0P0R4]
PITG_02350	2.32612	8.48002	-1.8661	0.021067	0.040937	--	Putative uncharacterized protein [Source:UniProtKB/TrEMBL;Acc:D0MW39]
PITG_21697	291.213	1047.02	-1.8461	5.63e-55	1.07e-53	--	conserved hypothetical protein [Source:BROAD_P_infestans;Acc:PITG_21697]
PITG_10430	18.2646	65.2087	-1.836	3.88e-11	1.75e-10	--	Peroxisomal acyl-coenzyme A oxidase, putative [Source:UniProtKB/TrEMBL;Acc:D0NFA8]
PITG_03721	236.812	844.136	-1.8337	3.34e-118	1.78e-116	--	Pyruvate, phosphate dikinase, putative [Source:UniProtKB/TrEMBL;Acc:D0MYC2]
PITG_02468	4600.29	16333.2	-1.828	0	0	--	Putative uncharacterized protein [Source:UniProtKB/TrEMBL;Acc:D0MWE4]
PITG_00721	365.636	1287.48	-1.8161	6.49e-170	6.22e-168	--	Acetyl-coenzyme A synthetase [Source:UniProtKB/TrEMBL;Acc:D0MRJ0]
PITG_12841	188.04	661.573	-1.8149	3.3e-93	1.24e-91	--	Putative uncharacterized protein [Source:UniProtKB/TrEMBL;Acc:D0NLA4]
PITG_02796	1265.72	4443.93	-1.8119	0	0	--	Myosin-like protein [Source:UniProtKB/TrEMBL;Acc:D0MX89]
PITG_09995	960.693	3317.13	-1.7878	0	0	--	Putative uncharacterized protein [Source:UniProtKB/TrEMBL;Acc:D0NE12]
PITG_13389	19.2423	65.9024	-1.776	1.13e-10	4.95e-10	--	Putative uncharacterized protein [Source:UniProtKB/TrEMBL;Acc:D0NLV5]
PITG_12462	1262.06	4302.26	-1.7693	0	0	--	Aconitate hydratase, putative [Source:UniProtKB/TrEMBL;Acc:D0NKK5]
PITG_00245	385.128	1304.58	-1.7602	1.07e-163	9.87e-162	--	Cathepsin, cysteine protease family C01A, putative [Source:UniProtKB/TrEMBL;Acc:D0MQB1]
PITG_17552	4.9782	16.7601	-1.7513	0.0014745	0.0034565	--	Myb-like DNA-binding protein, putative [Source:UniProtKB/TrEMBL;Acc:D0NWN0]
Novel00727	339.078	1133.39	-1.741	4.93e-142	3.5e-140	--	hypothetical protein BN946_scf184541.g5 [Trametes cinnabarina]
PITG_01231	9.29393	31.0244	-1.739	0.0024016	0.005461	--	Putative uncharacterized protein [Source:UniProtKB/TrEMBL;Acc:D0MUZ1]
PITG_20844	5.96915	19.7927	-1.7294	0.00060969	0.0015025	--	Putative uncharacterized protein [Source:UniProtKB/TrEMBL;Acc:D0P260]
Novel01409	3.98819	13.1362	-1.7197	0.005875	0.012576	-//-
PITG_02657	890.612	2904.24	-1.7053	3.28e-302	7.35e-300	--	Putative uncharacterized protein [Source:UniProtKB/TrEMBL;Acc:D0MWW5]
PITG_10237	22.2689	72.222	-1.6974	5.15e-11	2.3e-10	--	Zinc (Zn2 )-Iron (Fe2 ) Permease (ZIP) Family [Source:UniProtKB/TrEMBL;Acc:D0NEV6]
PITG_01938	900.856	2903.04	-1.6882	2.39e-178	2.5e-176	--	Glyceraldehyde-3-phosphate dehydrogenase [Source:UniProtKB/TrEMBL;Acc:D0MUG3]
PITG_02712	431.696	1376.55	-1.673	4.67e-159	3.86e-157	--	Putative uncharacterized protein [Source:UniProtKB/TrEMBL;Acc:D0MX12]
PITG_13116	2579.23	8129.51	-1.6562	0	0	--	Triosephosphate isomerase [Source:UniProtKB/TrEMBL;Acc:D0NKB9]
PITG_12425	5.31266	16.5372	-1.6382	0.0028378	0.0063782	--	Putative uncharacterized protein [Source:UniProtKB/TrEMBL;Acc:D0NKH3]
PITG_00990	6.63524	20.6483	-1.6378	0.00085873	0.0020783	--	Putative uncharacterized protein [Source:UniProtKB/TrEMBL;Acc:D0MS66]
PITG_13005	982.117	3047.97	-1.6339	3.41e-185	3.72e-183	--	Solute carrier family 2, facilitated glucose transporter, putative [Source:UniProtKB/TrEMBL;Acc:D0NK25]
PITG_08127	120.206	370.197	-1.6228	2.95e-20	2.07e-19	--	Putative uncharacterized protein [Source:UniProtKB/TrEMBL;Acc:D0N9I7]
PITG_05580	5.3147	16.2878	-1.6157	0.02165	0.041945	--	Glutathione S-transferase, putative [Source:UniProtKB/TrEMBL;Acc:D0N360]
PITG_11138	433.85	1327.96	-1.6139	2.45e-80	7.69e-79	--	Fumarate reductase flavoprotein subunit, putative [Source:UniProtKB/TrEMBL;Acc:D0NGA0]
PITG_19119	603.826	1830.48	-1.6	4.41e-189	4.93e-187	--	Putative uncharacterized protein [Source:UniProtKB/TrEMBL;Acc:D0NYW0]
PITG_00952	878.211	2657.66	-1.5975	1.03e-200	1.26e-198	--	Putative uncharacterized protein [Source:UniProtKB/TrEMBL;Acc:D0MS34]
PITG_11259	284.332	851.544	-1.5825	1.11e-95	4.3e-94	--	Putative uncharacterized protein [Source:UniProtKB/TrEMBL;Acc:D0NGK7]
PITG_15975	15.5972	46.2138	-1.567	9.38e-07	3.06e-06	--	Putative uncharacterized protein [Source:UniProtKB/TrEMBL;Acc:D0NS60]
PITG_19143	1210.84	3585.58	-1.5662	2.71679999999999e-310	6.77e-308	--	Putative uncharacterized protein [Source:UniProtKB/TrEMBL;Acc:D0NYX9]
Novel00218	5.97246	17.6835	-1.566	0.0025374	0.0057408	--	hypothetical protein O9G_005006 [Rozella allomycis CSF55]
PITG_03598	1239.64	3648.44	-1.5574	1.32e-265	2.49e-263	--	6-phosphofructokinase, putative [Source:UniProtKB/TrEMBL;Acc:D0MY08]
PITG_02397	11.6337	34.1991	-1.5556	0.00011733	0.00031518	--	Putative uncharacterized protein [Source:UniProtKB/TrEMBL;Acc:D0MW79]
PITG_17430	594.126	1742.12	-1.552	1.76e-85	5.93e-84	--	Putative uncharacterized protein [Source:UniProtKB/TrEMBL;Acc:D0NW19]
PITG_02642	466.657	1360.05	-1.5432	4.79e-139	3.29e-137	--	Pyruvate dehydrogenase [lipoamide] [Source:UniProtKB/TrEMBL;Acc:D0MWV1]
PITG_21313	128.819	374.017	-1.5378	4.31e-43	6.13e-42	--	Glucokinase, putative [Source:UniProtKB/TrEMBL;Acc:D0P4H6]
PITG_04441	937.644	2718.62	-1.5358	4.48e-244	7.58e-242	--	3-isopropylmalate dehydrogenase [Source:UniProtKB/TrEMBL;Acc:D0N196]
PITG_00761	544.693	1573.69	-1.5306	1.91e-155	1.53e-153	--	Protein kinase, putative [Source:UniProtKB/TrEMBL;Acc:D0MRM7]
PITG_11996	185.379	529.048	-1.5129	4.46e-58	8.94e-57	--	Putative uncharacterized protein [Source:UniProtKB/TrEMBL;Acc:D0NHQ1]
PITG_00132	443.328	1259.67	-1.5066	2.14e-125	1.23e-123	--	Phosphoglycerate kinase [Source:UniProtKB/TrEMBL;Acc:D0MSY9]
PITG_23322	24.9158	70.3803	-1.4981	3.44e-09	1.36e-08	--	Putative uncharacterized protein [Source:UniProtKB/TrEMBL;Acc:D0NH32]
PITG_18127	607.039	1714.48	-1.4979	7.64e-162	6.56e-160	--	Putative uncharacterized protein [Source:UniProtKB/TrEMBL;Acc:D0NX37]
PITG_05419	464.575	1300.73	-1.4853	3.07e-126	1.78e-124	--	Patatin-like phospholipase, putative [Source:UniProtKB/TrEMBL;Acc:D0N2S3]
PITG_01940	3122.88	8736.39	-1.4842	0	0	--	Triosephosphate isomerase/glyceraldehyde-3-phosphate dehydrogenase, putative [Source:UniProtKB/TrEMBL;Acc:D0MUG5]
PITG_22661	414.12	1158.27	-1.4838	7.52e-114	3.87e-112	--	Nitric oxide dioxygenase (Pi-NOD1) [Source:UniProtKB/TrEMBL;Acc:D0MR65]
PITG_02740	909.047	2540.97	-1.483	7.08e-219	9.96e-217	--	Acetolactate synthase [Source:UniProtKB/TrEMBL;Acc:D0MX38]
PITG_04884	249.174	696.511	-1.483	2.89e-72	7.77e-71	--	Putative uncharacterized protein [Source:UniProtKB/TrEMBL;Acc:D0N299]
PITG_04618	486.183	1344.96	-1.468	4.47e-127	2.63e-125	--	Trimethyllysine dioxygenase, putative [Source:UniProtKB/TrEMBL;Acc:D0N1N0]
PITG_00513	166.111	456.36	-1.458	8.36e-48	1.36e-46	--	Myb-like DNA-binding protein, putative [Source:UniProtKB/TrEMBL;Acc:D0MR02]
PITG_05553	901.25	2474.7	-1.4573	1.76e-208	2.31e-206	--	D-lactate dehydrogenase, putative [Source:UniProtKB/TrEMBL;Acc:D0N337]
PITG_13006	363.298	994.518	-1.4528	2.63e-96	1.03e-94	--	Major Facilitator Superfamily (MFS) [Source:UniProtKB/TrEMBL;Acc:D0NK26]
PITG_18385	35.8549	97.008	-1.4359	1.81e-06	5.75e-06	--	Putative uncharacterized protein [Source:UniProtKB/TrEMBL;Acc:D0NY18]
PITG_09384	201.278	544.481	-1.4357	4.34e-55	8.24e-54	--	Aquaporin, putative [Source:UniProtKB/TrEMBL;Acc:D0NBJ2]
PITG_03637	20.2652	54.7385	-1.4336	3.92e-07	1.32e-06	--	Cellulose binding elicitor lectin (CBEL), putative [Source:UniProtKB/TrEMBL;Acc:D0MY47]
PITG_06203	64.1425	173.11	-1.4323	2.9e-19	1.95e-18	--	Putative uncharacterized protein [Source:UniProtKB/TrEMBL;Acc:D0N4B5]
Novel00426	40.1731	108.347	-1.4314	1.67e-12	8.11e-12	-//-
PITG_00682	1129.49	3043.13	-1.4299	5.22e-237	7.99e-235	--	Carbonic anhydrase [Source:UniProtKB/TrEMBL;Acc:D0MRF1]
PITG_07849	39.1922	105.116	-1.4233	3.83e-12	1.82e-11	--	RING finger ubiquitin ligase, putative [Source:UniProtKB/TrEMBL;Acc:D0N9Z2]
PITG_16472	109.303	291.706	-1.4162	2.87e-30	2.87e-29	--	Kazal serine protease inhibitor PbraEPI2 [Source:UniProtKB/TrEMBL;Acc:D0NTQ5]
PITG_11291	640.122	1696.69	-1.4063	3.05e-145	2.21e-143	--	Putative uncharacterized protein [Source:UniProtKB/TrEMBL;Acc:D0NGN8]
PITG_00623	1199.92	3177.65	-1.405	1.36e-237	2.13e-235	--	4-aminobutyrate aminotransferase, putative [Source:UniProtKB/TrEMBL;Acc:D0MR97]
PITG_02232	103.628	273.908	-1.4023	2.89e-28	2.69e-27	--	Major Facilitator Superfamily (MFS) [Source:UniProtKB/TrEMBL;Acc:D0MVT5]
PITG_04714	48.1787	126.969	-1.398	4.5e-14	2.37e-13	--	Putative uncharacterized protein [Source:UniProtKB/TrEMBL;Acc:D0N1V8]
PITG_14018	11.6114	30.5025	-1.3934	0.00029258	0.0007485	--	Cytochrome P450, putative [Source:UniProtKB/TrEMBL;Acc:D0NNC1]
PITG_09003	205.62	538.26	-1.3883	1.01e-51	1.79e-50	--	Glycoside hydrolase, putative [Source:UniProtKB/TrEMBL;Acc:D0NDP6]
PITG_07205	119.911	313.064	-1.3845	4.14e-31	4.27e-30	--	Putative uncharacterized protein [Source:UniProtKB/TrEMBL;Acc:D0N7I4]
PITG_06223	1853.24	4821.1	-1.3793	4.86e-308	1.18e-305	--	Protein kinase, putative [Source:UniProtKB/TrEMBL;Acc:D0N4D0]
PITG_22862	7.95877	20.6004	-1.3721	0.0037003	0.0081796	--	Putative uncharacterized protein [Source:UniProtKB/TrEMBL;Acc:D0ND81]
PITG_05353	253.762	653.584	-1.3649	2.47e-60	5.25e-59	--	HSF-type DNA-binding protein, putative [Source:UniProtKB/TrEMBL;Acc:D0N450]
PITG_22249	5.30542	13.6598	-1.3644	0.021025	0.040865	--	Putative uncharacterized protein [Source:UniProtKB/TrEMBL;Acc:D0RM15]
PITG_12153	987.105	2538.04	-1.3624	7.97e-191	9.15e-189	--	Myosin-like protein [Source:UniProtKB/TrEMBL;Acc:D0NJ62]
PITG_09550	108.32	278.292	-1.3613	4.1e-21	2.97e-20	--	Putative uncharacterized protein [Source:UniProtKB/TrEMBL;Acc:D0NC90]
PITG_18720	14178.2	36402.8	-1.3604	1.63129999999893e-312	4.18619999999998e-310	--	ATP-citrate synthase [Source:UniProtKB/TrEMBL;Acc:D0NZ33]
PITG_09936	403.094	1034.84	-1.3602	1.87e-42	2.62e-41	--	Putative uncharacterized protein [Source:UniProtKB/TrEMBL;Acc:D0NDW2]
PITG_19957	77.7146	199.187	-1.3579	5.14e-20	3.57e-19	--	Putative uncharacterized protein [Source:UniProtKB/TrEMBL;Acc:D0P290]
PITG_00352	147.122	376.468	-1.3555	9.77e-36	1.16e-34	--	Pyruvate dehydrogenase kinase-like protein [Source:UniProtKB/TrEMBL;Acc:D0MQK7]
PITG_08425	11043	28249.1	-1.3551	0	0	--	Endothelin-converting enzyme 1, metalloprotease family M13, putative [Source:UniProtKB/TrEMBL;Acc:D0NAK5]
PITG_17023	424.514	1085.19	-1.3541	2.61e-93	9.81e-92	--	Phosphoglycerate/bisphosphoglycerate mutase [Source:UniProtKB/TrEMBL;Acc:D0NUL9]
PITG_20970	250.353	638.91	-1.3516	3.7e-25	3.11e-24	--	Triosephosphate isomerase/glyceraldehyde-3-phosphate dehydrogenase, putative [Source:UniProtKB/TrEMBL;Acc:D0P2W7]
PITG_07400	4855.52	12385.9	-1.351	0	0	--	Phosphoglycerate mutase [Source:UniProtKB/TrEMBL;Acc:D0N8B4]
Novel01160	7.31029	18.6249	-1.3492	0.0055258	0.01189	-//-
PITG_16619	421.056	1071.01	-1.3469	3.76e-91	1.38e-89	--	Crinkler (CRN) family protein [Source:UniProtKB/TrEMBL;Acc:D0NUT2]
PITG_15952	253.409	644.174	-1.346	2.67e-58	5.39e-57	--	Serine protease family S33, putative [Source:UniProtKB/TrEMBL;Acc:D0NS39]
PITG_04024	9.62477	24.4242	-1.3435	0.0016316	0.0038033	--	Putative uncharacterized protein [Source:UniProtKB/TrEMBL;Acc:D0N0D0]
PITG_08339	73.7001	186.801	-1.3418	1.03e-18	6.74e-18	--	Putative uncharacterized protein [Source:UniProtKB/TrEMBL;Acc:D0NAD2]
PITG_01332	860.734	2180.06	-1.3407	3.7e-85	1.24e-83	--	Lysophospholipid acyltransferase, putative [Source:UniProtKB/TrEMBL;Acc:D0MV89]
PITG_00927	7.97968	20.1974	-1.3398	0.0045595	0.0099417	--	Isoamyl acetate-hydrolyzing esterase, putative [Source:UniProtKB/TrEMBL;Acc:D0MS12]
PITG_10039	235.168	594.379	-1.3377	2.41e-53	4.42e-52	--	Putative uncharacterized protein [Source:UniProtKB/TrEMBL;Acc:D0NE56]
PITG_00692	9.63515	24.2954	-1.3343	0.0016466	0.003835	--	12-oxophytodienoate reductase, putative [Source:UniProtKB/TrEMBL;Acc:D0MRG1]
PITG_01626	958.442	2416.4	-1.3341	4.87e-175	4.88e-173	--	Drug/Metabolite Transporter (DMT) Superfamily [Source:UniProtKB/TrEMBL;Acc:D0MTP1]
Novel01713	10.6198	26.4855	-1.3184	0.001258	0.0029765	--	Pdc2p [Rhizophagus irregularis DAOM 197198w]
PITG_01261	7.97009	19.8572	-1.317	0.0046846	0.010199	--	Anoctamin, putative [Source:UniProtKB/TrEMBL;Acc:D0MV21]
PITG_02343	1051.03	2617.53	-1.3164	5.77e-185	6.25e-183	--	Kinesin-like protein [Source:UniProtKB/TrEMBL;Acc:D0MW32]
PITG_18411	256.048	636.88	-1.3146	2.31e-55	4.42e-54	--	Putative uncharacterized protein [Source:UniProtKB/TrEMBL;Acc:D0NWY9]
PITG_15242	661.771	1643.99	-1.3128	3.37e-126	1.95e-124	--	Phosphate acetyltransferase [Source:UniProtKB/TrEMBL;Acc:D0NQ84]
PITG_01939	852.378	2117.01	-1.3125	2.33e-20	1.65e-19	--	Glyceraldehyde-3-phosphate dehydrogenase, putative [Source:UniProtKB/TrEMBL;Acc:D0MUG4]
PITG_07064	27.2527	67.5427	-1.3094	1.73e-07	5.95e-07	--	Putative uncharacterized protein [Source:UniProtKB/TrEMBL;Acc:D0N763]
PITG_10044	40.8596	100.528	-1.2988	2.73e-10	1.17e-09	--	Putative uncharacterized protein [Source:UniProtKB/TrEMBL;Acc:D0NE61]
PITG_16518	32.2283	78.9528	-1.2927	2.87e-08	1.06e-07	--	Putative uncharacterized protein [Source:UniProtKB/TrEMBL;Acc:D0NTU3]
PITG_10751	28.5649	69.9691	-1.2925	1.78e-07	6.12e-07	--	Putative uncharacterized protein [Source:UniProtKB/TrEMBL;Acc:D0NGZ9]
PITG_14013	1332.84	3262.77	-1.2916	9.81e-211	1.31e-208	--	Cytochrome P450, putative [Source:UniProtKB/TrEMBL;Acc:D0NNB7]
PITG_11275	51.7666	126.658	-1.2908	8.39e-11	3.69e-10	--	Putative uncharacterized protein [Source:UniProtKB/TrEMBL;Acc:D0NGM4]
PITG_02349	206.228	504.086	-1.2894	8.45e-38	1.05e-36	--	Putative uncharacterized protein [Source:UniProtKB/TrEMBL;Acc:D0MW38]
PITG_14431	127.898	312.547	-1.2891	4.46e-27	3.98e-26	--	Putative uncharacterized protein [Source:UniProtKB/TrEMBL;Acc:D0NPU1]
PITG_03909	894.882	2181.32	-1.2854	2.76e-154	2.19e-152	--	Thioredoxin-like protein [Source:UniProtKB/TrEMBL;Acc:D0MYU7]
PITG_06918	109.635	266.449	-1.2812	3.86e-24	3.13e-23	--	Putative uncharacterized protein [Source:UniProtKB/TrEMBL;Acc:D0N6S8]
PITG_10110	30.2178	73.3451	-1.2793	0.00012854	0.00034343	--	Alanyl-tRNA synthetase [Source:UniProtKB/TrEMBL;Acc:D0NEB9]
PITG_15100	265.666	644.846	-1.2793	1.61e-53	2.98e-52	--	Histidine ammonia-lyase [Source:UniProtKB/TrEMBL;Acc:D0NRN5]
PITG_09365	57.1143	138.506	-1.278	2.61e-13	1.32e-12	--	Putative uncharacterized protein [Source:UniProtKB/TrEMBL;Acc:D0NBI0]
PITG_01412	206.29	499.021	-1.2744	3.74e-42	5.22e-41	--	Mitochondrial Tricarboxylate Carrier (MTC) Family [Source:UniProtKB/TrEMBL;Acc:D0MT66]
PITG_03639	2407.71	5821.73	-1.2738	4.22e-303	9.57e-301	--	Cellulose binding elicitor lectin (CBEL), putative [Source:UniProtKB/TrEMBL;Acc:D0MY49]
PITG_12211	249.44	603.008	-1.2735	5.51e-50	9.39e-49	--	Methionine aminopeptidase [Source:UniProtKB/TrEMBL;Acc:D0NJB2]
PITG_07749	67.4064	162.882	-1.2729	3.14e-15	1.76e-14	--	Putative uncharacterized protein [Source:UniProtKB/TrEMBL;Acc:D0N909]
PITG_12533	83.3007	201.27	-1.2727	2.16e-18	1.39e-17	--	Putative uncharacterized protein [Source:UniProtKB/TrEMBL;Acc:D0NKS0]
PITG_21872	246.751	595.415	-1.2708	1.08e-49	1.82e-48	--	Myosin-like protein [Source:UniProtKB/TrEMBL;Acc:D0P4Q4]
Novel01310	8.96262	21.5816	-1.2678	0.010296	0.021182	-//-
PITG_18298	1065.08	2557.09	-1.2635	2.97e-169	2.81e-167	--	Coproporphyrinogen III oxidase [Source:UniProtKB/TrEMBL;Acc:D0NXT9]
PITG_12468	131.859	316.401	-1.2628	5.83e-22	4.34e-21	--	Amino Acid/Auxin Permease (AAAP) Family [Source:UniProtKB/TrEMBL;Acc:D0NKL1]
PITG_03950	165.747	397.572	-1.2622	6.75e-27	6.01e-26	--	Putative uncharacterized protein [Source:UniProtKB/TrEMBL;Acc:D0MYY6]
PITG_22512	6.97772	16.6924	-1.2584	0.016124	0.032035	--	Transmembrane protein [Source:UniProtKB/TrEMBL;Acc:D0RMF5]
PITG_03700	1143.85	2734.63	-1.2575	3.93e-177	4.08e-175	ENL	Enolase [Source:UniProtKB/TrEMBL;Acc:D0MYA4]
PITG_18433	115.219	274.427	-1.252	1.02e-23	8.1e-23	--	Putative uncharacterized protein [Source:UniProtKB/TrEMBL;Acc:D0NX05]
PITG_08001	4204.38	10001.7	-1.2503	0	0	--	Glucosylceramidase, putative [Source:UniProtKB/TrEMBL;Acc:D0N987]
PITG_09890	38.1936	90.5149	-1.2448	6.86e-09	2.64e-08	--	Alternative oxidase, mitochondrial [Source:UniProtKB/TrEMBL;Acc:D0NET9]
PITG_19589	428.111	1014.56	-1.2448	6.76e-77	2.01e-75	--	Crinkler (CRN) family protein [Source:UniProtKB/TrEMBL;Acc:D0P0M3]
PITG_11855	2557.86	6058.72	-1.2441	2.89e-298	6.3e-296	--	C2 domain-containing protein, putative [Source:UniProtKB/TrEMBL;Acc:D0NHE3]
PITG_11052	11.2949	26.7349	-1.2431	0.0022487	0.0051348	--	Endo-1,3(4)-beta-glucanase, putative [Source:UniProtKB/TrEMBL;Acc:D0NG25]
PITG_21781	11.2872	26.6804	-1.2411	0.0019093	0.0044088	--	Putative uncharacterized protein [Source:UniProtKB/TrEMBL;Acc:D0P4J2]
PITG_14583	536.408	1267.08	-1.2401	2.26e-92	8.45e-91	--	Putative uncharacterized protein [Source:UniProtKB/TrEMBL;Acc:D0NQL5]
PITG_06021	124.16	291.536	-1.2315	1.02e-24	8.49e-24	--	Glucokinase, putative [Source:UniProtKB/TrEMBL;Acc:D0N687]
PITG_02805	829.712	1947.29	-1.2308	3.26e-131	2.06e-129	--	DNA mismatch repair protein Msh2, putative [Source:UniProtKB/TrEMBL;Acc:D0MX98]
PITG_14810	53.4461	125.347	-1.2298	9.79e-08	3.45e-07	--	Putative uncharacterized protein [Source:UniProtKB/TrEMBL;Acc:D0NP37]
PITG_04114	179.337	420.577	-1.2297	4.84e-34	5.47e-33	--	Small cellulose binding protein, putative [Source:UniProtKB/TrEMBL;Acc:D0N0L0]
PITG_03636	98.6605	230.745	-1.2258	1.43e-19	9.73e-19	--	Putative uncharacterized protein [Source:UniProtKB/TrEMBL;Acc:D0MY46]
PITG_00704	253.748	592.443	-1.2233	1.69e-31	1.76e-30	--	Putative uncharacterized protein [Source:UniProtKB/TrEMBL;Acc:D0MRH3]
PITG_12869	9.30289	21.7203	-1.2233	0.0068822	0.014576	--	Putative uncharacterized protein [Source:UniProtKB/TrEMBL;Acc:D0NLC4]
PITG_08734	1990.58	4640	-1.2209	1.17e-244	2.01e-242	--	Chloride Channel (ClC) Family [Source:UniProtKB/TrEMBL;Acc:D0ND29]
PITG_00625	1289.43	3004.85	-1.2206	1.76e-130	1.1e-128	--	Monooxygenase, putative [Source:UniProtKB/TrEMBL;Acc:D0MR99]
PITG_21284	18.2812	42.5767	-1.2197	9.85e-05	0.00026652	--	Leukotriene A-4 hydrolase, putative [Source:UniProtKB/TrEMBL;Acc:D0P3J6]
PITG_00988	324.413	755.131	-1.2189	2.68e-57	5.31e-56	--	Myb-like DNA-binding protein, putative [Source:UniProtKB/TrEMBL;Acc:D0MS64]
PITG_17039	52.764	122.758	-1.2182	5.17e-11	2.31e-10	--	Putative uncharacterized protein [Source:UniProtKB/TrEMBL;Acc:D0NUN4]
PITG_03410	1276.59	2963.74	-1.2151	1.18e-169	1.12e-167	--	Acetolactate synthase small subunit, putative [Source:UniProtKB/TrEMBL;Acc:D0N068]
PITG_19970	39.5144	91.7372	-1.2151	1.19e-08	4.52e-08	--	Putative uncharacterized protein [Source:UniProtKB/TrEMBL;Acc:D0P1M8]
PITG_16589	57.7977	133.881	-1.2119	2.71e-10	1.16e-09	--	Crinkler (CRN) family protein, pseudogene [Source:BROAD_P_infestans;Acc:PITG_16589]
PITG_22939	515.982	1193.63	-1.21	2.12e-07	7.26e-07	--	Crinkler (CRN) family protein, pseudogene [Source:BROAD_P_infestans;Acc:PITG_22939]
PITG_02116	22.9214	53.0223	-1.2099	1.69e-05	4.89e-05	--	Protein kinase [Source:UniProtKB/TrEMBL;Acc:D0MVI8]
PITG_18002	61.1262	141.218	-1.2081	1.49e-12	7.23e-12	--	Putative uncharacterized protein [Source:UniProtKB/TrEMBL;Acc:D0NXH2]
PITG_03725	65.1234	150.255	-1.2062	3.87e-13	1.94e-12	--	Amino Acid-Polyamine-Organocation (APC) Family [Source:UniProtKB/TrEMBL;Acc:D0MYC6]
PITG_22317	163.665	376.901	-1.2034	1.44e-13	7.37e-13	--	Putative uncharacterized protein [Source:UniProtKB/TrEMBL;Acc:D0RM49]
PITG_05380	487.778	1122.79	-1.2028	2.95e-79	9.07e-78	--	Maleylacetoacetate isomerase [Source:UniProtKB/TrEMBL;Acc:D0N477]
PITG_04743	8.95334	20.5873	-1.2013	0.023243	0.044763	--	crinkler (CRN) domain, pseudogene [Source:BROAD_P_infestans;Acc:PITG_04743]
PITG_01267	313.715	720.514	-1.1996	2.12e-53	3.9e-52	--	Glycoside hydrolase, putative [Source:UniProtKB/TrEMBL;Acc:D0MV27]
Novel01046	14.2827	32.7224	-1.196	0.00099759	0.0023896	--	hypothetical protein O9G_005006 [Rozella allomycis CSF55]
PITG_20715	1229.86	2815.49	-1.1949	3.79e-166	3.52e-164	--	Deoxyribodipyrimidine photolyase, putative [Source:UniProtKB/TrEMBL;Acc:D0P348]
PITG_05729	243.804	556.374	-1.1903	1.16e-41	1.6e-40	--	Putative uncharacterized protein [Source:UniProtKB/TrEMBL;Acc:D0N5J5]
PITG_05701	34.2154	78.0178	-1.1892	3.08e-07	1.04e-06	--	NAD-dependent glycerol-3-phosphate dehydrogenase [Source:UniProtKB/TrEMBL;Acc:D0N3H0]
PITG_02783	173.347	394.731	-1.1872	2.7e-30	2.7e-29	--	Multiple inositol polyphosphate phosphatase 1, putative [Source:UniProtKB/TrEMBL;Acc:D0MX76]
PITG_11209	17.6068	40.071	-1.1864	0.00024093	0.0006222	--	Putative uncharacterized protein [Source:UniProtKB/TrEMBL;Acc:D0NGG0]
PITG_16522	81.691	185.769	-1.1853	5.98e-15	3.28e-14	--	SpoU rRNA Methylase family [Source:UniProtKB/TrEMBL;Acc:D0NTU7]
PITG_11249	907.087	2061.63	-1.1845	7.32e-111	3.62e-109	--	Heat shock 70 kDa protein [Source:UniProtKB/TrEMBL;Acc:D0NGJ7]
PITG_09949	11.2908	25.6613	-1.1844	0.003953	0.0087118	--	Putative uncharacterized protein [Source:UniProtKB/TrEMBL;Acc:D0NDX4]
PITG_18299	90.9821	206.452	-1.1821	8.97e-17	5.4e-16	--	Oxidoreductase family, putative [Source:UniProtKB/TrEMBL;Acc:D0NXU0]
PITG_02665	199.578	451.967	-1.1793	3.51e-34	3.99e-33	--	Animal inward rectifier K channel (IRK-C) family protein [Source:UniProtKB/TrEMBL;Acc:D0MWX3]
Novel00840	21.2379	48.0935	-1.1792	6.36e-05	0.00017507	-//-
PITG_04189	148.781	336.735	-1.1784	3.12e-26	2.71e-25	--	Putative uncharacterized protein [Source:UniProtKB/TrEMBL;Acc:D0N0R4]
PITG_10210	3563.61	8058.47	-1.1772	7.10660023046318e-317	1.87889999980679e-314	--	Phosphoenolpyruvate carboxykinase [Source:UniProtKB/TrEMBL;Acc:D0NEL2]
PITG_05537	721.305	1625.71	-1.1724	1.65e-104	7.21e-103	--	Copper-transporting ATPase, putative [Source:UniProtKB/TrEMBL;Acc:D0N322]
PITG_02114	472.906	1064.11	-1.17	1.33e-72	3.62e-71	--	Aspartyl aminopeptidase, putative [Source:UniProtKB/TrEMBL;Acc:D0MVI6]
PITG_05677	11.6311	26.1387	-1.1682	0.0036417	0.0080593	--	Putative uncharacterized protein [Source:UniProtKB/TrEMBL;Acc:D0N3F0]
PITG_02109	807.264	1812.24	-1.1667	3e-113	1.52e-111	--	Putative uncharacterized protein [Source:UniProtKB/TrEMBL;Acc:D0MVI1]
PITG_02786	4451.03	9960.49	-1.1621	0	0	--	Fructose-bisphosphate aldolase [Source:UniProtKB/TrEMBL;Acc:D0MX79]
PITG_08195	493.268	1103.25	-1.1613	5.75e-74	1.61e-72	--	Putative uncharacterized protein [Source:UniProtKB/TrEMBL;Acc:D0N9P7]
PITG_05381	495.498	1096.37	-1.1458	1.2e-71	3.2e-70	--	Protein phosphatase 2C, putative [Source:UniProtKB/TrEMBL;Acc:D0N478]
PITG_06639	92.9758	205.623	-1.1451	1.73e-15	9.76e-15	--	Protein kinase [Source:UniProtKB/TrEMBL;Acc:D0N5B4]
PITG_18538	1932.87	4267.66	-1.1427	2.58e-196	3.09e-194	--	3-isopropylmalate dehydratase large subunit, putative [Source:UniProtKB/TrEMBL;Acc:D0NYA4]
PITG_02277	1269.77	2802.17	-1.142	1.28e-153	1.01e-151	--	Cyclopropane-fatty-acyl-phospholipid synthase [Source:UniProtKB/TrEMBL;Acc:D0MVX8]
PITG_01673	81.416	179.616	-1.1415	3.27e-14	1.73e-13	--	Putative uncharacterized protein [Source:UniProtKB/TrEMBL;Acc:D0MTT1]
PITG_08326	1878.13	4140.33	-1.1404	5.82e-202	7.2e-200	--	DNA polymerase [Source:UniProtKB/TrEMBL;Acc:D0NAB9]
PITG_12641	101.966	224.512	-1.1387	4.52e-17	2.76e-16	--	Crinkler (CRN) family protein [Source:UniProtKB/TrEMBL;Acc:D0NNF1]
PITG_04895	254.014	558.707	-1.1372	3.61e-39	4.65e-38	--	Putative uncharacterized protein [Source:UniProtKB/TrEMBL;Acc:D0N2B0]
PITG_12215	290.598	638.859	-1.1365	3e-44	4.42e-43	--	Zinc (Zn2 )-Iron (Fe2 ) Permease (ZIP) Family [Source:UniProtKB/TrEMBL;Acc:D0NJB6]
PITG_17503	59.1049	129.821	-1.1352	1.43e-10	6.18e-10	--	Putative uncharacterized protein [Source:UniProtKB/TrEMBL;Acc:D0NWF7]
PITG_07200	245.433	538.553	-1.1338	7.51e-38	9.37e-37	--	Putative uncharacterized protein [Source:UniProtKB/TrEMBL;Acc:D0N7H9]
Novel01307	15.9402	34.9424	-1.1323	0.001086	0.0025885	-//-
PITG_16454	29.8775	65.4912	-1.1322	5.51e-06	1.67e-05	--	Putative uncharacterized protein [Source:UniProtKB/TrEMBL;Acc:D0NTN7]
PITG_16083	4588.28	10047.9	-1.1309	5.65910004104993e-317	1.51919999987912e-314	--	Glyoxylate/hydroxypyruvate reductase A, putative [Source:UniProtKB/TrEMBL;Acc:D0NSU5]
PITG_08042	517.039	1128.16	-1.1256	8.97e-72	2.4e-70	--	Protein kinase [Source:UniProtKB/TrEMBL;Acc:D0N9C2]
PITG_17227	53.1156	115.757	-1.1239	2.4e-09	9.58e-09	--	Putative uncharacterized protein [Source:UniProtKB/TrEMBL;Acc:D0NVK1]
PITG_08353	17.6065	38.2624	-1.1198	0.00068643	0.0016821	--	Putative uncharacterized protein [Source:UniProtKB/TrEMBL;Acc:D0NAE5]
PITG_21327	12.3036	26.7365	-1.1197	0.023193	0.04467	--	Putative uncharacterized protein [Source:UniProtKB/TrEMBL;Acc:D0P3N1]
PITG_12356	177.974	385.681	-1.1157	4.11e-27	3.68e-26	--	Putative uncharacterized protein [Source:UniProtKB/TrEMBL;Acc:D0NKE0]
PITG_21786	41.5108	89.9483	-1.1156	1.56e-07	5.41e-07	--	Putative uncharacterized protein [Source:UniProtKB/TrEMBL;Acc:D0P4I7]
PITG_16100	632.315	1370.05	-1.1155	1.73e-83	5.67e-82	--	Cryptochrome, putative [Source:UniProtKB/TrEMBL;Acc:D0NSW0]
PITG_15017	37.8292	81.7855	-1.1123	5.72e-07	1.9e-06	--	Protein phosphatase 2C, putative [Source:UniProtKB/TrEMBL;Acc:D0NRG5]
PITG_13912	355.663	768.675	-1.1119	3.81e-50	6.55e-49	--	Putative uncharacterized protein [Source:UniProtKB/TrEMBL;Acc:D0NN32]
PITG_15151	333.498	719.599	-1.1095	3.56e-47	5.65e-46	--	Putative uncharacterized protein [Source:UniProtKB/TrEMBL;Acc:D0NRS3]
PITG_08497	830.981	1789.7	-1.1068	9.1e-103	3.88e-101	--	Carbonic anhydrase, putative [Source:UniProtKB/TrEMBL;Acc:D0NAR9]
PITG_12566	49.4858	106.504	-1.1058	1.22e-08	4.63e-08	--	Putative uncharacterized protein [Source:UniProtKB/TrEMBL;Acc:D0NKU5]
PITG_02497	1516.01	3262.53	-1.1057	1.86e-162	1.62e-160	--	HECT E3 ubiquitin ligase, putative [Source:UniProtKB/TrEMBL;Acc:D0MWH2]
PITG_08879	1480.65	3183.12	-1.1042	1.15e-158	9.49e-157	--	Putative uncharacterized protein [Source:UniProtKB/TrEMBL;Acc:D0NDE5]
PITG_03135	279.282	600.206	-1.1037	1.07e-39	1.4e-38	--	Lysosomal beta glucosidase, putative [Source:UniProtKB/TrEMBL;Acc:D0MZG3]
PITG_14180	10527	22588.9	-1.1015	2.32e-150	1.77e-148	--	Glutamine synthetase [Source:UniProtKB/TrEMBL;Acc:D0NNT7]
PITG_14767	74.0742	158.831	-1.1004	4.53e-12	2.14e-11	--	Protein phosphatase 2C, putative [Source:UniProtKB/TrEMBL;Acc:D0NR17]
PITG_13695	42.1924	90.3482	-1.0985	1.38e-07	4.79e-07	--	Crinkler (CRN) family protein [Source:UniProtKB/TrEMBL;Acc:D0NMK6]
PITG_12216	61.4541	131.09	-1.093	4.06e-10	1.72e-09	--	Putative uncharacterized protein [Source:UniProtKB/TrEMBL;Acc:D0NJB7]
PITG_11569	1201.38	2562.65	-1.0929	6.77e-120	3.66e-118	--	Metalloprotease family M17, putative [Source:UniProtKB/TrEMBL;Acc:D0NI25]
PITG_18025	19012.7	40542.7	-1.0925	2.54e-241	4.07e-239	--	Fatty acid synthase subunit alpha, putative [Source:UniProtKB/TrEMBL;Acc:D0NXJ3]
PITG_15873	1243.64	2650.46	-1.0917	1.12e-106	5.13e-105	--	NADH-cytochrome b5 reductase [Source:UniProtKB/TrEMBL;Acc:D0NRY2]
PITG_16517	57.7438	122.919	-1.09	1.11e-07	3.89e-07	--	SpoU rRNA Methylase family [Source:UniProtKB/TrEMBL;Acc:D0NTU2]
PITG_03007	17.9444	38.1848	-1.0895	0.00075962	0.0018505	--	Putative uncharacterized protein [Source:UniProtKB/TrEMBL;Acc:D0MZ51]
PITG_16359	1011.12	2149.58	-1.0881	2.43e-115	1.26e-113	--	UTP-glucose-1-phosphate uridylyltransferase [Source:UniProtKB/TrEMBL;Acc:D0NU40]
Novel01375	23.2533	49.4165	-1.0876	0.00012673	0.00033901	-//-
PITG_04457	2436.34	5173.61	-1.0865	1.02e-214	1.43e-212	--	Tripeptidyl-peptidase, putative [Source:UniProtKB/TrEMBL;Acc:D0N1B1]
PITG_08954	66.4442	141.02	-1.0857	1.14e-10	4.95e-10	--	Putative uncharacterized protein [Source:UniProtKB/TrEMBL;Acc:D0NDK7]
PITG_11548	10.945	23.2283	-1.0856	0.010698	0.021949	--	Putative uncharacterized protein [Source:UniProtKB/TrEMBL;Acc:D0NI04]
PITG_14357	512.074	1084.29	-1.0823	4.89e-65	1.14e-63	--	Dimeric dihydrodiol dehydrogenase, putative [Source:UniProtKB/TrEMBL;Acc:D0NPM8]
PITG_05117	1239.78	2624.92	-1.0822	3.06e-73	8.44e-72	--	Glycine amidinotransferase, mitochondrial [Source:UniProtKB/TrEMBL;Acc:D0N3L1]
PITG_13486	540.682	1144.47	-1.0818	5.54e-68	1.38e-66	--	dTDP-D-glucose 4,6-dehydratase, putative [Source:UniProtKB/TrEMBL;Acc:D0NM39]
PITG_03484	15.2777	32.3244	-1.0812	0.0022286	0.0050916	--	Putative uncharacterized protein [Source:UniProtKB/TrEMBL;Acc:D0MXQ5]
PITG_03530	1428.39	3020.36	-1.0803	5.9e-147	4.38e-145	--	Alpha-aminoadipic semialdehyde synthase, putative [Source:UniProtKB/TrEMBL;Acc:D0MXU7]
PITG_14380	1631.45	3447.18	-1.0793	2.89e-162	2.51e-160	--	Lon protease, putative [Source:UniProtKB/TrEMBL;Acc:D0NPP4]
PITG_19841	139.767	295.223	-1.0788	2.31e-20	1.63e-19	--	Putative uncharacterized protein [Source:UniProtKB/TrEMBL;Acc:D0P0W0]
PITG_09001	970.469	2049.32	-1.0784	4.79e-39	6.17e-38	--	Putative uncharacterized protein [Source:UniProtKB/TrEMBL;Acc:D0NDP4]
PITG_07565	1195.9	2522.62	-1.0768	1.55e-128	9.45e-127	--	Folate-Biopterin Transporter (FBT) family [Source:UniProtKB/TrEMBL;Acc:D0N8N4]
PITG_03038	921.848	1941.55	-1.0746	1.34e-90	4.86e-89	--	Major Facilitator Superfamily (MFS) [Source:UniProtKB/TrEMBL;Acc:D0MZ79]
PITG_07496	19.9443	41.9887	-1.074	0.00051403	0.0012781	--	Putative uncharacterized protein [Source:UniProtKB/TrEMBL;Acc:D0N8I4]
PITG_12627	26.9144	56.3521	-1.0661	6.44e-05	0.00017726	--	crinkler (CRN) family protein, Gypsy-disrupted, pseudogene [Source:BROAD_P_infestans;Acc:PITG_12627]
PITG_16615	87.9749	184.158	-1.0658	5.42e-13	2.69e-12	--	Crinkler (CRN) family protein [Source:UniProtKB/TrEMBL;Acc:D0NUS9]
PITG_08597	106.606	223.103	-1.0654	1.52e-15	8.62e-15	--	Putative uncharacterized protein [Source:UniProtKB/TrEMBL;Acc:D0NB05]
PITG_00979	955.702	1999.91	-1.0653	3.69e-105	1.65e-103	--	Putative uncharacterized protein [Source:UniProtKB/TrEMBL;Acc:D0MS55]
PITG_21770	31.2111	65.2731	-1.0644	1.71e-05	4.97e-05	--	Putative uncharacterized protein [Source:UniProtKB/TrEMBL;Acc:D0P4J3]
PITG_01135	20.2545	42.3207	-1.0631	0.00064329	0.0015817	--	Putative uncharacterized protein [Source:UniProtKB/TrEMBL;Acc:D0MSJ8]
PITG_16203	360.372	752.263	-1.0618	9.13e-46	1.4e-44	--	Purine nucleoside phosphorylase 1 [Source:UniProtKB/TrEMBL;Acc:D0NTD2]
PITG_04836	93.2956	194.696	-1.0613	9.41e-11	4.12e-10	--	Putative uncharacterized protein [Source:UniProtKB/TrEMBL;Acc:D0N251]
PITG_03411	490.067	1021.77	-1.06	7.5e-60	1.57e-58	--	Lysosomal beta glucosidase, putative [Source:UniProtKB/TrEMBL;Acc:D0N069]
PITG_15268	123.206	256.854	-1.0599	2.09e-17	1.3e-16	--	Putative uncharacterized protein [Source:UniProtKB/TrEMBL;Acc:D0NQA8]
PITG_20675	121.219	252.51	-1.0587	3.48e-17	2.14e-16	--	Putative uncharacterized protein [Source:UniProtKB/TrEMBL;Acc:D0P2I7]
PITG_11965	2081.04	4325.13	-1.0554	1.2e-179	1.28e-177	--	Putative uncharacterized protein [Source:UniProtKB/TrEMBL;Acc:D0NHM7]
PITG_00840	1805.88	3752.04	-1.055	1.3e-162	1.15e-160	--	Putative uncharacterized protein [Source:UniProtKB/TrEMBL;Acc:D0MRT3]
PITG_20707	18.6072	38.6291	-1.0538	0.0010392	0.0024831	--	Putative uncharacterized protein [Source:UniProtKB/TrEMBL;Acc:D0P342]
PITG_15790	175.678	364.209	-1.0518	1.34e-23	1.06e-22	--	Glycoside hydrolase, putative [Source:UniProtKB/TrEMBL;Acc:D0NSJ7]
PITG_01110	318.144	659.349	-1.0514	4.65e-40	6.13e-39	--	12-oxophytodienoate reductase, putative [Source:UniProtKB/TrEMBL;Acc:D0MSH4]
PITG_10151	400.483	829.825	-1.0511	6.33e-49	1.06e-47	--	Putative uncharacterized protein [Source:UniProtKB/TrEMBL;Acc:D0NEF8]
PITG_09367	3444.66	7128.79	-1.0493	1.54e-242	2.51e-240	--	Sterol 3-beta-glucosyltransferase, putative [Source:UniProtKB/TrEMBL;Acc:D0NBI2]
PITG_21033	105.239	217.733	-1.0489	9.65e-15	5.24e-14	--	Putative uncharacterized protein [Source:UniProtKB/TrEMBL;Acc:D0P3E7]
PITG_01768	330.165	682.993	-1.0487	1.36e-40	1.82e-39	--	DAHP synthase [Source:UniProtKB/TrEMBL;Acc:D0MU15]
PITG_15903	481.274	994.326	-1.0469	3.65e-57	7.22e-56	--	Phosphoethanolamine N-methyltransferase [Source:UniProtKB/TrEMBL;Acc:D0NS08]
Novel01105	189.992	392.23	-1.0458	5.13e-25	4.28e-24	-//-
PITG_07342	709.499	1464.69	-1.0457	1.18e-27	1.07e-26	--	Putative uncharacterized protein [Source:UniProtKB/TrEMBL;Acc:D0N7V3]
PITG_11853	1286.44	2652.47	-1.044	9.41e-127	5.51e-125	--	C2 domain-containing protein, putative [Source:UniProtKB/TrEMBL;Acc:D0NHE1]
PITG_19578	253.706	523.014	-1.0437	4.43e-11	1.98e-10	--	Crinkler (CRN) family protein, pseudogene [Source:BROAD_P_infestans;Acc:PITG_19578]
PITG_17461	298.849	615.969	-1.0434	3e-37	3.7e-36	--	Rab11 family GTPase, putative [Source:UniProtKB/TrEMBL;Acc:D0NW41]
PITG_01223	395.24	814.012	-1.0423	9.79e-48	1.58e-46	--	Putative uncharacterized protein [Source:UniProtKB/TrEMBL;Acc:D0MUY3]
PITG_09183	103.969	213.903	-1.0408	1.63e-14	8.75e-14	--	Putative uncharacterized protein [Source:UniProtKB/TrEMBL;Acc:D0NBV8]
PITG_13011	2699.6	5550.19	-1.0398	1.96e-207	2.52e-205	--	Sporangia induced Major Facilitator Superfamily (MFS) [Source:UniProtKB/TrEMBL;Acc:D0NK30]
PITG_18174	1868.36	3832.94	-1.0367	1.23e-162	1.11e-160	--	Putative uncharacterized protein [Source:UniProtKB/TrEMBL;Acc:D0NX70]
PITG_18620	16.29	33.3766	-1.0348	0.0027709	0.0062398	--	Putative uncharacterized protein [Source:UniProtKB/TrEMBL;Acc:D0NZ90]
PITG_01731	64.0772	131.23	-1.0342	1.92e-09	7.74e-09	--	Transmembrane protein, putative [Source:UniProtKB/TrEMBL;Acc:D0MTY6]
PITG_10284	177.64	363.315	-1.0323	8.79e-23	6.73e-22	--	Cellulose binding elicitor lectin (CBEL), putative [Source:UniProtKB/TrEMBL;Acc:D0NEY9]
PITG_14924	177.984	363.769	-1.0313	1.39e-22	1.06e-21	--	Putative uncharacterized protein [Source:UniProtKB/TrEMBL;Acc:D0NPC0]
PITG_07962	230.116	469.905	-1.03	4.93e-20	3.42e-19	--	Histone arginine demethylase, putative [Source:UniProtKB/TrEMBL;Acc:D0N958]
PITG_21517	106.599	217.54	-1.0291	2.68e-14	1.43e-13	--	2-oxoglutarate dehydrogenase E1 component, putative [Source:UniProtKB/TrEMBL;Acc:D0P459]
PITG_02048	501.545	1022.31	-1.0274	1.49e-31	1.55e-30	--	Putative uncharacterized protein [Source:UniProtKB/TrEMBL;Acc:D0MUR5]
PITG_13013	10173.8	20712.9	-1.0257	0	0	--	Nitrite reductase [NAD(P)H], putative [Source:UniProtKB/TrEMBL;Acc:D0NK32]
Novel00964	22.2734	45.3203	-1.0248	0.0017125	0.0039802	--	hypothetical protein GLOINDRAFT_82172 [Rhizophagus irregularis DAOM 181602]
PITG_00878	186.637	379.533	-1.024	2.75e-23	2.15e-22	--	2OG-Fe(II) oxygenase superfamily protein [Source:UniProtKB/TrEMBL;Acc:D0MRW9]
PITG_06852	1309.18	2659.83	-1.0227	2.22e-72	6.01e-71	--	ATP-binding Cassette (ABC) Superfamily [Source:UniProtKB/TrEMBL;Acc:D0N6L8]
PITG_20248	27.5722	56.0102	-1.0225	0.00012032	0.00032266	--	conserved hypothetical protein [Source:BROAD_P_infestans;Acc:PITG_20248]
PITG_08455	1942.12	3939.98	-1.0206	2.3e-161	1.96e-159	--	Putative uncharacterized protein [Source:UniProtKB/TrEMBL;Acc:D0NAN2]
PITG_14604	3333.48	6758.07	-1.0196	8e-63	1.77e-61	--	Putative uncharacterized protein [Source:UniProtKB/TrEMBL;Acc:D0NQN6]
PITG_15878	798.375	1617.38	-1.0185	8.33e-47	1.31e-45	--	Putative uncharacterized protein [Source:UniProtKB/TrEMBL;Acc:D0NRY7]
PITG_12241	643.281	1302.44	-1.0177	1.69e-68	4.24e-67	--	Putative uncharacterized protein [Source:UniProtKB/TrEMBL;Acc:D0NJE0]
PITG_05724	48.8335	98.7817	-1.0164	3.53e-05	9.96e-05	--	Putative uncharacterized protein [Source:UniProtKB/TrEMBL;Acc:D0N5J0]
PITG_06893	28.2016	57.0163	-1.0156	0.00075283	0.0018345	--	Putative uncharacterized protein [Source:UniProtKB/TrEMBL;Acc:D0N6Q3]
PITG_21480	219.179	442.638	-1.014	7.91e-08	2.81e-07	--	Putative uncharacterized protein [Source:UniProtKB/TrEMBL;Acc:D0P3Q7]
PITG_14950	233.147	470.399	-1.0126	5.2e-19	3.45e-18	--	Putative uncharacterized protein [Source:UniProtKB/TrEMBL;Acc:D0NPE2]
PITG_02258	40.8546	82.3306	-1.0109	3.38e-06	1.05e-05	--	Putative uncharacterized protein [Source:UniProtKB/TrEMBL;Acc:D0MVV9]
PITG_17947	5017.34	10110.2	-1.0108	1.2e-268	2.36e-266	--	Chitinase, putative [Source:UniProtKB/TrEMBL;Acc:D0NXB9]
PITG_10059	132.161	266.242	-1.0104	9.58e-15	5.21e-14	--	Putative uncharacterized protein [Source:UniProtKB/TrEMBL;Acc:D0NE76]
PITG_13456	20.2825	40.8541	-1.0102	0.021167	0.041104	--	Putative uncharacterized protein [Source:UniProtKB/TrEMBL;Acc:D0NM19]
PITG_16383	24.9055	50.1318	-1.0093	0.00035963	0.00090898	--	Major Facilitator Superfamily (MFS) [Source:UniProtKB/TrEMBL;Acc:D0NU56]
PITG_01048	572.098	1149.76	-1.007	1.53e-60	3.27e-59	--	Putative uncharacterized protein [Source:UniProtKB/TrEMBL;Acc:D0MSB6]
PITG_09393	2043.7	4099.63	-1.0043	1.77e-160	1.49e-158	--	Pyruvate kinase [Source:UniProtKB/TrEMBL;Acc:D0NBJ7]
PITG_10335	129.558	259.814	-1.0039	4.4e-16	2.56e-15	--	Carnitine O-palmitoyltransferase 2, putative [Source:UniProtKB/TrEMBL;Acc:D0NF33]
PITG_16614	165.399	331.697	-1.0039	4.86e-20	3.37e-19	--	Crinkler (CRN) family protein [Source:UniProtKB/TrEMBL;Acc:D0NUS8]
PITG_00887	89.3725	179.097	-1.0028	9.78e-12	4.53e-11	--	Putative uncharacterized protein [Source:UniProtKB/TrEMBL;Acc:D0MRX9]
PITG_07699	742.838	1488.6	-1.0028	5.43e-64	1.24e-62	--	Cytochrome P450, putative [Source:UniProtKB/TrEMBL;Acc:D0N8X2]
PITG_08900	156.061	312.587	-1.0021	4.83e-19	3.21e-18	--	Protein kinase [Source:UniProtKB/TrEMBL;Acc:D0NDG5]
PITG_12495	28.8907	57.8486	-1.0017	0.00013292	0.00035454	--	Hydroxymethylglutaryl-CoA synthase [Source:UniProtKB/TrEMBL;Acc:D0NKN5]
PITG_14214	38.842	77.7767	-1.0017	8.98e-06	2.68e-05	--	Putative uncharacterized protein [Source:UniProtKB/TrEMBL;Acc:D0NNV6]
PITG_15256	549.902	1100.38	-1.0008	2.27e-40	3.03e-39	--	Putative uncharacterized protein [Source:UniProtKB/TrEMBL;Acc:D0NQ97]
PITG_21458	69.3776	138.64	-0.9988	2.54e-09	1.01e-08	--	Putative uncharacterized protein [Source:UniProtKB/TrEMBL;Acc:D0P403]
PITG_05295	1520.05	3032.99	-0.99663	7.96e-129	4.89e-127	--	Putative uncharacterized protein [Source:UniProtKB/TrEMBL;Acc:D0N406]
PITG_14640	1021.24	2037.71	-0.99663	1.36e-95	5.26e-94	--	Putative uncharacterized protein [Source:UniProtKB/TrEMBL;Acc:D0NQR6]
PITG_18614	15.9329	31.7909	-0.9966	0.00495	0.010725	--	Putative uncharacterized protein [Source:UniProtKB/TrEMBL;Acc:D0NYP4]
PITG_06454	1366.58	2725.22	-0.99581	4.72e-119	2.54e-117	BIODA	Bifunctional dethiobiotin synthetase/adenosylmethionine-8-amino-7-oxononanoate aminotransferase [Source:UniProtKB/TrEMBL;Acc:E6PBQ9]
PITG_16456	79.6861	158.835	-0.99513	2.07e-10	8.89e-10	--	Putative uncharacterized protein [Source:UniProtKB/TrEMBL;Acc:D0NTN9]
PITG_07068	714.093	1423.14	-0.9949	4.62e-71	1.22e-69	--	Putative uncharacterized protein [Source:UniProtKB/TrEMBL;Acc:D0N767]
Novel00913	16.2597	32.3443	-0.99221	0.0045251	0.0098729	-//-
PITG_02686	11.9646	23.7817	-0.99108	0.015752	0.031334	--	Putative uncharacterized protein [Source:UniProtKB/TrEMBL;Acc:D0MWZ2]
PITG_07331	200.585	398.631	-0.99084	5.25e-23	4.05e-22	--	Putative uncharacterized protein [Source:UniProtKB/TrEMBL;Acc:D0N7U2]
PITG_14579	1286.66	2548.04	-0.98576	4.11e-111	2.04e-109	--	Putative uncharacterized protein [Source:UniProtKB/TrEMBL;Acc:D0NQL1]
PITG_17028	1200.19	2375.69	-0.98509	1.77e-105	7.94e-104	--	Putative uncharacterized protein [Source:UniProtKB/TrEMBL;Acc:D0NUM4]
PITG_18707	1571.89	3107.16	-0.98309	1.31e-127	7.8e-126	--	Glycerol-3-phosphate O-acyltransferase, putative [Source:UniProtKB/TrEMBL;Acc:D0NZ19]
PITG_18243	381.953	754.923	-0.98293	2.49e-40	3.31e-39	--	Putative uncharacterized protein [Source:UniProtKB/TrEMBL;Acc:D0NXP5]
Novel01647	519.374	1026.16	-0.98241	1.05e-52	1.89e-51	--	polyprotein [Phanerochaete chrysosporium RP-78]
PITG_00636	3201.68	6319.05	-0.98088	6.91e-136	4.55e-134	--	Urease [Source:UniProtKB/TrEMBL;Acc:D0MRB0]
PITG_10043	16.2743	32.1114	-0.98049	0.0052796	0.011395	--	Putative uncharacterized protein [Source:UniProtKB/TrEMBL;Acc:D0NE60]
PITG_09999	236.491	466.112	-0.97889	5.51e-26	4.72e-25	--	Putative uncharacterized protein [Source:UniProtKB/TrEMBL;Acc:D0NE16]
PITG_15810	143.767	283.271	-0.97845	5.81e-17	3.54e-16	--	Eukaryotic translation initiation factor 3 subunit A, putative [Source:UniProtKB/TrEMBL;Acc:D0NS65]
PITG_12428	790.023	1554.11	-0.97612	2.79e-74	7.85e-73	--	Putative uncharacterized protein [Source:UniProtKB/TrEMBL;Acc:D0NKH6]
PITG_16048	1358.03	2670.17	-0.97542	5.47e-113	2.77e-111	--	Triosephosphate isomerase [Source:UniProtKB/TrEMBL;Acc:D0NSR2]
PITG_07892	211.577	415.908	-0.97508	2.37e-23	1.86e-22	--	Putative uncharacterized protein [Source:UniProtKB/TrEMBL;Acc:D0NA30]
PITG_03698	9744.22	19121.2	-0.97255	1.49940030331193e-318	4.08809999137551e-316	ENL	Enolase [Source:UniProtKB/TrEMBL;Acc:D0MYA3]
PITG_09891	142.802	280.15	-0.97219	1.92e-16	1.14e-15	--	Putative uncharacterized protein [Source:UniProtKB/TrEMBL;Acc:D0NEU0]
PITG_11060	4501.27	8825.97	-0.97142	5.47e-235	8.16e-233	--	Putative uncharacterized protein [Source:UniProtKB/TrEMBL;Acc:D0NG33]
PITG_04753	72.0539	141.197	-0.97056	3.66e-09	1.44e-08	--	Putative uncharacterized protein [Source:UniProtKB/TrEMBL;Acc:D0N1Z1]
PITG_11497	833.067	1632.12	-0.97025	1.74e-76	5.15e-75	--	Transcriptional regulator ATRX [Source:UniProtKB/TrEMBL;Acc:D0NIX3]
PITG_17786	918.989	1800.04	-0.96991	2.15e-82	6.93e-81	--	Argininosuccinate lyase [Source:UniProtKB/TrEMBL;Acc:D0NW98]
PITG_08968	170.03	332.712	-0.96849	3.37e-14	1.78e-13	--	Protein kinase, putative [Source:UniProtKB/TrEMBL;Acc:D0NDL9]
PITG_06022	65.7363	128.556	-0.96764	1.81e-05	5.23e-05	--	Glucokinase, putative [Source:UniProtKB/TrEMBL;Acc:D0N688]
PITG_02687	1061.01	2074.91	-0.96761	2.2e-50	3.81e-49	--	Putative uncharacterized protein [Source:UniProtKB/TrEMBL;Acc:D0MWZ3]
PITG_22657	35.2462	68.9235	-0.96753	0.00074439	0.0018157	--	Elongation factor 1-alpha, putative [Source:UniProtKB/TrEMBL;Acc:D0RMQ3]
PITG_18375	682.163	1333.57	-0.96711	7.25e-64	1.65e-62	--	UDP-glucose 6-dehydrogenase [Source:UniProtKB/TrEMBL;Acc:D0NY08]
PITG_06448	7432.68	14526.6	-0.96674	2.46e-287	5.17e-285	--	Pyruvate carboxylase, mitochondrial [Source:UniProtKB/TrEMBL;Acc:D0N4W1]
PITG_21578	308.452	602.722	-0.96644	3.16e-32	3.39e-31	--	Putative uncharacterized protein [Source:UniProtKB/TrEMBL;Acc:D0P489]
PITG_18935	871.345	1701.99	-0.96591	1.24e-69	3.19e-68	--	Dihydrolipoyl dehydrogenase [Source:UniProtKB/TrEMBL;Acc:D0P020]
PITG_04704	592.263	1155.85	-0.96464	1.87e-56	3.65e-55	--	Putative uncharacterized protein [Source:UniProtKB/TrEMBL;Acc:D0N1V0]
PITG_11997	3108.24	6060.5	-0.96334	1.51e-189	1.7e-187	--	Putative uncharacterized protein [Source:UniProtKB/TrEMBL;Acc:D0NHQ2]
PITG_16523	86.0114	167.388	-0.9606	2.37e-10	1.02e-09	--	SpoU rRNA Methylase family [Source:UniProtKB/TrEMBL;Acc:D0NTU8]
PITG_14515	37.2091	72.3972	-0.96028	0.00024629	0.00063549	--	Putative uncharacterized protein [Source:UniProtKB/TrEMBL;Acc:D0NQ12]
PITG_12357	144.12	280.229	-0.95933	5.52e-16	3.2e-15	--	Gastricsin, putative [Source:UniProtKB/TrEMBL;Acc:D0NKE1]
PITG_01429	737.567	1433.65	-0.95885	2.81e-67	6.93e-66	--	Serine protease family S33, putative [Source:UniProtKB/TrEMBL;Acc:D0MT81]
PITG_18796	28.8737	56.116	-0.95866	0.00024962	0.00064332	--	Putative uncharacterized protein [Source:UniProtKB/TrEMBL;Acc:D0NZF0]
PITG_03823	63.7497	123.848	-0.95808	5.56e-06	1.69e-05	--	Putative uncharacterized protein [Source:UniProtKB/TrEMBL;Acc:D0MYL8]
PITG_08866	150.782	292.618	-0.95655	8.54e-17	5.14e-16	--	Mannitol dehydrogenase, putative [Source:UniProtKB/TrEMBL;Acc:D0NDD2]
PITG_19347	485.547	942.16	-0.95636	9.88e-47	1.55e-45	--	Crinkler (CRN) family protein, 3' partial [Source:BROAD_P_infestans;Acc:PITG_19347]
PITG_15876	141.466	274.341	-0.95552	1.09e-15	6.23e-15	--	Putative uncharacterized protein [Source:UniProtKB/TrEMBL;Acc:D0NRY5]
PITG_16360	1418.53	2749.21	-0.95462	2.03e-111	1.01e-109	--	Lysosomal Pro-X carboxypeptidase, putative [Source:UniProtKB/TrEMBL;Acc:D0NU41]
PITG_16674	12.9382	25.065	-0.95403	0.018781	0.036868	--	Putative uncharacterized protein [Source:UniProtKB/TrEMBL;Acc:D0NVC5]
PITG_15459	77.07	149.219	-0.95319	3.56e-09	1.4e-08	--	GAF domain-containing protein [Source:UniProtKB/TrEMBL;Acc:D0NRA8]
PITG_01476	186.25	360.266	-0.95182	6.52e-20	4.51e-19	--	Putative uncharacterized protein [Source:UniProtKB/TrEMBL;Acc:D0MTC4]
PITG_08808	654.566	1265.35	-0.95092	7.12e-60	1.5e-58	--	Calcyphosin-like protein [Source:UniProtKB/TrEMBL;Acc:D0ND90]
PITG_15505	1532.75	2960.24	-0.94959	2.58e-116	1.36e-114	--	DNA polymerase [Source:UniProtKB/TrEMBL;Acc:D0NRE6]
PITG_17575	14.2674	27.5476	-0.9492	0.011113	0.022716	--	Protein kinase [Source:UniProtKB/TrEMBL;Acc:D0NWP8]
PITG_11889	28.2446	54.5253	-0.94895	0.00034669	0.00087881	--	Putative uncharacterized protein [Source:UniProtKB/TrEMBL;Acc:D0NHH0]
PITG_13317	732.175	1412.83	-0.94833	1.85e-65	4.34e-64	--	Putative uncharacterized protein [Source:UniProtKB/TrEMBL;Acc:D0NLP5]
PITG_22333	78.0063	150.489	-0.948	3.23e-09	1.28e-08	NIFH1	CTD small phosphatase-like protein, putative [Source:UniProtKB/TrEMBL;Acc:D0MYW9]
Novel01490	168.968	325.788	-0.94718	3.86e-18	2.47e-17	--	hypothetical protein CFIO01_11639 [Colletotrichum fioriniae PJ7]>gi|588896992|gb|EXF78378.1| hypothetical protein CFIO01_11639 [Colletotrichum fioriniae PJ7]
PITG_23273	62.7641	120.905	-0.94586	7.14e-07	2.35e-06	--	Crinkler (CRN) family protein [Source:UniProtKB/TrEMBL;Acc:D0NJ03]
PITG_11447	14.9451	28.788	-0.94579	0.010603	0.021766	--	Putative uncharacterized protein [Source:UniProtKB/TrEMBL;Acc:D0NIT0]
PITG_19436	211.182	406.587	-0.94508	7.16e-22	5.32e-21	--	Sister chromatid cohesion protein PDS5 [Source:UniProtKB/TrEMBL;Acc:D0P078]
PITG_12427	1999.97	3848.76	-0.94442	2.67e-138	1.81e-136	--	Putative uncharacterized protein [Source:UniProtKB/TrEMBL;Acc:D0NKH5]
PITG_02501	1784.68	3433.12	-0.94386	9.91e-128	5.9e-126	--	Putative uncharacterized protein [Source:UniProtKB/TrEMBL;Acc:D0MWH6]
PITG_07572	47.468	91.2087	-0.94222	4.06e-06	1.25e-05	--	Putative uncharacterized protein [Source:UniProtKB/TrEMBL;Acc:D0N8P0]
PITG_12901	41.1766	79.0056	-0.94013	1.88e-05	5.43e-05	--	Putative uncharacterized protein [Source:UniProtKB/TrEMBL;Acc:D0NJT6]
PITG_14397	2608.41	5004.1	-0.93994	1.5e-162	1.33e-160	--	Proliferating cell nuclear antigen [Source:UniProtKB/TrEMBL;Acc:D0NPR2]
PITG_03327	346.035	663.732	-0.93969	8.91e-34	1e-32	--	Putative uncharacterized protein [Source:UniProtKB/TrEMBL;Acc:D0MZY8]
PITG_11020	94.9788	182.061	-0.93874	8.7e-11	3.81e-10	--	Putative uncharacterized protein [Source:UniProtKB/TrEMBL;Acc:D0NFZ8]
Novel00229	56.1551	107.571	-0.93779	6.35e-07	2.1e-06	--	hypothetical protein RirG_112690 [Rhizophagus irregularis DAOM 197198w]
PITG_07881	197.923	378.832	-0.93662	1.82e-20	1.29e-19	--	ATP-binding Cassette (ABC) Superfamily [Source:UniProtKB/TrEMBL;Acc:D0NA19]
PITG_13345	229.214	438.568	-0.9361	6.32e-23	4.86e-22	--	Putative uncharacterized protein [Source:UniProtKB/TrEMBL;Acc:D0NLR9]
PITG_01963	678.609	1297.97	-0.93561	1.96e-53	3.61e-52	--	Putative uncharacterized protein [Source:UniProtKB/TrEMBL;Acc:D0MUI8]
PITG_03626	127.503	243.632	-0.93418	1.08e-13	5.57e-13	--	Putative uncharacterized protein [Source:UniProtKB/TrEMBL;Acc:D0MY36]
PITG_00177	901.709	1720.87	-0.9324	3.17e-74	8.9e-73	--	Allantoicase [Source:UniProtKB/TrEMBL;Acc:D0MT32]
PITG_07069	164.731	314.237	-0.93174	7.1e-17	4.29e-16	--	Serine protease family S33, putative [Source:UniProtKB/TrEMBL;Acc:D0N768]
PITG_05679	1595.1	3041.31	-0.93105	4.25e-115	2.2e-113	--	Replication protein A 70 kDa DNA-binding subunit, putative [Source:UniProtKB/TrEMBL;Acc:D0N3F2]
PITG_18167	156.105	297.373	-0.92976	3.14e-16	1.84e-15	--	Putative uncharacterized protein [Source:UniProtKB/TrEMBL;Acc:D0NX63]
PITG_10226	475.503	903.788	-0.92653	9.59e-43	1.35e-41	--	Ammonium Transporter (Amt) Family [Source:UniProtKB/TrEMBL;Acc:D0NEU9]
PITG_14005	880.369	1673.21	-0.92644	2.43e-72	6.55e-71	--	Putative uncharacterized protein [Source:UniProtKB/TrEMBL;Acc:D0NNB0]
PITG_10592	173.061	328.79	-0.92589	1.64e-17	1.02e-16	--	DEAD/DEAH box RNA helicase, putative [Source:UniProtKB/TrEMBL;Acc:D0NFP0]
PITG_12810	131.206	249.258	-0.9258	6.72e-14	3.51e-13	--	Putative uncharacterized protein [Source:UniProtKB/TrEMBL;Acc:D0NL77]
PITG_03605	104.908	199.146	-0.9247	3.53e-11	1.59e-10	--	5-methylthioadenosine/S-adenosylhomocysteine deaminase, putative [Source:UniProtKB/TrEMBL;Acc:D0MY15]
PITG_12999	483.51	915.115	-0.92041	2.2e-31	2.28e-30	--	Major Facilitator Superfamily (MFS) [Source:UniProtKB/TrEMBL;Acc:D0NK19]
PITG_05279	158.755	300.187	-0.91906	6.97e-16	4.02e-15	--	Putative uncharacterized protein [Source:UniProtKB/TrEMBL;Acc:D0N3Z2]
PITG_05221	110.916	209.54	-0.91776	3.39e-07	1.15e-06	--	Mitochondrial Carrier (MC) Family [Source:UniProtKB/TrEMBL;Acc:D0N3U3]
PITG_19570	110.634	208.924	-0.91718	8.91e-12	4.13e-11	--	Crinkler (CRN) family protein, pseudogene [Source:BROAD_P_infestans;Acc:PITG_19570]
PITG_15534	439.702	830.237	-0.917	4.68e-39	6.03e-38	--	Putative uncharacterized protein [Source:UniProtKB/TrEMBL;Acc:D0NT93]
PITG_00383	416.84	786.362	-0.9157	2.36e-37	2.91e-36	--	Putative uncharacterized protein [Source:UniProtKB/TrEMBL;Acc:D0MQN2]
PITG_16104	1055.78	1989.79	-0.9143	1.22e-80	3.85e-79	--	Cryptochrome, putative [Source:UniProtKB/TrEMBL;Acc:D0NSW4]
PITG_11114	499.787	941.917	-0.91429	2.78e-43	3.97e-42	--	Putative uncharacterized protein [Source:UniProtKB/TrEMBL;Acc:D0NG76]
PITG_02654	115.219	216.973	-0.91314	6.94e-12	3.25e-11	--	Serine hydrolase (FSH1)-like protein, putative [Source:UniProtKB/TrEMBL;Acc:D0MWW2]
PITG_15956	546.287	1028.44	-0.91272	1.39e-46	2.17e-45	--	Epoxide hydrolase, putative [Source:UniProtKB/TrEMBL;Acc:D0NS43]
PITG_12962	139.184	261.974	-0.91243	9.31e-10	3.83e-09	--	Histone deacetylase, putative [Source:UniProtKB/TrEMBL;Acc:D0NJZ0]
PITG_19208	525.098	988.119	-0.9121	4.62e-45	6.92e-44	--	Putative uncharacterized protein [Source:UniProtKB/TrEMBL;Acc:D0NZY8]
PITG_02572	290.567	546.249	-0.91069	7.04e-27	6.26e-26	--	Putative uncharacterized protein [Source:UniProtKB/TrEMBL;Acc:D0MWN9]
PITG_10890	352.412	662.404	-0.91045	6.83e-32	7.24e-31	--	Proton myo-inositol cotransporter, putative [Source:UniProtKB/TrEMBL;Acc:D0NHB9]
PITG_11258	64.7654	121.526	-0.90797	2.4e-07	8.19e-07	--	Putative uncharacterized protein [Source:UniProtKB/TrEMBL;Acc:D0NGK6]
PITG_00163	264.095	495.166	-0.90685	1.77e-24	1.45e-23	--	Threonine dehydratase, mitochondrial [Source:UniProtKB/TrEMBL;Acc:D0MT19]
PITG_03657	24.2197	45.4028	-0.9066	0.0018756	0.0043355	--	Kinesin-like protein [Source:UniProtKB/TrEMBL;Acc:D0MY67]
PITG_03351	1321.01	2476.08	-0.90642	2.84e-94	1.08e-92	--	DNA mismatch repair protein Msh6, putative [Source:UniProtKB/TrEMBL;Acc:D0N012]
PITG_10437	846.931	1587.11	-0.90609	2.4e-66	5.77e-65	--	Acyl-CoA dehydrogenase/oxidase [Source:UniProtKB/TrEMBL;Acc:D0NFA9]
PITG_21110	146.793	275.065	-0.90599	2e-14	1.07e-13	--	Mitochondrial Carrier (MC) Family [Source:UniProtKB/TrEMBL;Acc:D0P3S8]
PITG_03924	596.221	1115.96	-0.90437	3.83e-49	6.43e-48	--	Alcohol dehydrogenase, putative [Source:UniProtKB/TrEMBL;Acc:D0MYW1]
PITG_05793	215.17	402.698	-0.90422	2.33e-20	1.64e-19	--	Crinkler (CRN) family protein, putative [Source:UniProtKB/TrEMBL;Acc:D0N5P6]
PITG_06896	920.582	1722.24	-0.90367	1.18e-70	3.09e-69	--	Proline iminopeptidase [Source:UniProtKB/TrEMBL;Acc:D0N6Q6]
PITG_02524	534.719	1000.04	-0.9032	1.22e-44	1.81e-43	--	Putative uncharacterized protein [Source:UniProtKB/TrEMBL;Acc:D0MWJ4]
PITG_02859	44.4748	83.1334	-0.90244	4.5e-05	0.0001258	--	Putative uncharacterized protein [Source:UniProtKB/TrEMBL;Acc:D0MXE3]
PITG_05938	594.568	1111.07	-0.90203	3.64e-49	6.11e-48	--	Putative uncharacterized protein [Source:UniProtKB/TrEMBL;Acc:D0N626]
PITG_12996	315.1	588.393	-0.90097	3.6e-28	3.34e-27	--	Putative uncharacterized protein [Source:UniProtKB/TrEMBL;Acc:D0NK16]
PITG_09793	4367.83	8152.21	-0.90027	2.14e-196	2.57e-194	--	Small cysteine rich protein SCR108 [Source:UniProtKB/TrEMBL;Acc:Q8H702]
PITG_07297	769.371	1433.74	-0.89803	5.68e-60	1.2e-58	--	Putative uncharacterized protein [Source:UniProtKB/TrEMBL;Acc:D0N7R2]
PITG_18248	648.913	1208.6	-0.89724	5.29e-52	9.47e-51	--	Acetate kinase [Source:UniProtKB/TrEMBL;Acc:D0NXQ0]
PITG_17507	6528.77	12159.3	-0.89718	5.22e-85	1.75e-83	BGX1	Glucosylceramidase, putative [Source:UniProtKB/TrEMBL;Acc:D0NWF9]
PITG_05753	13.5966	25.3045	-0.89615	0.024596	0.04714	--	Putative uncharacterized protein [Source:UniProtKB/TrEMBL;Acc:D0N5L7]
PITG_03476	319.829	594.518	-0.89442	5.52e-28	5.09e-27	--	Putative uncharacterized protein [Source:UniProtKB/TrEMBL;Acc:D0MXP7]
PITG_02328	88.6432	164.673	-0.89352	3.46e-09	1.36e-08	--	Putative uncharacterized protein [Source:UniProtKB/TrEMBL;Acc:D0MW18]
PITG_17199	736.65	1368.13	-0.89315	8.06e-09	3.08e-08	--	Crinkler (CRN) family protein [Source:UniProtKB/TrEMBL;Acc:D0NV89]
PITG_00514	73.0965	135.741	-0.89298	7.34e-08	2.62e-07	--	Myb-like DNA-binding protein, putative [Source:UniProtKB/TrEMBL;Acc:D0MR03]
PITG_08454	1708.38	3171.06	-0.89234	5.62e-110	2.73e-108	--	Putative uncharacterized protein [Source:UniProtKB/TrEMBL;Acc:D0NAN1]
PITG_10451	406.843	755.162	-0.89231	1.63e-34	1.88e-33	--	Putative uncharacterized protein [Source:UniProtKB/TrEMBL;Acc:D0NFC3]
PITG_00553	206.575	383.149	-0.89124	5.18e-19	3.44e-18	--	2-oxoglutarate dehydrogenase E1 component, putative [Source:UniProtKB/TrEMBL;Acc:D0MR35]
PITG_10011	485.436	899.713	-0.89018	5.49e-40	7.23e-39	--	Polyketide hydroxylase, putative [Source:UniProtKB/TrEMBL;Acc:D0NE28]
PITG_00126	17.9274	33.2197	-0.88987	0.0083116	0.017357	--	Putative uncharacterized protein [Source:UniProtKB/TrEMBL;Acc:D0MSY3]
PITG_06483	994.487	1842.79	-0.88986	2.35e-72	6.35e-71	--	Putative uncharacterized protein [Source:UniProtKB/TrEMBL;Acc:D0N4Y6]
PITG_16453	420.438	778.508	-0.88882	9.43e-29	8.92e-28	--	Putative uncharacterized protein [Source:UniProtKB/TrEMBL;Acc:D0NTN6]
PITG_07985	6932.89	12837	-0.88878	3.86e-235	5.8e-233	--	Myosin-like protein [Source:UniProtKB/TrEMBL;Acc:D0N977]
PITG_13634	80.7436	149.411	-0.88786	5.08e-07	1.69e-06	--	Putative uncharacterized protein [Source:UniProtKB/TrEMBL;Acc:D0NMG0]
PITG_10443	997.701	1845.84	-0.8876	2.57e-72	6.92e-71	--	Peroxisomal acyl-coenzyme A oxidase, putative [Source:UniProtKB/TrEMBL;Acc:D0NFB5]
PITG_08714	492.222	909.636	-0.88598	6.12e-40	8.05e-39	--	Lysyl-tRNA synthetase [Source:UniProtKB/TrEMBL;Acc:D0ND10]
PITG_03205	81.3823	150.37	-0.88573	2.22e-08	8.22e-08	--	Pro-apoptotic serine protease, putative [Source:UniProtKB/TrEMBL;Acc:D0MZM5]
Novel00455	22.9262	42.3503	-0.88537	0.0035866	0.0079515	-//-
PITG_20527	1635.01	3020.1	-0.88529	1.3e-104	5.72e-103	--	DNA polymerase [Source:UniProtKB/TrEMBL;Acc:D0P270]
PITG_00458	1053.44	1945.3	-0.88489	3.36e-75	9.66e-74	--	Dihydrolipoyllysine-residue acetyltransferase component of pyruvate dehydrogenase complex, putative [Source:UniProtKB/TrEMBL;Acc:D0MQV2]
PITG_20759	452.574	835.399	-0.88431	6.54e-19	4.32e-18	--	Dihydroxy-acid dehydratase [Source:UniProtKB/TrEMBL;Acc:D0P3A5]
PITG_12109	110.566	203.949	-0.8833	9.85e-11	4.31e-10	--	Putative uncharacterized protein [Source:UniProtKB/TrEMBL;Acc:D0NJ22]
PITG_11530	92.0153	169.692	-0.88297	3.28e-09	1.3e-08	--	Putative uncharacterized protein [Source:UniProtKB/TrEMBL;Acc:D0NHZ1]
PITG_15941	28.899	53.2799	-0.88257	0.0010556	0.0025206	--	Putative uncharacterized protein [Source:UniProtKB/TrEMBL;Acc:D0NS32]
PITG_10049	308.789	569.045	-0.88192	1.71e-26	1.49e-25	--	Protein kinase [Source:UniProtKB/TrEMBL;Acc:D0NE66]
PITG_12346	682.132	1257.01	-0.88187	1.2e-52	2.16e-51	--	DNA replication licensing factor MCM3 [Source:UniProtKB/TrEMBL;Acc:D0NKD0]
PITG_08480	116.576	214.795	-0.88169	3.28e-11	1.48e-10	--	Ubiquitin, putative [Source:UniProtKB/TrEMBL;Acc:D0NAQ3]
PITG_14441	941.852	1733.46	-0.88008	6.76e-44	9.82e-43	--	Cytoskeleton-associated protein, putative [Source:UniProtKB/TrEMBL;Acc:D0NPV1]
PITG_17949	506.972	932.956	-0.8799	5.35e-22	3.99e-21	--	PNS1-like protein [Source:UniProtKB/TrEMBL;Acc:D0NXC1]
PITG_18584	62.103	114.277	-0.8798	3.58e-05	0.00010082	--	Putative uncharacterized protein [Source:UniProtKB/TrEMBL;Acc:D0NYM9]
PITG_12825	289.912	533.296	-0.87932	1.89e-24	1.55e-23	--	GTP-binding protein Parf [Source:UniProtKB/TrEMBL;Acc:D0NL89]
PITG_07101	137.204	252.297	-0.8788	1.41e-10	6.1e-10	--	Putative uncharacterized protein [Source:UniProtKB/TrEMBL;Acc:D0N798]
PITG_13158	564.195	1037.34	-0.87862	3.65e-44	5.35e-43	--	Double-strand break repair protein, putative [Source:UniProtKB/TrEMBL;Acc:D0NJQ7]
PITG_02246	32.551	59.8455	-0.87854	0.00045552	0.0011404	--	D-2-hydroxyglutarate dehydrogenase, mitochondrial [Source:UniProtKB/TrEMBL;Acc:D0MVU7]
PITG_13712	48.8127	89.6115	-0.87643	2.03e-05	5.84e-05	--	Putative uncharacterized protein [Source:UniProtKB/TrEMBL;Acc:D0NML6]
PITG_17130	428.472	786.372	-0.87601	1.57e-33	1.76e-32	--	Glyceraldehyde-3-phosphate dehydrogenase, putative [Source:UniProtKB/TrEMBL;Acc:D0NV36]
PITG_02104	129.866	238.181	-0.87504	3.91e-12	1.86e-11	--	Putative uncharacterized protein [Source:UniProtKB/TrEMBL;Acc:D0MVH6]
PITG_20156	299.594	549.254	-0.87447	2.67e-25	2.25e-24	--	cAMP-dependent protein kinase catalytic subunit, putative [Source:UniProtKB/TrEMBL;Acc:D0P197]
PITG_07055	1827.32	3349.64	-0.87428	8.21e-110	3.98e-108	--	Ribosomal protein S6 kinase, putative [Source:UniProtKB/TrEMBL;Acc:D0N754]
PITG_03624	840.568	1540.13	-0.87362	5.87e-61	1.26e-59	FEN1	Flap endonuclease 1 [Source:UniProtKB/Swiss-Prot;Acc:D0MY34]
PITG_08881	233.061	426.634	-0.87229	4.26e-20	2.96e-19	--	Succinyl-CoA ligase beta-chain, mitochondrial [Source:UniProtKB/TrEMBL;Acc:D0NDE7]
PITG_17003	614.362	1124.41	-0.87201	1.84e-46	2.85e-45	--	Choline/ethanolamine kinase, putative [Source:UniProtKB/TrEMBL;Acc:D0NUK2]
PITG_18748	554.336	1014.54	-0.872	4.83e-43	6.86e-42	--	Putative uncharacterized protein [Source:UniProtKB/TrEMBL;Acc:D0NZ56]
PITG_00834	127.847	233.917	-0.87158	8.24e-12	3.83e-11	--	Putative uncharacterized protein [Source:UniProtKB/TrEMBL;Acc:D0MRT1]
PITG_02229	396.206	724.38	-0.8705	9.22e-32	9.72e-31	--	Putative uncharacterized protein [Source:UniProtKB/TrEMBL;Acc:D0MVT2]
PITG_11883	4184.14	7649.39	-0.87041	4.04e-158	3.3e-156	--	Putative uncharacterized protein [Source:UniProtKB/TrEMBL;Acc:D0NHG4]
PITG_20171	234.399	428.231	-0.86943	6.44e-20	4.46e-19	--	Crinkler (CRN) family protein [Source:UniProtKB/TrEMBL;Acc:D0P1X4]
PITG_16491	425.801	777.366	-0.86841	1.33e-33	1.49e-32	--	Putative uncharacterized protein [Source:UniProtKB/TrEMBL;Acc:D0NTS2]
PITG_02182	770.141	1405.55	-0.86794	1.17e-55	2.25e-54	--	Homoserine dehydrogenase [Source:UniProtKB/TrEMBL;Acc:D0MVP3]
PITG_01397	586.165	1069.53	-0.8676	4.14e-33	4.56e-32	--	Glycoside hydrolase, putative [Source:UniProtKB/TrEMBL;Acc:D0MT51]
PITG_06604	3415.82	6226.58	-0.86621	2.43e-159	2.02e-157	--	Fumarate hydratase, mitochondrial [Source:UniProtKB/TrEMBL;Acc:D0N586]
PITG_10292	534.023	973.183	-0.86581	5.96e-41	8.05e-40	--	Alcohol dehydrogenase, putative [Source:UniProtKB/TrEMBL;Acc:D0NEZ7]
PITG_11922	419.755	764.747	-0.86544	4.51e-33	4.96e-32	--	Epoxide hydrolase, putative [Source:UniProtKB/TrEMBL;Acc:D0NHJ4]
PITG_00183	2638.13	4806.3	-0.86541	6.63e-137	4.41e-135	--	Dynamin-2 [Source:UniProtKB/TrEMBL;Acc:D0MQ53]
PITG_04920	30.5345	55.6287	-0.86539	0.0010206	0.0024402	--	Putative uncharacterized protein [Source:UniProtKB/TrEMBL;Acc:D0N2D4]
Novel01083	19.9159	36.282	-0.86533	0.0072986	0.015382	-//-
PITG_16603	61.3969	111.796	-0.86463	4.93e-06	1.5e-05	--	Crinkler (CRN) family protein [Source:UniProtKB/TrEMBL;Acc:D0NUS2]
PITG_05795	69.0907	125.783	-0.86437	4.64e-07	1.55e-06	--	Putative uncharacterized protein [Source:UniProtKB/TrEMBL;Acc:D0N5P8]
PITG_13084	51.4762	93.6928	-0.86403	1.73e-05	5.02e-05	--	Putative uncharacterized protein [Source:UniProtKB/TrEMBL;Acc:D0NK95]
PITG_16627	220.847	401.554	-0.86255	1.13e-18	7.39e-18	--	Crinkler (CRN) family protein [Source:UniProtKB/TrEMBL;Acc:D0NUT6]
PITG_06653	194.296	353.233	-0.86237	8.76e-17	5.28e-16	--	Putative uncharacterized protein [Source:UniProtKB/TrEMBL;Acc:D0N5C6]
PITG_16865	171.373	311.277	-0.86106	6.17e-15	3.39e-14	--	Aldose 1-epimerase, putative [Source:UniProtKB/TrEMBL;Acc:D0NUA3]
PITG_05498	10722.5	19471.5	-0.86073	1.75e-254	3.26e-252	--	Heat shock protein 90, putative [Source:UniProtKB/TrEMBL;Acc:D0N2Y9]
PITG_00611	173.026	314.174	-0.86058	3.3e-15	1.84e-14	--	crinkler (CRN) family protein, pseudogene [Source:BROAD_P_infestans;Acc:PITG_00611]
PITG_20385	142.503	258.622	-0.85985	1.06e-12	5.2e-12	--	3-oxo-5-alpha-steroid 4-dehydrogenase, putative [Source:UniProtKB/TrEMBL;Acc:D0P1T0]
PITG_20558	402.801	730.879	-0.85957	1.69e-31	1.76e-30	--	Putative uncharacterized protein [Source:UniProtKB/TrEMBL;Acc:D0P2G4]
PITG_14100	122.255	221.755	-0.85907	3.06e-11	1.38e-10	--	Putative uncharacterized protein [Source:UniProtKB/TrEMBL;Acc:D0NNM5]
PITG_01860	455.727	826.597	-0.85901	2.41e-31	2.5e-30	--	Transmembrane protein, putative [Source:UniProtKB/TrEMBL;Acc:D0MU97]
PITG_05615	27004.3	48930	-0.85753	1.38e-306	3.29e-304	--	Pyrophosphate-energized vacuolar membrane proton pump, putative [Source:UniProtKB/TrEMBL;Acc:D0N394]
PITG_09221	566.883	1026.85	-0.8571	1.62e-30	1.63e-29	--	Glutaredoxin, putative [Source:UniProtKB/TrEMBL;Acc:D0NB62]
PITG_00516	116.578	211.043	-0.85624	1.39e-10	6.02e-10	--	Putative uncharacterized protein [Source:UniProtKB/TrEMBL;Acc:D0MR05]
PITG_17289	357.753	647.559	-0.85605	3.85e-25	3.23e-24	--	Deoxyuridine 5'-triphosphate nucleotidohydrolase [Source:UniProtKB/TrEMBL;Acc:D0NVQ2]
PITG_13407	713.011	1288.81	-0.85404	1.21e-50	2.1e-49	--	Serine protease family S33, putative [Source:UniProtKB/TrEMBL;Acc:D0NLX2]
PITG_00287	99.2278	179.281	-0.8534	3.8e-08	1.39e-07	--	Formyl-coenzyme A transferase, putative [Source:UniProtKB/TrEMBL;Acc:D0MQF0]
PITG_03374	368.741	665.266	-0.85132	1.81e-28	1.7e-27	--	Putative uncharacterized protein [Source:UniProtKB/TrEMBL;Acc:D0N034]
PITG_17226	47.8124	86.222	-0.85067	5.14e-05	0.00014306	--	Putative uncharacterized protein [Source:UniProtKB/TrEMBL;Acc:D0NVK0]
PITG_14101	168.7	304.219	-0.85065	2.81e-14	1.5e-13	--	Putative uncharacterized protein [Source:UniProtKB/TrEMBL;Acc:D0NNM6]
PITG_04781	250.103	450.912	-0.85032	7.73e-20	5.32e-19	--	Putative uncharacterized protein [Source:UniProtKB/TrEMBL;Acc:D0N213]
PITG_15243	1057	1905.38	-0.85011	5.02e-69	1.27e-67	--	Phosphate acetyltransferase [Source:UniProtKB/TrEMBL;Acc:D0NQ85]
PITG_13773	662.226	1193.39	-0.84967	3.36e-47	5.34e-46	--	Putative uncharacterized protein [Source:UniProtKB/TrEMBL;Acc:D0NMS1]
PITG_01535	9282.03	16724.4	-0.84945	3.88e-237	6e-235	--	Myosin-like protein [Source:UniProtKB/TrEMBL;Acc:D0MTH1]
PITG_13737	4711.8	8488.96	-0.84931	4.88e-89	1.72e-87	--	Protoplast secreted protein 2 [Source:UniProtKB/TrEMBL;Acc:D0NMN8]
PITG_01086	2650.46	4774.59	-0.84913	4.15e-131	2.61e-129	--	Putative uncharacterized protein [Source:UniProtKB/TrEMBL;Acc:D0MSF1]
PITG_03874	572.787	1031.23	-0.8483	1.57e-41	2.16e-40	--	Actin-like protein [Source:UniProtKB/TrEMBL;Acc:D0MYR6]
PITG_22997	52.4564	94.4097	-0.84782	2.01e-05	5.79e-05	--	Putative uncharacterized protein [Source:UniProtKB/TrEMBL;Acc:D0NLV1]
PITG_01003	141.821	255.133	-0.84718	3.05e-12	1.45e-11	--	Putative uncharacterized protein [Source:UniProtKB/TrEMBL;Acc:D0MS78]
PITG_17091	1408.5	2533.29	-0.84685	8.83e-85	2.93e-83	--	Histone chaperone ASF1-like protein [Source:UniProtKB/TrEMBL;Acc:D0NV04]
PITG_06765	179.589	322.714	-0.84556	1.48e-11	6.81e-11	--	Putative uncharacterized protein [Source:UniProtKB/TrEMBL;Acc:D0N821]
PITG_22035	87.0186	156.356	-0.84544	2.46e-07	8.4e-07	--	Putative uncharacterized protein [Source:UniProtKB/TrEMBL;Acc:D0RLT7]
PITG_15492	4149.99	7455.82	-0.84526	1.56e-82	5.05e-81	--	Peroxiredoxin-2 [Source:UniProtKB/TrEMBL;Acc:D0NRD5]
PITG_11619	204.658	367.53	-0.84465	1.12e-10	4.91e-10	--	FKBP-type peptidyl-prolyl cis-trans isomerase, putative [Source:UniProtKB/TrEMBL;Acc:D0MVP7]
PITG_05523	665.585	1194.28	-0.84345	8.38e-47	1.32e-45	--	Ubiquitin-specific protease, putative [Source:UniProtKB/TrEMBL;Acc:D0N312]
PITG_04901	31.5457	56.5603	-0.84234	0.0010382	0.002481	--	Putative uncharacterized protein [Source:UniProtKB/TrEMBL;Acc:D0N2B5]
PITG_16600	33.516	60.0917	-0.84231	0.00069769	0.0017082	--	Crinkler (CRN) family protein [Source:UniProtKB/TrEMBL;Acc:D0NUS0]
PITG_02038	3218.32	5768.98	-0.84201	1.95e-145	1.43e-143	--	Fructose 1,6 bisphosphatase [Source:UniProtKB/TrEMBL;Acc:D0MUQ5]
PITG_00031	138.155	247.425	-0.8407	7.58e-12	3.53e-11	--	Putative uncharacterized protein [Source:UniProtKB/TrEMBL;Acc:D0MSP6]
PITG_02346	124.89	223.668	-0.8407	9.2e-11	4.03e-10	--	CCR4-NOT transcription complex subunit 7 [Source:UniProtKB/TrEMBL;Acc:D0MW35]
PITG_17936	1943.91	3477.59	-0.83912	5.74e-105	2.56e-103	--	Structural maintenance of chromosomes protein 4, putative [Source:UniProtKB/TrEMBL;Acc:D0NXB1]
PITG_07546	569.59	1018.92	-0.83905	1.99e-18	1.29e-17	--	Replication protein A 32 kDa subunit, putative [Source:UniProtKB/TrEMBL;Acc:D0N8L6]
PITG_00715	731.511	1308.26	-0.8387	6.92e-50	1.17e-48	--	Thioredoxin [Source:UniProtKB/TrEMBL;Acc:D0MRI4]
PITG_02144	332.725	594.908	-0.83834	7.01e-21	5.02e-20	--	Putative uncharacterized protein [Source:UniProtKB/TrEMBL;Acc:D0MVL3]
PITG_17445	5875.4	10504.2	-0.8382	9.61e-195	1.13e-192	--	Glycerol kinase 1 [Source:UniProtKB/TrEMBL;Acc:D0NW28]
PITG_11473	113.581	203.059	-0.83818	6.27e-09	2.42e-08	--	Putative uncharacterized protein [Source:UniProtKB/TrEMBL;Acc:D0NIV3]
PITG_07975	479.867	857.876	-0.83814	1.77e-34	2.04e-33	--	Methylcrotonoyl-CoA carboxylase beta chain, mitochondrial [Source:UniProtKB/TrEMBL;Acc:D0N969]
PITG_20170	97.9563	174.998	-0.83713	7.85e-09	3e-08	--	Crinkler (CRN) family protein [Source:UniProtKB/TrEMBL;Acc:D0P1X3]
PITG_06202	868.497	1550.6	-0.83623	1.32e-56	2.57e-55	--	Putative uncharacterized protein [Source:UniProtKB/TrEMBL;Acc:D0N4B4]
PITG_06982	356.699	636.455	-0.83535	1.41e-26	1.24e-25	--	Short chain dehydrogenase, putative [Source:UniProtKB/TrEMBL;Acc:D0N6Y8]
PITG_01316	118.225	210.807	-0.83439	4.2e-10	1.77e-09	--	Putative uncharacterized protein [Source:UniProtKB/TrEMBL;Acc:D0MV77]
PITG_03110	519.035	925.399	-0.83425	1.32e-36	1.59e-35	--	Putative uncharacterized protein [Source:UniProtKB/TrEMBL;Acc:D0MZE1]
PITG_01654	1736.58	3092.49	-0.83252	3.82e-95	1.46e-93	--	Delta(5) fatty acid desaturase, putative [Source:UniProtKB/TrEMBL;Acc:D0MTR7]
PITG_11373	152.742	271.748	-0.83118	1.24e-12	6.04e-12	--	ATP-binding Cassette (ABC) superfamily [Source:UniProtKB/TrEMBL;Acc:D0NIM6]
PITG_04676	324.735	577.659	-0.83095	3.56e-24	2.88e-23	--	Putative uncharacterized protein [Source:UniProtKB/TrEMBL;Acc:D0N1S6]
PITG_08460	567.553	1009.54	-0.83087	1.77e-39	2.3e-38	--	Lipin-like protein [Source:UniProtKB/TrEMBL;Acc:D0NAN6]
PITG_04736	22.5773	40.1569	-0.83077	0.0069574	0.014729	--	crinkler (CRN) family protein, pseudogene [Source:BROAD_P_infestans;Acc:PITG_04736]
PITG_15669	26.5815	47.2742	-0.83063	0.0030657	0.0068637	--	Putative uncharacterized protein [Source:UniProtKB/TrEMBL;Acc:D0NSA3]
PITG_08376	415.21	738.283	-0.83033	4.59e-30	4.55e-29	--	Putative uncharacterized protein [Source:UniProtKB/TrEMBL;Acc:D0NAG2]
PITG_22959	3235.98	5751.93	-0.82984	1.11e-140	7.76e-139	--	Protein kinase, putative [Source:UniProtKB/TrEMBL;Acc:D0NJG4]
PITG_15953	121.562	215.914	-0.82877	2.43e-10	1.04e-09	--	Serine protease family S33, putative [Source:UniProtKB/TrEMBL;Acc:D0NS40]
PITG_21501	161.728	287.25	-0.82873	3.34e-13	1.68e-12	--	Calcium/calmodulin dependent protein kinase, putative [Source:UniProtKB/TrEMBL;Acc:D0P4G2]
PITG_16015	1396.51	2479.51	-0.82823	2.89e-80	9.07e-79	--	Ribonuclease, putative [Source:UniProtKB/TrEMBL;Acc:D0NSN5]
PITG_18091	1938.03	3438.68	-0.82727	2.04e-101	8.47e-100	--	Structural maintenance of chromosomes protein, putative [Source:UniProtKB/TrEMBL;Acc:D0NY62]
PITG_15053	574.531	1019.24	-0.82703	1.44e-39	1.88e-38	--	DNA replication licensing factor MCM6, putative [Source:UniProtKB/TrEMBL;Acc:D0NRJ4]
PITG_07084	388.232	688.696	-0.82695	7.32e-28	6.72e-27	--	Major Facilitator Superfamily (MFS) [Source:UniProtKB/TrEMBL;Acc:D0N782]
PITG_11459	798.401	1416.25	-0.82689	7.6e-28	6.96e-27	--	Putative uncharacterized protein [Source:UniProtKB/TrEMBL;Acc:D0NIU0]
PITG_13012	5546.93	9838.36	-0.82673	2.63e-184	2.83e-182	NIAA	Nitrate reductase [NADPH] [Source:UniProtKB/Swiss-Prot;Acc:P39864]
PITG_12932	631.953	1120.59	-0.82637	3.11e-42	4.35e-41	--	Putative uncharacterized protein [Source:UniProtKB/TrEMBL;Acc:D0NJW4]
PITG_09277	242.711	430.364	-0.82632	1.31e-18	8.53e-18	--	Putative uncharacterized protein [Source:UniProtKB/TrEMBL;Acc:D0NBA9]
PITG_05552	2413.77	4279.14	-0.82603	2.42e-117	1.28e-115	--	Heat shock protein 75 kDa, mitochondrial [Source:UniProtKB/TrEMBL;Acc:D0N336]
PITG_04710	283.215	501.963	-0.82568	2.22e-21	1.62e-20	--	Putative uncharacterized protein [Source:UniProtKB/TrEMBL;Acc:D0N1V5]
PITG_12156	599.18	1061.89	-0.82557	1.38e-40	1.85e-39	--	Annexin (Annexin) Family [Source:UniProtKB/TrEMBL;Acc:D0NJ65]
PITG_10924	419.728	743.42	-0.82472	1.41e-29	1.37e-28	--	Folate-Biopterin Transporter (FBT) family [Source:UniProtKB/TrEMBL;Acc:D0NFR5]
PITG_04134	479.858	849.162	-0.82343	5.95e-20	4.12e-19	--	Putative uncharacterized protein [Source:UniProtKB/TrEMBL;Acc:D0N0M7]
PITG_16549	648.304	1147.12	-0.82327	4.93e-43	6.99e-42	--	Putative uncharacterized protein [Source:UniProtKB/TrEMBL;Acc:D0NTX0]
PITG_03658	418.53	740.146	-0.82248	1.25e-29	1.21e-28	--	Phosphoglycerate mutase, putative [Source:UniProtKB/TrEMBL;Acc:D0MY68]
PITG_03382	203.574	359.983	-0.82238	9.28e-16	5.32e-15	--	Putative uncharacterized protein [Source:UniProtKB/TrEMBL;Acc:D0N040]
PITG_17607	614.967	1087.23	-0.82207	2.86e-41	3.91e-40	--	Elongation factor Ts, putative [Source:UniProtKB/TrEMBL;Acc:D0NWT0]
PITG_16044	89.3194	157.85	-0.8215	6.89e-08	2.47e-07	--	CRN domain-containing protein-containing protein [Source:UniProtKB/TrEMBL;Acc:D0NSQ9]
PITG_05198	209.454	369.947	-0.82069	9.86e-09	3.75e-08	--	Putative uncharacterized protein [Source:UniProtKB/TrEMBL;Acc:D0N3S4]
PITG_14057	977.134	1724.93	-0.81991	3.9e-60	8.25e-59	--	Alcohol dehydrogenase, putative [Source:UniProtKB/TrEMBL;Acc:D0NNJ1]
PITG_04527	637.906	1124.86	-0.81832	3.86e-33	4.25e-32	--	DNA replication licensing factor mcm4, putative [Source:UniProtKB/TrEMBL;Acc:D0N1G3]
PITG_19429	280.953	495.287	-0.81794	1.2e-20	8.56e-20	--	Prephenate dehydratase, putative [Source:UniProtKB/TrEMBL;Acc:D0P0A4]
PITG_11048	248.38	437.671	-0.8173	1.84e-18	1.19e-17	--	Putative uncharacterized protein [Source:UniProtKB/TrEMBL;Acc:D0NG22]
PITG_12521	490.824	864.475	-0.81662	2.07e-33	2.3e-32	--	Vacuolar protein sorting-associated protein 35, putative [Source:UniProtKB/TrEMBL;Acc:D0NKQ7]
PITG_15655	164.421	289.2	-0.81467	5.39e-13	2.68e-12	--	Putative uncharacterized protein [Source:UniProtKB/TrEMBL;Acc:D0NS91]
PITG_01786	146.15	257.046	-0.81457	1.03e-11	4.76e-11	--	Putative uncharacterized protein [Source:UniProtKB/TrEMBL;Acc:D0MU31]
PITG_07652	169.046	297.175	-0.81389	4.02e-13	2.01e-12	--	Mitogen-activated protein kinase, putative [Source:UniProtKB/TrEMBL;Acc:D0N8T7]
PITG_01718	600.489	1055.11	-0.81318	1.24e-39	1.63e-38	--	Cryptochrome, putative [Source:UniProtKB/TrEMBL;Acc:D0MTX4]
PITG_19571	645.859	1133.89	-0.81199	1.2e-41	1.65e-40	--	Crinkler (CRN) family protein [Source:UniProtKB/TrEMBL;Acc:D0P0L8]
PITG_22613	37.867	66.4475	-0.81127	0.00063067	0.0015522	--	Putative uncharacterized protein [Source:UniProtKB/TrEMBL;Acc:D0RMM1]
PITG_14208	100.981	177.129	-0.81071	1.51e-08	5.65e-08	--	Putative uncharacterized protein [Source:UniProtKB/TrEMBL;Acc:D0NNV6]
PITG_21330	44.4994	78.0327	-0.81029	0.00023635	0.00061111	--	Putative uncharacterized protein [Source:UniProtKB/TrEMBL;Acc:D0P3N4]
PITG_09006	1256.4	2202.4	-0.80977	5.92e-54	1.11e-52	--	Putative uncharacterized protein [Source:UniProtKB/TrEMBL;Acc:D0NDP9]
PITG_06874	80.3409	140.805	-0.8095	4.06e-07	1.36e-06	--	Pyridoxal phosphate phosphatase, putative [Source:UniProtKB/TrEMBL;Acc:D0N6N7]
PITG_06802	502.809	880.853	-0.80889	1.91e-33	2.12e-32	--	Putative uncharacterized protein [Source:UniProtKB/TrEMBL;Acc:D0N854]
PITG_19300	29.5621	51.7752	-0.80851	0.0029947	0.0067099	--	Putative uncharacterized protein [Source:UniProtKB/TrEMBL;Acc:D0NZW6]
PITG_10218	7072.32	12384.7	-0.8083	1.14e-109	5.46e-108	--	Glucan 1,3-beta-glucosidase, putative [Source:UniProtKB/TrEMBL;Acc:D0NEL9]
PITG_08543	94.3523	165.139	-0.80755	4.81e-08	1.74e-07	--	Putative uncharacterized protein [Source:UniProtKB/TrEMBL;Acc:D0NAV7]
PITG_09427	1189.86	2080.74	-0.80631	3.56e-67	8.7e-66	--	Putative uncharacterized protein [Source:UniProtKB/TrEMBL;Acc:D0NBZ0]
PITG_16055	1833.26	3204.92	-0.80587	2.66e-92	9.91e-91	--	Lysosomal Pro-X carboxypeptidase, putative [Source:UniProtKB/TrEMBL;Acc:D0NSR8]
PITG_02652	78.3681	136.996	-0.8058	8.44e-07	2.76e-06	--	Putative uncharacterized protein [Source:UniProtKB/TrEMBL;Acc:D0MWW0]
PITG_19857	569.665	995.819	-0.80577	6.85e-37	8.36e-36	--	Putative uncharacterized protein [Source:UniProtKB/TrEMBL;Acc:D0P0X3]
PITG_21170	67.0937	117.213	-0.80489	5.41e-06	1.65e-05	--	Putative uncharacterized protein [Source:UniProtKB/TrEMBL;Acc:D0P353]
PITG_06303	355.344	620.586	-0.80441	1.3e-24	1.07e-23	--	Putative uncharacterized protein [Source:UniProtKB/TrEMBL;Acc:D0N4J7]
PITG_09270	1555.88	2716.49	-0.80402	3.23e-82	1.04e-80	--	Structural maintenance of chromosomes protein 6, putative [Source:UniProtKB/TrEMBL;Acc:D0NBA4]
PITG_08827	1037.79	1811.57	-0.80373	6.17e-60	1.3e-58	--	VAC14 family protein [Source:UniProtKB/TrEMBL;Acc:D0NDA1]
PITG_05507	649.221	1132.83	-0.80314	6.53e-41	8.8e-40	--	Putative uncharacterized protein [Source:UniProtKB/TrEMBL;Acc:D0N2Z8]
PITG_21568	258.029	449.98	-0.80233	2.92e-18	1.88e-17	--	Histone H1, putative [Source:UniProtKB/TrEMBL;Acc:D0P4B9]
PITG_15502	32.874	57.3151	-0.80197	0.0016156	0.0037691	--	Putative uncharacterized protein [Source:UniProtKB/TrEMBL;Acc:D0NRE3]
PITG_10027	605.427	1055.43	-0.8018	2.12e-38	2.68e-37	--	Alpha-N-acetylglucosaminidase (NAGLU), putative [Source:UniProtKB/TrEMBL;Acc:D0NE44]
PITG_00589	185.006	322.491	-0.80169	9.24e-13	4.54e-12	--	Putative uncharacterized protein [Source:UniProtKB/TrEMBL;Acc:D0MR72]
PITG_00204	359.717	627.017	-0.80164	1.36e-24	1.12e-23	--	Kinesin heavy chain, putative [Source:UniProtKB/TrEMBL;Acc:D0MQ73]
PITG_02951	272.02	474.088	-0.80144	2.75e-19	1.85e-18	--	Phosphoglycerate mutase family [Source:UniProtKB/TrEMBL;Acc:D0MXK5]
PITG_12916	109.579	190.96	-0.8013	5.89e-08	2.12e-07	--	Cysteine protease family C01A, putative [Source:UniProtKB/TrEMBL;Acc:D0NJV1]
PITG_02208	330.468	575.835	-0.80115	6.15e-23	4.74e-22	--	Putative uncharacterized protein [Source:UniProtKB/TrEMBL;Acc:D0MVR6]
PITG_06195	129.833	226.2	-0.80094	4.17e-10	1.76e-09	--	Metalloprotease family M14A, putative [Source:UniProtKB/TrEMBL;Acc:D0N4A9]
PITG_10082	89.0194	155.065	-0.80068	1.6e-07	5.54e-07	--	Putative uncharacterized protein [Source:UniProtKB/TrEMBL;Acc:D0NE94]
PITG_18236	346.019	602.517	-0.80015	8.67e-15	4.73e-14	--	Putative uncharacterized protein [Source:UniProtKB/TrEMBL;Acc:D0NXN9]
PITG_17950	308.729	537.248	-0.79924	2.01e-21	1.47e-20	--	Putative uncharacterized protein [Source:UniProtKB/TrEMBL;Acc:D0NXC2]
PITG_22201	73.0979	127.197	-0.79916	8.76e-05	0.0002384	--	hypothetical protein [Source:BROAD_P_infestans;Acc:PITG_22201]
PITG_00789	44.1791	76.87	-0.79906	0.00023215	0.00060069	--	Putative uncharacterized protein [Source:UniProtKB/TrEMBL;Acc:D0MRP7]
PITG_13804	658.869	1145.89	-0.7984	6.42e-41	8.66e-40	--	Putative uncharacterized protein [Source:UniProtKB/TrEMBL;Acc:D0NMU4]
PITG_18255	69.3401	120.573	-0.79815	6.63e-05	0.00018221	--	Putative uncharacterized protein [Source:UniProtKB/TrEMBL;Acc:D0NXQ7]
PITG_22982	149.435	259.786	-0.7978	2.48e-11	1.13e-10	--	Putative uncharacterized protein [Source:UniProtKB/TrEMBL;Acc:D0NL90]
PITG_08811	303.91	528.292	-0.79769	4.38e-21	3.17e-20	--	Zinc (Zn2 )-Iron (Fe2 ) Permease (ZIP) Family [Source:UniProtKB/TrEMBL;Acc:D0ND93]
PITG_13074	801.419	1392.88	-0.79744	8e-48	1.3e-46	--	Cysteine protease family C01A, putative [Source:UniProtKB/TrEMBL;Acc:D0NK87]
PITG_06417	87.3478	151.768	-0.79702	4.43e-07	1.49e-06	--	Putative uncharacterized protein [Source:UniProtKB/TrEMBL;Acc:D0N4T8]
PITG_02174	1262.52	2193.3	-0.7968	9.24e-69	2.33e-67	--	Ammonium Transporter (Amt) Family [Source:UniProtKB/TrEMBL;Acc:D0MVN7]
PITG_02510	1803.81	3132.62	-0.79632	4.24e-89	1.5e-87	--	Putative uncharacterized protein [Source:UniProtKB/TrEMBL;Acc:D0MWI4]
PITG_03243	537.062	932.599	-0.79617	2.11e-29	2.04e-28	--	Putative uncharacterized protein [Source:UniProtKB/TrEMBL;Acc:D0MZR1]
PITG_22688	80.7052	140.13	-0.79603	9.78e-07	3.19e-06	--	Trans-aconitate 2-methyltransferase, putative [Source:UniProtKB/TrEMBL;Acc:D0MUP1]
PITG_02565	312.483	542.419	-0.79563	2.91e-17	1.8e-16	--	Protein kinase, putative [Source:UniProtKB/TrEMBL;Acc:D0MWN2]
PITG_23088	303.86	527.445	-0.79561	7.41e-13	3.66e-12	--	Crinkler (CRN) family protein [Source:UniProtKB/TrEMBL;Acc:D0NUU0]
PITG_04764	51.1382	88.7328	-0.79507	9.17e-05	0.000249	--	Crinkler (CRN) family protein, putative [Source:UniProtKB/TrEMBL;Acc:D0N200]
PITG_11294	26.913	46.6763	-0.79439	0.0047871	0.010408	--	Alcohol dehydrogenase, putative [Source:UniProtKB/TrEMBL;Acc:D0NGP1]
PITG_20172	153.667	266.497	-0.79431	6.32e-07	2.09e-06	--	Crinkler (CRN) family protein [Source:UniProtKB/TrEMBL;Acc:D0P1X5]
PITG_16524	267.986	464.751	-0.7943	1.1e-18	7.19e-18	--	SpoU rRNA Methylase family [Source:UniProtKB/TrEMBL;Acc:D0NTU9]
PITG_05193	218.499	378.922	-0.79427	1.26e-15	7.17e-15	--	Putative uncharacterized protein [Source:UniProtKB/TrEMBL;Acc:D0N3R9]
PITG_08770	261.723	453.779	-0.79395	2.93e-18	1.88e-17	--	Putative uncharacterized protein [Source:UniProtKB/TrEMBL;Acc:D0ND63]
PITG_05781	1442.59	2499.33	-0.79288	9.96e-69	2.51e-67	--	Eukaryotic translation initiation factor 2-alpha kinase, putative [Source:UniProtKB/TrEMBL;Acc:D0N5N8]
Novel01053	29.2267	50.5959	-0.79173	0.0033261	0.0074153	--	hypothetical protein PIIN_10253 [Piriformospora indica DSM 11827]
PITG_08314	429.068	742.736	-0.79164	6.27e-28	5.77e-27	--	ATP-binding Cassette (ABC) Superfamily [Source:UniProtKB/TrEMBL;Acc:D0NAA8]
PITG_01523	281.597	487.372	-0.79139	3.02e-19	2.03e-18	--	Zinc (Zn2 )-Iron (Fe2 ) Permease (ZIP) Family [Source:UniProtKB/TrEMBL;Acc:D0MTG3]
PITG_03303	387.252	670.23	-0.79138	1.46e-11	6.69e-11	--	Putative uncharacterized protein [Source:UniProtKB/TrEMBL;Acc:D0MZW6]
PITG_23164	100.991	174.304	-0.78737	5.11e-08	1.85e-07	--	Crinkler (CRN) family protein, pseudogene [Source:BROAD_P_infestans;Acc:PITG_23164]
PITG_13103	885.041	1527.43	-0.78729	1.46e-50	2.53e-49	--	Fimbrin-like protein [Source:UniProtKB/TrEMBL;Acc:D0NKA9]
PITG_16455	204.597	353.089	-0.78724	8.76e-12	4.07e-11	--	Putative uncharacterized protein [Source:UniProtKB/TrEMBL;Acc:D0NTN8]
PITG_01926	113.545	195.922	-0.78701	7.72e-09	2.96e-08	--	Putative uncharacterized protein [Source:UniProtKB/TrEMBL;Acc:D0MUF2]
PITG_11460	512.862	884.864	-0.78688	6.1e-32	6.47e-31	--	Putative uncharacterized protein [Source:UniProtKB/TrEMBL;Acc:D0NIU1]
PITG_18635	194.594	335.614	-0.78634	8.46e-14	4.39e-13	--	Putative uncharacterized protein [Source:UniProtKB/TrEMBL;Acc:D0NZ99]
PITG_04882	489.258	843.799	-0.7863	6.19e-31	6.35e-30	--	4-coumarate-CoA ligase, putative [Source:UniProtKB/TrEMBL;Acc:D0N297]
PITG_02194	70.7554	122.018	-0.78619	5.16e-06	1.57e-05	--	Putative uncharacterized protein [Source:UniProtKB/TrEMBL;Acc:D0MVQ3]
PITG_01975	161.068	277.671	-0.7857	8.21e-12	3.82e-11	--	DNA repair protein, putative [Source:UniProtKB/TrEMBL;Acc:D0MUJ7]
PITG_03742	509.429	878.157	-0.7856	1.51e-31	1.58e-30	--	Putative uncharacterized protein [Source:UniProtKB/TrEMBL;Acc:D0MYE1]
PITG_22680	83.057	143.161	-0.78546	8.03e-07	2.63e-06	--	Putative uncharacterized protein [Source:UniProtKB/TrEMBL;Acc:D0MVB0]
PITG_03347	5783.49	9968.31	-0.78541	2.62e-155	2.1e-153	--	Ribonucleoside-diphosphate reductase small chain [Source:UniProtKB/TrEMBL;Acc:D0N008]
PITG_02344	1691.24	2914.82	-0.78533	2.54e-50	4.37e-49	--	5-oxoprolinase [Source:UniProtKB/TrEMBL;Acc:D0MW33]
PITG_13832	1512.07	2605.6	-0.78509	7.7e-76	2.25e-74	--	Delta-aminolevulinic acid dehydratase [Source:UniProtKB/TrEMBL;Acc:D0NMW5]
PITG_02198	1348.17	2322.25	-0.78452	1.41e-69	3.61e-68	--	Homoserine kinase, putative [Source:UniProtKB/TrEMBL;Acc:D0MVQ7]
PITG_06173	410.769	707.199	-0.78379	4.42e-26	3.81e-25	--	Putative uncharacterized protein [Source:UniProtKB/TrEMBL;Acc:D0N490]
PITG_16462	781.308	1344.87	-0.7835	3.26e-45	4.9e-44	--	Putative uncharacterized protein [Source:UniProtKB/TrEMBL;Acc:D0NTP5]
PITG_10147	2998.27	5158.32	-0.78277	8.03e-119	4.31e-117	--	Cell division protease ftsH [Source:UniProtKB/TrEMBL;Acc:D0NEF4]
PITG_16311	5979.52	10282.5	-0.78209	2.81e-161	2.39e-159	--	PolyubiquitinUbiquitin [Source:UniProtKB/Swiss-Prot;Acc:P22589]
PITG_00694	2112.93	3633.08	-0.78195	2.02e-95	7.78e-94	--	Sulfate Permease (SulP) Family [Source:UniProtKB/TrEMBL;Acc:D0MRG3]
PITG_00706	62.0905	106.753	-0.78183	2.47e-05	7.05e-05	--	Isoamyl acetate-hydrolyzing esterase 1, putative [Source:UniProtKB/TrEMBL;Acc:D0MRH5]
PITG_06878	49.126	84.4596	-0.78178	0.0019582	0.0045117	--	Putative uncharacterized protein [Source:UniProtKB/TrEMBL;Acc:D0N6P0]
PITG_04880	250.384	430.176	-0.78078	6.25e-17	3.8e-16	--	Equilibrative Nucleoside Transporter (ENT) Family [Source:UniProtKB/TrEMBL;Acc:D0N295]
PITG_13139	932.183	1601.11	-0.78038	6.75e-52	1.2e-50	--	Threonine synthase [Source:UniProtKB/TrEMBL;Acc:D0NJP0]
PITG_05391	450.588	773.326	-0.77927	4.34e-28	4.01e-27	--	Histone H1, putative [Source:UniProtKB/TrEMBL;Acc:D0N486]
PITG_11247	1105.38	1896.4	-0.77872	3.2e-59	6.62e-58	--	Heat shock 70 kDa protein [Source:UniProtKB/TrEMBL;Acc:D0NGJ5]
PITG_00960	659.338	1130.65	-0.77806	7.62e-39	9.74e-38	--	Putative uncharacterized protein [Source:UniProtKB/TrEMBL;Acc:D0MS39]
PITG_21269	182.013	312.108	-0.778	9.31e-13	4.57e-12	--	Putative uncharacterized protein [Source:UniProtKB/TrEMBL;Acc:D0P445]
PITG_23004	166.391	285.262	-0.77771	7.45e-12	3.48e-11	--	Crinkler (CRN) family protein, putative [Source:UniProtKB/TrEMBL;Acc:D0NML0]
PITG_07036	2690.34	4609.08	-0.77669	3.98e-110	1.95e-108	--	Ubiquitin-activating enzyme E1 [Source:UniProtKB/TrEMBL;Acc:D0N735]
PITG_06570	833.924	1428.41	-0.77642	5.64e-47	8.91e-46	--	Long-chain-fatty-acid-CoA ligase, putative [Source:UniProtKB/TrEMBL;Acc:D0N558]
Novel01562	53.158	90.9906	-0.77543	0.00011555	0.00031064	-//-
PITG_08976	34.8581	59.6523	-0.77508	0.0016105	0.0037591	--	ATP-binding Cassette (ABC) Superfamily [Source:UniProtKB/TrEMBL;Acc:D0NDM6]
PITG_12478	401.814	687.522	-0.77488	2.39e-25	2.01e-24	--	Putative uncharacterized protein [Source:UniProtKB/TrEMBL;Acc:D0NKM1]
PITG_01395	659.353	1128.18	-0.77487	1.26e-32	1.37e-31	--	Glycoside hydrolase, putative [Source:UniProtKB/TrEMBL;Acc:D0MT49]
PITG_02248	31.5627	54.0034	-0.77483	0.00265	0.0059838	--	MBO2, coiled coil flagellar protein [Source:UniProtKB/TrEMBL;Acc:D0MVU9]
PITG_10269	3269.25	5590.15	-0.77393	1.35e-59	2.81e-58	--	Putative uncharacterized protein [Source:UniProtKB/TrEMBL;Acc:D0NEX8]
PITG_04025	79.0326	135.082	-0.77332	2.74e-06	8.56e-06	--	Nuclease, putative [Source:UniProtKB/TrEMBL;Acc:D0N0D1]
PITG_07707	553.519	945.843	-0.77297	6.87e-33	7.52e-32	--	Putative uncharacterized protein [Source:UniProtKB/TrEMBL;Acc:D0N8X9]
PITG_21027	543.926	928.532	-0.77154	1.99e-32	2.15e-31	--	Putative uncharacterized protein [Source:UniProtKB/TrEMBL;Acc:D0P3P7]
PITG_11462	75.6998	129.223	-0.7715	5.52e-06	1.68e-05	--	Putative uncharacterized protein [Source:UniProtKB/TrEMBL;Acc:D0NIU3]
PITG_00420	96.9894	165.517	-0.77108	1.57e-07	5.44e-07	--	F-box protein, putative [Source:UniProtKB/TrEMBL;Acc:D0MQR8]
PITG_18073	485.914	829.181	-0.77099	1.53e-21	1.12e-20	--	Cell division protein kinase, putative [Source:UniProtKB/TrEMBL;Acc:D0NY47]
PITG_17595	219.093	373.848	-0.77091	1.1e-14	5.94e-14	--	Putative uncharacterized protein [Source:UniProtKB/TrEMBL;Acc:D0NWR8]
PITG_00756	846.41	1443.67	-0.77031	1.13e-46	1.76e-45	--	Carboxypeptidase, putative [Source:UniProtKB/TrEMBL;Acc:D0MRM0]
PITG_07102	1334.81	2275.89	-0.7698	3.43e-66	8.23e-65	--	Putative uncharacterized protein [Source:UniProtKB/TrEMBL;Acc:D0N799]
PITG_18271	50.8082	86.6168	-0.76959	0.00018595	0.00048706	--	Putative uncharacterized protein [Source:UniProtKB/TrEMBL;Acc:D0NXR9]
PITG_08172	1052.52	1794.13	-0.76944	1.51e-55	2.91e-54	--	Putative uncharacterized protein [Source:UniProtKB/TrEMBL;Acc:D0N9M4]
PITG_14811	38.8856	66.2642	-0.76899	0.00093583	0.0022512	--	Putative uncharacterized protein [Source:UniProtKB/TrEMBL;Acc:D0NP38]
PITG_09409	632.323	1077.37	-0.76877	1.53e-36	1.85e-35	--	Transmembrane protein, putative [Source:UniProtKB/TrEMBL;Acc:D0NBK8]
PITG_19567	25.2439	43.0094	-0.76872	0.008581	0.017869	--	Crinkler (CRN) family protein, pseudogene [Source:BROAD_P_infestans;Acc:PITG_19567]
PITG_12099	1140.7	1942.82	-0.76824	1.16e-58	2.36e-57	--	Serine protease family S09A, putative [Source:UniProtKB/TrEMBL;Acc:D0NJ14]
PITG_13258	139.475	237.524	-0.76807	5.09e-10	2.14e-09	--	Mitochondrial Carrier (MC) Family [Source:UniProtKB/TrEMBL;Acc:D0NLJ2]
PITG_07654	92.9747	158.282	-0.76759	4.69e-06	1.44e-05	--	Putative uncharacterized protein [Source:UniProtKB/TrEMBL;Acc:D0N8T9]
PITG_05479	865.11	1472.32	-0.76713	9.21e-47	1.45e-45	--	Ubiquitin-activating enzyme (E1), putative [Source:UniProtKB/TrEMBL;Acc:D0N2X2]
PITG_09703	1231.77	2095.02	-0.76623	4.34e-62	9.48e-61	--	Unc-45 family protein [Source:UniProtKB/TrEMBL;Acc:D0NCL8]
PITG_22508	731.98	1244.89	-0.76614	1.4e-40	1.87e-39	--	Putative uncharacterized protein [Source:UniProtKB/TrEMBL;Acc:D0RMF3]
PITG_08885	69.7201	118.503	-0.76528	0.00097012	0.0023269	--	Putative uncharacterized protein [Source:UniProtKB/TrEMBL;Acc:D0NDF1]
PITG_00226	520.729	885.056	-0.76524	1.44e-30	1.46e-29	--	Kinesin-like protein [Source:UniProtKB/TrEMBL;Acc:D0MQ95]
PITG_14055	2004.24	3405.75	-0.76491	6.8e-88	2.36e-86	--	Alcohol dehydrogenase, putative [Source:UniProtKB/TrEMBL;Acc:D0NNI9]
PITG_02239	1408.76	2391.38	-0.76341	7.88e-68	1.96e-66	--	ATP-dependent hsl protease ATP-binding subunit hslU [Source:UniProtKB/TrEMBL;Acc:D0MVU0]
PITG_04709	2559.85	4344.28	-0.76306	1.85e-102	7.85e-101	--	DNA ligase [Source:UniProtKB/TrEMBL;Acc:D0N1V4]
PITG_04690	946.563	1606.22	-0.7629	3.92e-48	6.42e-47	--	Pyridine nucleotide-disulphide oxidoreductase, putative [Source:UniProtKB/TrEMBL;Acc:D0N1T7]
PITG_02724	1255.18	2129.46	-0.76259	3.64e-62	7.99e-61	--	Cullin family protein, putative [Source:UniProtKB/TrEMBL;Acc:D0MX24]
Novel00061	23.2678	39.4632	-0.76218	0.011459	0.023381	-//-
PITG_10080	138.153	234.272	-0.76192	8.86e-10	3.66e-09	--	Uroporphyrinogen-III synthase, putative [Source:UniProtKB/TrEMBL;Acc:D0NE92]
Novel01338	68.7534	116.579	-0.76181	1.4e-05	4.1e-05	--	DEHA2G11297p [Debaryomyces hansenii CBS767]>gi|199434114|emb|CAR65950.1| DEHA2G11297p [Debaryomyces hansenii CBS767]
PITG_13696	225.467	382.176	-0.76132	1e-14	5.43e-14	--	crinkler (CRN) family protein, pseudogene [Source:BROAD_P_infestans;Acc:PITG_13696]
PITG_02308	434.692	735.072	-0.75789	1.04e-25	8.82e-25	--	Putative uncharacterized protein [Source:UniProtKB/TrEMBL;Acc:D0MW03]
PITG_00983	800.615	1353.65	-0.75768	4.57e-43	6.48e-42	--	UDP-N-acetylglucosamine-peptide N-acetylglucosaminyltransferase 110 kDa subunit, putative [Source:UniProtKB/TrEMBL;Acc:D0MS59]
PITG_08599	1988.92	3361.35	-0.75706	1.59e-85	5.35e-84	--	Thimet oligopeptidase [Source:UniProtKB/TrEMBL;Acc:D0NB07]
PITG_21571	67.4495	113.958	-0.75662	0.018572	0.036482	--	Putative uncharacterized protein [Source:UniProtKB/TrEMBL;Acc:D0P4G7]
PITG_09795	140.499	237.365	-0.75655	1.27e-08	4.8e-08	--	Putative uncharacterized protein [Source:UniProtKB/TrEMBL;Acc:D0NCU8]
PITG_14642	168.349	284.414	-0.75654	1.92e-11	8.75e-11	--	GDP-L-fucose synthetase [Source:UniProtKB/TrEMBL;Acc:D0NQR8]
PITG_05222	422.353	713.51	-0.75648	5.01e-25	4.18e-24	--	Mitochondrial Carrier (MC) Family [Source:UniProtKB/TrEMBL;Acc:D0N3U4]
PITG_16332	200.954	339.466	-0.7564	3.88e-13	1.95e-12	--	Putative uncharacterized protein [Source:UniProtKB/TrEMBL;Acc:D0NU13]
PITG_21687	33.8681	57.2061	-0.75624	0.0026864	0.0060621	--	Putative uncharacterized protein [Source:UniProtKB/TrEMBL;Acc:D0P4N8]
PITG_10291	353.701	597.321	-0.75598	1.56e-21	1.15e-20	--	Putative uncharacterized protein [Source:UniProtKB/TrEMBL;Acc:D0NEZ6]
PITG_13491	370.975	626.139	-0.75516	1.83e-22	1.39e-21	--	Calcineurin-like phosphoesterase, putative [Source:UniProtKB/TrEMBL;Acc:D0NM44]
PITG_10993	568.202	958.546	-0.75444	5.19e-32	5.51e-31	--	CASP-like protein [Source:UniProtKB/TrEMBL;Acc:D0NFX2]
PITG_10750	912.362	1539.02	-0.75433	1.54e-28	1.45e-27	--	Beta-glucan synthesis-associated protein, putative [Source:UniProtKB/TrEMBL;Acc:D0NGZ8]
PITG_02186	570.98	962.557	-0.75343	1.64e-14	8.81e-14	--	FKBP-type peptidyl-prolyl cis-trans isomerase, putative [Source:UniProtKB/TrEMBL;Acc:D0MVP7]
PITG_08023	1762.92	2971.77	-0.75336	1.06e-56	2.09e-55	--	HECT E3 ubiquitin ligase, putative [Source:UniProtKB/TrEMBL;Acc:D0N9A6]
PITG_06611	1389.39	2341.95	-0.75326	2.12e-65	4.95e-64	--	Vacuolar amino acid transporter, putative [Source:UniProtKB/TrEMBL;Acc:D0N593]
PITG_07949	263.404	443.75	-0.75247	1.54e-16	9.16e-16	--	Alpha-tubulin, putative [Source:UniProtKB/TrEMBL;Acc:D0N945]
PITG_10046	39.8446	67.0984	-0.75189	0.0010566	0.0025227	--	Putative uncharacterized protein [Source:UniProtKB/TrEMBL;Acc:D0NE63]
PITG_11474	4751.98	8001.33	-0.75171	2.81e-140	1.95e-138	--	Putative uncharacterized protein [Source:UniProtKB/TrEMBL;Acc:D0NIV4]
PITG_13308	105.593	177.786	-0.75163	1.25e-07	4.38e-07	--	Putative uncharacterized protein [Source:UniProtKB/TrEMBL;Acc:D0NLN6]
PITG_13609	1147.48	1931.85	-0.75152	3.08e-38	3.89e-37	--	Putative uncharacterized protein [Source:UniProtKB/TrEMBL;Acc:D0NMD9]
PITG_00178	765.221	1288.25	-0.75147	1.24e-40	1.66e-39	--	Dual specificity tyrosine-phosphorylation-regulated kinase, putative [Source:UniProtKB/TrEMBL;Acc:D0MT33]
PITG_02036	560.663	943.786	-0.75133	3.98e-31	4.11e-30	--	Equilibrative Nucleoside Transporter (ENT) Family [Source:UniProtKB/TrEMBL;Acc:D0MUQ3]
PITG_16197	49.1658	82.7436	-0.75099	0.014771	0.029501	--	Putative uncharacterized protein [Source:UniProtKB/TrEMBL;Acc:D0NTC6]
PITG_00072	259.028	435.92	-0.75095	2.68e-16	1.57e-15	--	Putative uncharacterized protein [Source:UniProtKB/TrEMBL;Acc:D0MST6]
PITG_14573	2743.01	4616.21	-0.75095	9e-104	3.88e-102	--	AP-3 complex subunit delta, putative [Source:UniProtKB/TrEMBL;Acc:D0NQK5]
PITG_04184	239.098	402.347	-0.75084	3.76e-15	2.09e-14	--	Putative uncharacterized protein [Source:UniProtKB/TrEMBL;Acc:D0N0R2]
PITG_19097	123.857	208.376	-0.75052	1.22e-08	4.59e-08	--	Putative uncharacterized protein [Source:UniProtKB/TrEMBL;Acc:D0NYT9]
PITG_07104	415.246	698.592	-0.75049	4.57e-19	3.04e-18	--	ADP-ribosylation factor GTPase-activating protein, putative [Source:UniProtKB/TrEMBL;Acc:D0N7A1]
Novel00796	28.899	48.6155	-0.7504	0.0054106	0.011655	-//-
PITG_12497	28.2279	47.479	-0.75017	0.007236	0.015266	--	Putative uncharacterized protein [Source:UniProtKB/TrEMBL;Acc:D0NKN7]
PITG_00567	43.1622	72.5969	-0.75014	0.00091418	0.0022025	--	Putative uncharacterized protein [Source:UniProtKB/TrEMBL;Acc:D0MR49]
PITG_06558	417.467	701.92	-0.74964	2.49e-24	2.03e-23	--	Putative uncharacterized protein [Source:UniProtKB/TrEMBL;Acc:D0N546]
Novel00915	2232.74	3753.64	-0.74948	1.45e-90	5.24e-89	-//-
PITG_16054	934.141	1570.16	-0.7492	6.39e-31	6.55e-30	--	60S ribosomal export protein nmd3, putative [Source:UniProtKB/TrEMBL;Acc:D0NSR7]
PITG_10195	6755.77	11354.2	-0.74904	4.23e-163	3.83e-161	--	Acyl-CoA desaturase [Source:UniProtKB/TrEMBL;Acc:D0NEJ9]
PITG_10313	155.106	260.64	-0.7488	2.73e-10	1.16e-09	--	Putative uncharacterized protein [Source:UniProtKB/TrEMBL;Acc:D0NF12]
PITG_13673	9014.62	15146.5	-0.74864	5.02e-181	5.37e-179	--	Putative uncharacterized protein [Source:UniProtKB/TrEMBL;Acc:D0NMI7]
PITG_11581	67.4317	113.299	-0.74863	2.78e-05	7.89e-05	--	Alcohol dehydrogenase, putative [Source:UniProtKB/TrEMBL;Acc:D0NI32]
PITG_11657	45.8235	76.9395	-0.74763	0.00047228	0.0011805	--	Putative uncharacterized protein [Source:UniProtKB/TrEMBL;Acc:D0NI98]
PITG_18728	616.731	1034.85	-0.7467	1.88e-33	2.09e-32	--	Putative uncharacterized protein [Source:UniProtKB/TrEMBL;Acc:D0NZ39]
PITG_13716	317.834	533.28	-0.74662	6.6e-19	4.35e-18	--	Putative uncharacterized protein [Source:UniProtKB/TrEMBL;Acc:D0NML9]
PITG_12316	146.108	245.031	-0.74593	9.29e-10	3.83e-09	--	Putative uncharacterized protein [Source:UniProtKB/TrEMBL;Acc:D0NJK8]
PITG_01927	30.8902	51.7818	-0.7453	0.015237	0.030376	--	Putative uncharacterized protein [Source:UniProtKB/TrEMBL;Acc:D0MUF3]
PITG_12518	224.851	376.762	-0.74469	3.5e-13	1.76e-12	--	Putative uncharacterized protein [Source:UniProtKB/TrEMBL;Acc:D0NKQ4]
PITG_03078	282.325	472.977	-0.74441	4.05e-14	2.13e-13	--	Triosephosphate isomerase [Source:UniProtKB/TrEMBL;Acc:D0MZB6]
PITG_14156	447.919	749.599	-0.74288	3.72e-25	3.12e-24	--	Protein kinase, putative [Source:UniProtKB/TrEMBL;Acc:D0NNR6]
PITG_00568	785.407	1314.09	-0.74255	1.44e-40	1.93e-39	--	Drug/Metabolite Transporter (DMT) Superfamily [Source:UniProtKB/TrEMBL;Acc:D0MR50]
PITG_11195	578.81	968.328	-0.74241	1.77e-31	1.84e-30	--	Putative uncharacterized protein [Source:UniProtKB/TrEMBL;Acc:D0NGE6]
PITG_04523	555.156	928.554	-0.74209	4.08e-17	2.5e-16	--	Putative uncharacterized protein [Source:UniProtKB/TrEMBL;Acc:D0N1G0]
PITG_10998	1135.7	1899.48	-0.74203	2.09e-54	3.94e-53	--	Glycogen Synthase Kinase 3 beta [Source:UniProtKB/TrEMBL;Acc:D0NFX7]
PITG_13379	21.9276	36.6321	-0.74036	0.021075	0.040944	--	Putative uncharacterized protein [Source:UniProtKB/TrEMBL;Acc:D0NLU5]
PITG_06260	785.933	1312.84	-0.74021	3.03e-40	4.02e-39	--	Dihydroxyacetone kinase, putative [Source:UniProtKB/TrEMBL;Acc:D0N4G2]
PITG_02314	209.893	350.546	-0.73995	5.11e-13	2.55e-12	--	Putative uncharacterized protein [Source:UniProtKB/TrEMBL;Acc:D0MW06]
PITG_16333	551.731	920.913	-0.7391	1.06e-29	1.03e-28	--	ATP-dependent hsl protease ATP-binding subunit hslU, putative [Source:UniProtKB/TrEMBL;Acc:D0NU14]
PITG_10233	112.313	187.447	-0.73896	7.49e-07	2.46e-06	--	Putative uncharacterized protein [Source:UniProtKB/TrEMBL;Acc:D0NEV3]
PITG_19469	320.446	534.618	-0.73843	9.91e-19	6.51e-18	--	Putative uncharacterized protein [Source:UniProtKB/TrEMBL;Acc:D0P052]
PITG_11812	901.311	1503.46	-0.73819	8.2e-45	1.23e-43	--	DNA replication licensing factor Mcm2, putative [Source:UniProtKB/TrEMBL;Acc:D0NHV7]
PITG_19127	535.703	893.43	-0.73792	6.15e-29	5.85e-28	--	Putative uncharacterized protein [Source:UniProtKB/TrEMBL;Acc:D0NYW7]
PITG_16521	68.0892	113.557	-0.73791	3.36e-05	9.49e-05	--	SpoU rRNA Methylase family [Source:UniProtKB/TrEMBL;Acc:D0NTU6]
PITG_18412	103.283	172.249	-0.73789	3.48e-07	1.17e-06	--	Pre-mRNA cleavage complex II protein Clp1, putative [Source:UniProtKB/TrEMBL;Acc:D0NWZ0]
PITG_14415	353.306	589.112	-0.73762	2.73e-20	1.92e-19	--	Putative uncharacterized protein [Source:UniProtKB/TrEMBL;Acc:D0NPS9]
PITG_11856	782.119	1303.9	-0.73737	7.9e-40	1.04e-38	--	C2 domain-containing protein, putative [Source:UniProtKB/TrEMBL;Acc:D0NHE4]
PITG_03845	547.272	912.349	-0.73733	8.99e-30	8.79e-29	--	Putative uncharacterized protein [Source:UniProtKB/TrEMBL;Acc:D0MYP0]
PITG_10622	134.84	224.773	-0.73722	6.85e-09	2.64e-08	--	Lipase, putative [Source:UniProtKB/TrEMBL;Acc:D0NFQ8]
PITG_19023	2668.94	4448.38	-0.73701	3.66e-98	1.47e-96	--	NADH-cytochrome b5 reductase, putative [Source:UniProtKB/TrEMBL;Acc:D0NYS4]
PITG_15477	579.466	965.686	-0.73683	5.39e-29	5.14e-28	--	GAF domain-containing protein [Source:UniProtKB/TrEMBL;Acc:D0NRC2]
PITG_07140	334.722	557.694	-0.73651	2.14e-19	1.45e-18	--	Putative uncharacterized protein [Source:UniProtKB/TrEMBL;Acc:D0N7D4]
PITG_01299	105.637	175.986	-0.73634	2.25e-07	7.69e-07	--	Putative uncharacterized protein [Source:UniProtKB/TrEMBL;Acc:D0MV60]
PITG_04661	2195.62	3657.11	-0.73608	3.85e-86	1.31e-84	--	L-aminoadipate-semialdehyde dehydrogenase large subunit, putative [Source:UniProtKB/TrEMBL;Acc:D0N1R2]
PITG_15866	1478.83	2462.86	-0.73588	9.58e-65	2.21e-63	--	Putative uncharacterized protein [Source:UniProtKB/TrEMBL;Acc:D0NRX5]
PITG_07216	156.092	259.831	-0.73518	4.82e-10	2.03e-09	--	ATPase WRNIP1 [Source:UniProtKB/TrEMBL;Acc:D0N7J3]
PITG_00400	461.009	767.365	-0.73512	1.13e-18	7.39e-18	--	Putative uncharacterized protein [Source:UniProtKB/TrEMBL;Acc:D0MQP8]
PITG_22103	418.516	696.435	-0.73471	2.78e-23	2.16e-22	--	Triosephosphate isomerase/glyceraldehyde-3-phosphate dehydrogenase, putative [Source:UniProtKB/TrEMBL;Acc:D0P4Y1]
PITG_00203	6908.5	11492.5	-0.73425	1.08e-145	7.99e-144	--	Mitochondrial-processing peptidase subunit beta [Source:UniProtKB/TrEMBL;Acc:D0MQ72]
PITG_03400	561.331	933.068	-0.73313	8.53e-30	8.36e-29	--	Crinkler (CRN) family protein, putative [Source:UniProtKB/TrEMBL;Acc:D0N058]
PITG_10324	300.189	498.955	-0.73304	1.96e-17	1.22e-16	--	Atlastin-like protein [Source:UniProtKB/TrEMBL;Acc:D0NF22]
PITG_11444	351.658	584.381	-0.73274	1.87e-11	8.54e-11	--	Putative uncharacterized protein [Source:UniProtKB/TrEMBL;Acc:D0NIS7]
PITG_07039	309.897	514.967	-0.73269	5.52e-18	3.51e-17	--	N(4)-(Beta-N-acetylglucosaminyl)-L-asparaginase, putative [Source:UniProtKB/TrEMBL;Acc:D0N738]
PITG_02007	30.8963	51.3326	-0.73244	0.0052566	0.011353	--	Putative uncharacterized protein [Source:UniProtKB/TrEMBL;Acc:D0MUM6]
PITG_02103	241.39	400.846	-0.73168	1.63e-14	8.78e-14	--	Glycoside hydrolase, putative [Source:UniProtKB/TrEMBL;Acc:D0MVH5]
PITG_03741	255.125	423.513	-0.7312	4.63e-15	2.56e-14	--	Putative uncharacterized protein [Source:UniProtKB/TrEMBL;Acc:D0MYE0]
PITG_10722	332.048	551.205	-0.7312	7.19e-19	4.74e-18	--	Putative uncharacterized protein [Source:UniProtKB/TrEMBL;Acc:D0NGX6]
PITG_02731	557.732	925.808	-0.73114	4.02e-17	2.46e-16	--	Putative uncharacterized protein [Source:UniProtKB/TrEMBL;Acc:D0MX29]
PITG_05696	146.141	242.563	-0.731	2.06e-09	8.27e-09	--	NAD-dependent glycerol-3-phosphate dehydrogenase [Source:UniProtKB/TrEMBL;Acc:D0N3G8]
PITG_13752	996.117	1652.77	-0.7305	3.13e-47	4.99e-46	--	Putative uncharacterized protein [Source:UniProtKB/TrEMBL;Acc:D0NMQ0]
Novel00329	534.301	886.391	-0.73029	2.77e-28	2.58e-27	-//-
PITG_15381	275.607	457.077	-0.72983	6.01e-16	3.48e-15	--	Putative uncharacterized protein [Source:UniProtKB/TrEMBL;Acc:D0NR41]
PITG_06402	502.439	833.26	-0.72982	4.81e-27	4.3e-26	--	Formin-homology 2 domain-containing protein [Source:UniProtKB/TrEMBL;Acc:D0N4S5]
PITG_14943	90.3239	149.776	-0.72962	2.3e-06	7.24e-06	--	Putative uncharacterized protein [Source:UniProtKB/TrEMBL;Acc:D0NPD5]
PITG_06938	207.209	343.496	-0.7292	1.21e-12	5.89e-12	--	Putative uncharacterized protein [Source:UniProtKB/TrEMBL;Acc:D0N6U8]
PITG_15947	170.682	282.937	-0.72917	9.54e-11	4.18e-10	--	Putative uncharacterized protein [Source:UniProtKB/TrEMBL;Acc:D0NS36]
PITG_04780	311.252	515.557	-0.72805	2.45e-13	1.24e-12	--	CRN domain-containing protein-containing protein [Source:UniProtKB/TrEMBL;Acc:D0N212]
PITG_16118	1982.83	3283.66	-0.72774	4.33e-78	1.31e-76	--	Putative uncharacterized protein [Source:UniProtKB/TrEMBL;Acc:D0NSX8]
PITG_13391	1108.88	1836.27	-0.72767	6.52e-51	1.14e-49	--	Trans-acting enoyl reductase, putative [Source:UniProtKB/TrEMBL;Acc:D0NLV7]
PITG_17013	8425.63	13952.4	-0.72766	2.16e-166	2.01e-164	--	Putative uncharacterized protein [Source:UniProtKB/TrEMBL;Acc:D0NUL2]
PITG_05610	311.185	515.21	-0.72739	8.73e-18	5.51e-17	--	Putative uncharacterized protein [Source:UniProtKB/TrEMBL;Acc:D0N390]
PITG_02849	586.495	971.019	-0.72738	1.74e-30	1.75e-29	--	Putative uncharacterized protein [Source:UniProtKB/TrEMBL;Acc:D0MXD3]
PITG_20321	145.082	240.173	-0.7272	2.93e-09	1.16e-08	--	Retinol dehydrogenase, putative [Source:UniProtKB/TrEMBL;Acc:D0P213]
PITG_03246	1421.39	2351.71	-0.72641	1.9e-61	4.1e-60	--	Putative uncharacterized protein [Source:UniProtKB/TrEMBL;Acc:D0MZR4]
PITG_02570	209.488	346.576	-0.7263	1.36e-12	6.6e-12	--	Putative uncharacterized protein [Source:UniProtKB/TrEMBL;Acc:D0MWN7]
PITG_01677	624.658	1033.31	-0.72613	7.66e-32	8.11e-31	--	Putative uncharacterized protein [Source:UniProtKB/TrEMBL;Acc:D0MTT4]
PITG_18245	747.126	1235.83	-0.72605	5.18e-37	6.34e-36	--	Putative uncharacterized protein [Source:UniProtKB/TrEMBL;Acc:D0NXP7]
PITG_21620	1212.49	2005.24	-0.7258	1.69e-54	3.2e-53	--	Fumarylacetoacetate (FAA) hydrolase, putative [Source:UniProtKB/TrEMBL;Acc:D0P4H2]
PITG_16636	242.453	400.908	-0.72557	3.75e-14	1.98e-13	--	Crinkler (CRN) family protein [Source:UniProtKB/TrEMBL;Acc:D0NUT8]
PITG_09981	96.6011	159.65	-0.7248	1.12e-06	3.63e-06	--	Putative uncharacterized protein [Source:UniProtKB/TrEMBL;Acc:D0NDZ8]
PITG_04751	67.4319	111.441	-0.72477	5.61e-05	0.00015516	--	CRN domain-containing protein-containing protein [Source:UniProtKB/TrEMBL;Acc:D0N1Y9]
PITG_15116	363.677	600.871	-0.7244	3.39e-20	2.37e-19	--	Multidrug/Oligosaccharidyl-lipid/Polysaccharide (MOP) Flippase Superfamily [Source:UniProtKB/TrEMBL;Acc:D0NRP8]
PITG_12258	83.3865	137.764	-0.72432	6.35e-06	1.92e-05	--	Putative uncharacterized protein [Source:UniProtKB/TrEMBL;Acc:D0NJF1]
PITG_19773	241.517	398.984	-0.72421	1.06e-11	4.92e-11	--	Serine/threonine protein kinase [Source:UniProtKB/TrEMBL;Acc:D0P114]
PITG_02736	199.582	329.552	-0.72352	6.14e-12	2.88e-11	--	U2 small nuclear ribonucleoprotein A', putative [Source:UniProtKB/TrEMBL;Acc:D0MX34]
PITG_10765	2855.9	4714.49	-0.72316	3.38e-98	1.37e-96	--	Beta-glucan synthesis-associated protein, putative [Source:UniProtKB/TrEMBL;Acc:D0NH13]
PITG_03379	572.533	944.93	-0.72285	5.3e-26	4.56e-25	--	Putative uncharacterized protein [Source:UniProtKB/TrEMBL;Acc:D0N037]
PITG_02792	1498.73	2473	-0.72252	2.34e-63	5.24e-62	--	Putative uncharacterized protein [Source:UniProtKB/TrEMBL;Acc:D0MX85]
PITG_13443	676.195	1115.26	-0.72187	1.51e-33	1.69e-32	--	Regulator of chromosome condensation (RCC1)-like protein [Source:UniProtKB/TrEMBL;Acc:D0NM06]
PITG_09366	107.618	177.437	-0.72139	3.46e-07	1.17e-06	--	Putative uncharacterized protein [Source:UniProtKB/TrEMBL;Acc:D0NBI1]
PITG_01399	66.7501	110.047	-0.72128	5.34e-05	0.00014805	--	Beta-glucosidase, putative [Source:UniProtKB/TrEMBL;Acc:D0MT53]
PITG_01254	38.8262	64.0046	-0.72115	0.0034211	0.0076154	--	Putative uncharacterized protein [Source:UniProtKB/TrEMBL;Acc:D0MV14]
PITG_14083	2565.92	4229.29	-0.72094	3.64e-91	1.34e-89	--	Glutathione reductase [Source:UniProtKB/TrEMBL;Acc:D0NNL1]
PITG_21519	31.5295	51.952	-0.72047	0.0063424	0.013499	--	Putative uncharacterized protein [Source:UniProtKB/TrEMBL;Acc:D0P482]
PITG_02738	185.605	305.792	-0.72032	3.35e-11	1.51e-10	--	Putative uncharacterized protein [Source:UniProtKB/TrEMBL;Acc:D0MX36]
PITG_18851	205.241	338.106	-0.72016	4.03e-12	1.91e-11	--	Putative uncharacterized protein [Source:UniProtKB/TrEMBL;Acc:D0NZI1]
PITG_06507	252.103	415.255	-0.71999	1.58e-14	8.53e-14	--	Putative uncharacterized protein [Source:UniProtKB/TrEMBL;Acc:D0N505]
PITG_01964	876.765	1443.9	-0.71971	2.03e-41	2.78e-40	--	Putative uncharacterized protein [Source:UniProtKB/TrEMBL;Acc:D0MUI9]
PITG_01864	303.615	499.921	-0.71946	7.76e-17	4.68e-16	--	Putative uncharacterized protein [Source:UniProtKB/TrEMBL;Acc:D0MU99]
PITG_09678	99.9538	164.542	-0.71912	1.07e-06	3.47e-06	--	Transmembrane protein, putative [Source:UniProtKB/TrEMBL;Acc:D0NCJ8]
PITG_12295	945.748	1556.56	-0.71884	1.32e-43	1.9e-42	--	Copine, putative [Source:UniProtKB/TrEMBL;Acc:D0NJI7]
PITG_18547	188.364	309.89	-0.71824	4.73e-09	1.84e-08	--	Crinkler (CRN) family protein [Source:UniProtKB/TrEMBL;Acc:D0NYB1]
PITG_16924	563.923	927.341	-0.7176	1.03e-28	9.73e-28	--	Putative uncharacterized protein [Source:UniProtKB/TrEMBL;Acc:D0NUE8]
PITG_02628	1076.39	1769.08	-0.7168	2.16e-48	3.56e-47	--	Putative uncharacterized protein [Source:UniProtKB/TrEMBL;Acc:D0MWT9]
PITG_15476	6773.63	11132.2	-0.71673	4.86e-72	1.3e-70	--	Malate dehydrogenase [Source:UniProtKB/TrEMBL;Acc:D0NRC1]
PITG_00966	308.506	507.011	-0.71672	6.68e-17	4.05e-16	--	Condensin-2 complex subunit D3, putative [Source:UniProtKB/TrEMBL;Acc:D0MS45]
PITG_15924	839.541	1379.32	-0.71628	1.37e-39	1.79e-38	--	Putative uncharacterized protein [Source:UniProtKB/TrEMBL;Acc:D0NS23]
PITG_08584	1100.19	1806.98	-0.71582	8.97e-49	1.49e-47	--	Putative uncharacterized protein [Source:UniProtKB/TrEMBL;Acc:D0NAZ3]
PITG_19419	764.159	1254.98	-0.71572	7.24e-37	8.82e-36	--	Putative uncharacterized protein [Source:UniProtKB/TrEMBL;Acc:D0P096]
PITG_03816	47.1746	77.4613	-0.71547	0.00097009	0.0023269	--	Putative uncharacterized protein [Source:UniProtKB/TrEMBL;Acc:D0MYL1]
PITG_01549	2002.44	3288.02	-0.71546	5.29e-76	1.55e-74	--	Succinate semialdehyde dehydrogenase, mitochondrial [Source:UniProtKB/TrEMBL;Acc:D0MTI1]
PITG_07133	237.484	389.913	-0.71532	1.31e-13	6.72e-13	--	Putative uncharacterized protein [Source:UniProtKB/TrEMBL;Acc:D0N7C7]
PITG_11674	521.069	855.289	-0.71494	8.19e-27	7.25e-26	--	Putative uncharacterized protein [Source:UniProtKB/TrEMBL;Acc:D0NIB0]
PITG_05762	362.376	594.632	-0.71451	1.73e-19	1.18e-18	--	Cullin family protein, putative [Source:UniProtKB/TrEMBL;Acc:D0N5M3]
PITG_18314	237.17	389.175	-0.7145	1.04e-13	5.39e-13	--	Mitochondrial 2-oxoglutarate/malate carrier protein, putative [Source:UniProtKB/TrEMBL;Acc:D0NXV3]
PITG_00148	937.333	1537.22	-0.71369	5.04e-43	7.14e-42	--	Programmed cell death 6-interacting protein, putative [Source:UniProtKB/TrEMBL;Acc:D0MT05]
PITG_00197	539.808	885.212	-0.71358	1.01e-17	6.33e-17	--	Putative uncharacterized protein [Source:UniProtKB/TrEMBL;Acc:D0MQ67]
PITG_21178	666.339	1092.59	-0.71343	3.08e-20	2.16e-19	--	Putative uncharacterized protein [Source:UniProtKB/TrEMBL;Acc:D0P361]
PITG_00427	153.727	252.054	-0.71336	2.52e-09	1.01e-08	--	Molybdenum cofactor synthesis protein, putative [Source:UniProtKB/TrEMBL;Acc:D0MQS5]
PITG_01370	504.754	827.448	-0.71309	1.11e-25	9.43e-25	--	ATP-binding Cassette (ABC) Superfamily [Source:UniProtKB/TrEMBL;Acc:D0MVC7]
PITG_14641	718.229	1177.37	-0.71305	1.82e-34	2.09e-33	--	Glutathione peroxidase [Source:UniProtKB/TrEMBL;Acc:D0NQR7]
PITG_21215	88.3025	144.703	-0.71257	6.53e-06	1.97e-05	--	Transmembrane protein, putative [Source:UniProtKB/TrEMBL;Acc:D0P3M0]
PITG_01937	1235.93	2024.91	-0.71227	4.33e-53	7.88e-52	--	Myosin-like protein [Source:UniProtKB/TrEMBL;Acc:D0MUG2]
PITG_14563	2157.77	3533.51	-0.71156	2.03e-79	6.28e-78	--	Ubiquinone biosynthesis monooxygenase, putative [Source:UniProtKB/TrEMBL;Acc:D0NQJ6]
PITG_10387	206.287	337.682	-0.71102	6.2e-12	2.9e-11	--	Putative uncharacterized protein [Source:UniProtKB/TrEMBL;Acc:D0NF71]
PITG_19588	195.324	319.736	-0.71101	2.3e-11	1.05e-10	--	Crinkler (CRN) family protein [Source:UniProtKB/TrEMBL;Acc:D0P0M2]
PITG_12120	847.11	1386.66	-0.71099	4.49e-32	4.79e-31	--	NPL4-like protein [Source:UniProtKB/TrEMBL;Acc:D0NJ33]
PITG_03900	3638.96	5956.65	-0.71097	6.08e-109	2.88e-107	--	Putative uncharacterized protein [Source:UniProtKB/TrEMBL;Acc:D0MYT8]
PITG_07399	491.914	805.183	-0.71091	1.59e-19	1.08e-18	--	DNA replication licensing factor MCM5 [Source:UniProtKB/TrEMBL;Acc:D0N8B3]
PITG_11638	171.364	280.489	-0.71088	4.6e-10	1.94e-09	--	Voltage-gated potassium channel subunit beta, putative [Source:UniProtKB/TrEMBL;Acc:D0NI82]
PITG_16624	155.748	254.925	-0.71086	2.71e-09	1.08e-08	--	Crinkler (CRN) family protein, pseudogene [Source:BROAD_P_infestans;Acc:PITG_16624]
PITG_14049	42.1847	69.044	-0.7108	0.0019167	0.0044235	--	Putative uncharacterized protein [Source:UniProtKB/TrEMBL;Acc:D0NNI4]
PITG_15575	342.442	560.408	-0.71062	2.23e-18	1.43e-17	--	Splicing factor 3B subunit 4 [Source:UniProtKB/TrEMBL;Acc:D0NT40]
PITG_16576	59.4963	97.3184	-0.70991	0.00030024	0.00076697	--	Crinkler (CRN) family protein, pseudogene [Source:BROAD_P_infestans;Acc:PITG_16576]
PITG_06978	486.541	795.81	-0.70986	8.93e-25	7.42e-24	--	Metalloprotease family M20D, putative [Source:UniProtKB/TrEMBL;Acc:D0N6Y4]
PITG_07247	881.893	1442.35	-0.70974	2.34e-40	3.12e-39	--	Putative uncharacterized protein [Source:UniProtKB/TrEMBL;Acc:D0N7L8]
PITG_09968	365.278	597.247	-0.70933	2.57e-19	1.73e-18	--	Putative uncharacterized protein [Source:UniProtKB/TrEMBL;Acc:D0NDZ1]
PITG_01749	455.668	744.869	-0.709	2.21e-23	1.73e-22	--	Putative uncharacterized protein [Source:UniProtKB/TrEMBL;Acc:D0MU01]
PITG_07347	1438.01	2350.42	-0.70885	2.5e-23	1.95e-22	--	Putative uncharacterized protein [Source:UniProtKB/TrEMBL;Acc:D0N7V8]
PITG_18696	441.629	721.794	-0.70875	1.46e-22	1.11e-21	--	Replication factor C subunit, putative [Source:UniProtKB/TrEMBL;Acc:D0NZ13]
PITG_12798	324.081	529.622	-0.70861	1.65e-15	9.32e-15	--	Short chain dehydrogenase, putative [Source:UniProtKB/TrEMBL;Acc:D0NL70]
PITG_23034	195.618	319.64	-0.70841	2.17e-11	9.88e-11	--	Regulator of G protein signaling [Source:UniProtKB/TrEMBL;Acc:D0NRH2]
PITG_14976	169.023	276.173	-0.70836	9.38e-08	3.31e-07	--	Pyridoxal phosphate phosphatase, putative [Source:UniProtKB/TrEMBL;Acc:D0NPG4]
PITG_10855	46.172	75.4297	-0.70812	0.0010039	0.002403	--	Alcohol dehydrogenase, putative [Source:UniProtKB/TrEMBL;Acc:D0NH87]
PITG_00064	533.275	871.001	-0.70779	2.05e-26	1.79e-25	--	Putative uncharacterized protein [Source:UniProtKB/TrEMBL;Acc:D0MSS8]
PITG_17035	747.1	1219.14	-0.70649	7.28e-35	8.43e-34	--	Putative uncharacterized protein [Source:UniProtKB/TrEMBL;Acc:D0NUN0]
PITG_00793	76.6837	125.122	-0.70634	0.00057584	0.0014233	--	Putative uncharacterized protein [Source:UniProtKB/TrEMBL;Acc:D0MRQ1]
PITG_07407	91.0197	148.451	-0.70574	4.38e-06	1.34e-05	--	Putative uncharacterized protein [Source:UniProtKB/TrEMBL;Acc:D0N8B9]
PITG_05558	24.569	40.071	-0.70572	0.019295	0.037827	--	Putative uncharacterized protein [Source:UniProtKB/TrEMBL;Acc:D0N341]
PITG_00110	308.911	503.818	-0.70571	1.1e-16	6.56e-16	--	Cytochrome c1 heme lyase, putative [Source:UniProtKB/TrEMBL;Acc:D0MSW8]
PITG_03389	430.964	702.713	-0.70537	8.93e-22	6.61e-21	--	Replication factor C subunit 4 [Source:UniProtKB/TrEMBL;Acc:D0N047]
PITG_10479	451.275	735.425	-0.70457	8.08e-23	6.19e-22	--	Putative uncharacterized protein [Source:UniProtKB/TrEMBL;Acc:D0NFE7]
PITG_17391	100.917	164.427	-0.70427	2.09e-06	6.61e-06	--	Putative uncharacterized protein [Source:UniProtKB/TrEMBL;Acc:D0NVY8]
PITG_02138	462.036	752.347	-0.70339	5.17e-23	3.99e-22	--	Putative uncharacterized protein [Source:UniProtKB/TrEMBL;Acc:D0MVK7]
PITG_14175	11365.2	18505.4	-0.70333	6.18e-100	2.53e-98	--	Putative uncharacterized protein [Source:UniProtKB/TrEMBL;Acc:D0NNT2]
PITG_01528	900.262	1465.8	-0.70327	1.88e-40	2.51e-39	--	Cell division cycle 5-related protein, putative [Source:UniProtKB/TrEMBL;Acc:D0MTG8]
PITG_13745	2180.36	3550.04	-0.70327	7.26e-78	2.19e-76	--	Vacuolar protein sorting-associated protein, putative [Source:UniProtKB/TrEMBL;Acc:D0NMP3]
PITG_21393	5347.16	8704.59	-0.703	2.66e-129	1.65e-127	--	Eukaryotic translation initiation factor 3 subunit A, putative [Source:UniProtKB/TrEMBL;Acc:D0P3U0]
PITG_19854	5424.09	8828.85	-0.70284	2.46e-130	1.53e-128	--	Putative uncharacterized protein [Source:UniProtKB/TrEMBL;Acc:D0P0X0]
PITG_02022	13416.5	21836.7	-0.70274	1.17e-178	1.23e-176	--	Clathrin heavy chain [Source:UniProtKB/TrEMBL;Acc:D0MUN7]
PITG_18187	11759.6	19128.7	-0.7019	2.79e-172	2.72e-170	--	Sulfite reductase [NADPH] subunit beta, putative [Source:UniProtKB/TrEMBL;Acc:D0NX78]
PITG_09789	1111.57	1807.07	-0.70105	3.39e-47	5.39e-46	--	Putative uncharacterized protein [Source:UniProtKB/TrEMBL;Acc:D0NCU2]
PITG_21446	71.7412	116.624	-0.70099	5.5e-05	0.00015225	--	Putative uncharacterized protein [Source:UniProtKB/TrEMBL;Acc:D0P479]
PITG_07857	104.631	170.089	-0.70098	1e-06	3.27e-06	--	Putative uncharacterized protein [Source:UniProtKB/TrEMBL;Acc:D0NA00]
PITG_19468	24.9039	40.4807	-0.70086	0.019913	0.038937	--	Putative uncharacterized protein [Source:UniProtKB/TrEMBL;Acc:D0P051]
PITG_11656	369.685	600.909	-0.70085	3.95e-11	1.78e-10	--	Long-chain-fatty-acid-CoA ligase, putative [Source:UniProtKB/TrEMBL;Acc:D0NI97]
PITG_16548	463.411	753.212	-0.70076	1.02e-09	4.2e-09	--	Putative uncharacterized protein [Source:UniProtKB/TrEMBL;Acc:D0NTW9]
PITG_00146	2690.5	4371.55	-0.70027	6.96e-70	1.8e-68	--	Glucose-6-phosphate 1-dehydrogenase [Source:UniProtKB/TrEMBL;Acc:D0MT03]
PITG_00962	216.55	351.842	-0.70023	4.15e-12	1.96e-11	--	Putative uncharacterized protein [Source:UniProtKB/TrEMBL;Acc:D0MS41]
PITG_04321	540.607	878.21	-0.69999	3.37e-26	2.91e-25	--	Putative uncharacterized protein [Source:UniProtKB/TrEMBL;Acc:D0N105]
PITG_04631	194.949	316.599	-0.69956	5.3e-11	2.36e-10	--	Putative uncharacterized protein [Source:UniProtKB/TrEMBL;Acc:D0N1N8]
PITG_06749	564.987	917.202	-0.69902	2.44e-27	2.2e-26	--	Bifunctional dihydrofolate reductase-thymidylate synthase 2 [Source:UniProtKB/TrEMBL;Acc:D0N806]
PITG_05727	561.504	910.838	-0.6979	8.22e-27	7.28e-26	--	Putative uncharacterized protein [Source:UniProtKB/TrEMBL;Acc:D0N5J3]
PITG_10122	588.832	954.995	-0.69764	7.67e-28	7.02e-27	--	Drug/Metabolite Transporter (DMT) Superfamily [Source:UniProtKB/TrEMBL;Acc:D0NED0]
PITG_08749	868.861	1408.84	-0.69731	6.9e-28	6.33e-27	--	Putative uncharacterized protein [Source:UniProtKB/TrEMBL;Acc:D0ND43]
PITG_03620	565.666	917.116	-0.69715	5.45e-27	4.86e-26	--	Histidinol-phosphate aminotransferase, putative [Source:UniProtKB/TrEMBL;Acc:D0MY30]
PITG_00034	3270.34	5301.49	-0.69696	3.46e-98	1.4e-96	--	Aldehyde dehydrogenase, putative [Source:UniProtKB/TrEMBL;Acc:D0MSP9]
PITG_21022	1183.31	1917.83	-0.69665	4.9e-49	8.21e-48	--	P-type ATPase (P-ATPase) Superfamily [Source:UniProtKB/TrEMBL;Acc:D0P3P2]
PITG_09292	1028.39	1666.3	-0.69626	1.04e-43	1.5e-42	--	Dicer-like 1 (DCL1) [Source:UniProtKB/TrEMBL;Acc:D0NBC4]
PITG_10461	3488.24	5651.77	-0.6962	4.77e-56	9.26e-55	--	Putative uncharacterized protein [Source:UniProtKB/TrEMBL;Acc:D0NFD2]
PITG_10815	1013.1	1641.11	-0.69589	9.57e-31	9.74e-30	--	Putative uncharacterized protein [Source:UniProtKB/TrEMBL;Acc:D0NH54]
PITG_18173	34.2014	55.3942	-0.69568	0.0058162	0.012461	--	Putative uncharacterized protein [Source:UniProtKB/TrEMBL;Acc:D0NX69]
PITG_17224	87.6672	141.96	-0.69537	0.0026971	0.0060839	--	SpoU rRNA Methylase family [Source:UniProtKB/TrEMBL;Acc:D0NVJ8]
PITG_15868	856.776	1387.33	-0.69533	1.05e-37	1.31e-36	--	DNA primase, putative [Source:UniProtKB/TrEMBL;Acc:D0NRX7]
Novel01703	144.144	233.396	-0.69527	1.92e-08	7.14e-08	-//-
PITG_05559	488.256	790.571	-0.69526	2.6e-23	2.03e-22	--	Putative uncharacterized protein [Source:UniProtKB/TrEMBL;Acc:D0N342]
PITG_12684	761.268	1232.23	-0.6948	9.79e-30	9.56e-29	--	CSH [Source:UniProtKB/TrEMBL;Acc:D0NKY3]
PITG_04841	207.901	336.517	-0.69479	1.89e-11	8.64e-11	--	Putative uncharacterized protein [Source:UniProtKB/TrEMBL;Acc:D0N256]
PITG_00833	22981	37187.6	-0.69438	9.59e-54	1.78e-52	--	Putative uncharacterized protein [Source:UniProtKB/TrEMBL;Acc:D0MRT0]
PITG_02594	4730.79	7655.02	-0.69432	2.39e-118	1.28e-116	--	Glutamate decarboxylase [Source:UniProtKB/TrEMBL;Acc:D0MWR1]
PITG_13761	2401.32	3885.24	-0.69418	6.97e-67	1.69e-65	--	Protoplast secreted protein 2 [Source:UniProtKB/TrEMBL;Acc:D0NMQ9]
Novel01386	94.2944	152.557	-0.69411	4.81e-06	1.47e-05	--	hypothetical protein BATDEDRAFT_11794, partial [Batrachochytrium dendrobatidis JAM81]>gi|328769754|gb|EGF79797.1| hypothetical protein BATDEDRAFT_11794, partial [Batrachochytrium dendrobatidis JAM81]
PITG_15067	27.5725	44.6034	-0.69392	0.014214	0.02849	--	Putative uncharacterized protein [Source:UniProtKB/TrEMBL;Acc:D0NRK5]
PITG_06919	769.785	1245.24	-0.6939	1.2e-34	1.38e-33	--	Putative uncharacterized protein [Source:UniProtKB/TrEMBL;Acc:D0N6S9]
PITG_03318	637.662	1031.37	-0.6937	1.41e-29	1.37e-28	--	Putative uncharacterized protein [Source:UniProtKB/TrEMBL;Acc:D0MZY0]
Novel00987	384.622	621.773	-0.69295	1.49e-18	9.69e-18	--	retrotransposon ty3-gypsy subclass [Lichtheimia corymbifera JMRC:FSU:9682]
PITG_03752	65.7414	106.225	-0.69224	0.00015065	0.0003989	--	Putative uncharacterized protein [Source:UniProtKB/TrEMBL;Acc:D0MYF1]
PITG_11676	1780.33	2876.43	-0.69214	1.91e-65	4.48e-64	--	Putative uncharacterized protein [Source:UniProtKB/TrEMBL;Acc:D0NIB2]
PITG_08967	2638.41	4262.36	-0.69198	1.26e-71	3.35e-70	--	Protein kinase, putative [Source:UniProtKB/TrEMBL;Acc:D0NDL8]
PITG_06815	453.61	732.736	-0.69184	9.37e-22	6.94e-21	--	NADH dehydrogenase flavoprotein 1, mitochondrial [Source:UniProtKB/TrEMBL;Acc:D0N865]
PITG_03463	1866.02	3014.24	-0.69183	2.44e-67	6.01e-66	--	Carbohydrate esterase, putative [Source:UniProtKB/TrEMBL;Acc:D0N0B9]
PITG_08919	796.802	1286.96	-0.69167	4.99e-34	5.65e-33	--	Putative uncharacterized protein [Source:UniProtKB/TrEMBL;Acc:D0NDH7]
PITG_04806	547.846	884.787	-0.69156	6.05e-26	5.19e-25	--	CRN domain-containing protein-containing protein [Source:UniProtKB/TrEMBL;Acc:D0N229]
PITG_17736	200.199	323.308	-0.69148	6.98e-09	2.68e-08	--	Putative uncharacterized protein [Source:UniProtKB/TrEMBL;Acc:D0NYJ9]
PITG_17249	480.211	775.435	-0.69134	4.28e-23	3.31e-22	--	Chloride Channel (ClC) Family [Source:UniProtKB/TrEMBL;Acc:D0NVL8]
PITG_18277	87.0085	140.485	-0.69119	1.27e-05	3.74e-05	--	Putative uncharacterized protein [Source:UniProtKB/TrEMBL;Acc:D0NXS4]
PITG_15807	2332.3	3765.46	-0.69107	2.47e-78	7.52e-77	--	Putative uncharacterized protein [Source:UniProtKB/TrEMBL;Acc:D0NS64]
PITG_23175	769.755	1242	-0.6902	4.26e-34	4.84e-33	--	Crinkler (CRN) family protein [Source:UniProtKB/TrEMBL;Acc:D0P1N0]
PITG_04466	643.581	1038.05	-0.68969	1.53e-29	1.48e-28	--	Cystathionine gamma-synthase, putative [Source:UniProtKB/TrEMBL;Acc:D0N1B6]
PITG_19450	546.99	882.208	-0.68961	1.29e-24	1.06e-23	--	Cell division protein kinase 2 [Source:UniProtKB/TrEMBL;Acc:D0P087]
PITG_07286	3404.23	5490.23	-0.68954	4.28e-76	1.26e-74	--	Phosphatidylinositol kinase [Source:UniProtKB/TrEMBL;Acc:D0N7Q2]
PITG_06574	388.205	626.06	-0.68948	3.43e-19	2.29e-18	--	Long-chain-fatty-acid-CoA ligase, putative [Source:UniProtKB/TrEMBL;Acc:D0N560]
PITG_15392	1549.37	2498.68	-0.68948	1.06e-34	1.22e-33	--	Leukotriene A-4 hydrolase-like protein [Source:UniProtKB/TrEMBL;Acc:D0NR51]
PITG_03233	339.981	548.283	-0.68947	3.9e-17	2.39e-16	--	Putative uncharacterized protein [Source:UniProtKB/TrEMBL;Acc:D0MZQ1]
PITG_04038	412.368	664.796	-0.68898	3.41e-20	2.38e-19	--	Putative uncharacterized protein [Source:UniProtKB/TrEMBL;Acc:D0N0E3]
PITG_03341	296.149	477.38	-0.68882	2.9e-15	1.62e-14	--	Putative uncharacterized protein [Source:UniProtKB/TrEMBL;Acc:D0N002]
PITG_11531	141.127	227.478	-0.68873	5.46e-06	1.66e-05	--	Putative uncharacterized protein [Source:UniProtKB/TrEMBL;Acc:D0NHZ2]
PITG_00294	159.445	256.999	-0.6887	1.05e-08	3.97e-08	--	Carbohydrate esterase, putative [Source:UniProtKB/TrEMBL;Acc:D0MQF7]
PITG_03746	421.513	679.184	-0.68822	2.24e-20	1.58e-19	--	Putative uncharacterized protein [Source:UniProtKB/TrEMBL;Acc:D0MYE5]
PITG_18019	934.108	1505.1	-0.6882	1.51e-39	1.96e-38	--	MMS19 nucleotide excision repair protein [Source:UniProtKB/TrEMBL;Acc:D0NXI8]
PITG_11458	591.548	952.969	-0.68793	2.95e-26	2.56e-25	--	Prostaglandin E synthase, putative [Source:UniProtKB/TrEMBL;Acc:D0NIT9]
PITG_00492	6500.36	10468.6	-0.68748	5.72e-134	3.7e-132	--	Cytochrome c peroxidase, mitochondrial [Source:UniProtKB/TrEMBL;Acc:D0MQY5]
PITG_07825	119.873	193.035	-0.68735	4.56e-07	1.52e-06	--	Putative uncharacterized protein [Source:UniProtKB/TrEMBL;Acc:D0N9X0]
PITG_10414	323.857	521.397	-0.68703	1.92e-16	1.13e-15	--	Putative uncharacterized protein [Source:UniProtKB/TrEMBL;Acc:D0NF96]
PITG_21295	201.862	324.957	-0.68688	3.23e-09	1.28e-08	--	12-oxophytodienoate reductase, putative [Source:UniProtKB/TrEMBL;Acc:D0P468]
PITG_13915	654.567	1053.39	-0.68643	1.18e-29	1.15e-28	--	Putative uncharacterized protein [Source:UniProtKB/TrEMBL;Acc:D0NN35]
PITG_21115	51.4873	82.8493	-0.68627	0.00083861	0.0020327	--	Putative uncharacterized protein [Source:UniProtKB/TrEMBL;Acc:D0P3T1]
PITG_23245	198.567	319.419	-0.68583	1.12e-10	4.88e-10	--	crinkler (CRN) family protein, pseudogene [Source:BROAD_P_infestans;Acc:PITG_23245]
PITG_21723	64.7737	104.19	-0.68573	0.00017315	0.00045484	--	ATP-binding Cassette (ABC) Superfamily [Source:UniProtKB/TrEMBL;Acc:D0P4A4]
PITG_01960	970.019	1560.18	-0.68563	2.17e-31	2.26e-30	--	Putative uncharacterized protein [Source:UniProtKB/TrEMBL;Acc:D0MUI5]
PITG_03313	229.183	368.614	-0.68561	4.11e-12	1.95e-11	--	Putative uncharacterized protein [Source:UniProtKB/TrEMBL;Acc:D0MZX6]
PITG_08138	1412.49	2271.76	-0.68557	2.81e-54	5.29e-53	--	Putative uncharacterized protein [Source:UniProtKB/TrEMBL;Acc:D0N9J7]
PITG_18242	400.95	644.698	-0.6852	3.03e-09	1.2e-08	--	Putative uncharacterized protein [Source:UniProtKB/TrEMBL;Acc:D0NXP4]
PITG_11869	497.512	799.812	-0.68493	1.94e-23	1.53e-22	--	SUMO-activating enzyme (SAE), putative [Source:UniProtKB/TrEMBL;Acc:D0NHF4]
PITG_11229	267.339	429.614	-0.68437	1.34e-13	6.87e-13	--	Aldehyde dehydrogenase [Source:UniProtKB/TrEMBL;Acc:D0NGH7]
PITG_13920	386.59	621.208	-0.68427	9.65e-19	6.33e-18	--	Phosphatidylinositol kinase (PIK-D) [Source:UniProtKB/TrEMBL;Acc:D0NN40]
PITG_19247	1061.63	1705.67	-0.68406	3.82e-43	5.43e-42	--	Atlastin-like protein [Source:UniProtKB/TrEMBL;Acc:D0NZT2]
PITG_07380	1707.63	2741.9	-0.68318	6.66e-62	1.45e-60	--	Glutamate synthase, putative [Source:UniProtKB/TrEMBL;Acc:D0N897]
PITG_00189	1697.23	2724.83	-0.68299	1.73e-61	3.74e-60	--	Putative uncharacterized protein [Source:UniProtKB/TrEMBL;Acc:D0MQ59]
PITG_09346	517.67	830.565	-0.68206	5.73e-24	4.61e-23	--	Putative uncharacterized protein [Source:UniProtKB/TrEMBL;Acc:D0NBG5]
PITG_15696	1014.06	1626.38	-0.68152	8.11e-33	8.86e-32	--	TFIIH basal transcription factor complex helicase subunit [Source:UniProtKB/TrEMBL;Acc:D0NSC7]
PITG_01338	26.2606	42.1159	-0.68146	0.02009	0.039236	--	Putative uncharacterized protein [Source:UniProtKB/TrEMBL;Acc:D0MV95]
PITG_13599	436.022	699.194	-0.68129	6.57e-08	2.35e-07	--	Putative uncharacterized protein [Source:UniProtKB/TrEMBL;Acc:D0NMC9]
PITG_10010	259.325	415.834	-0.68125	2.84e-13	1.44e-12	--	N-acetylgalactosamine kinase, putative [Source:UniProtKB/TrEMBL;Acc:D0NE27]
PITG_01154	898.591	1440.58	-0.68091	1.89e-37	2.34e-36	--	Gamma-tubulin complex component, putative [Source:UniProtKB/TrEMBL;Acc:D0MSL5]
PITG_01737	2086.12	3344.15	-0.68082	1.76e-70	4.59e-69	--	DNA damage-binding protein, putative [Source:UniProtKB/TrEMBL;Acc:D0MTY9]
PITG_10821	571.113	915.471	-0.68074	8.92e-26	7.61e-25	--	Ubiquitin carboxyl-terminal hydrolase [Source:UniProtKB/TrEMBL;Acc:D0NH59]
PITG_01341	75.0702	120.319	-0.68055	7.44e-05	0.00020353	--	Putative uncharacterized protein [Source:UniProtKB/TrEMBL;Acc:D0MV98]
PITG_06387	170.026	272.501	-0.6805	2.83e-09	1.12e-08	--	Putative uncharacterized protein [Source:UniProtKB/TrEMBL;Acc:D0N4R2]
Novel01702	53.4807	85.7049	-0.68036	0.0010581	0.0025256	--	hypothetical protein M404DRAFT_31083 [Pisolithus tinctorius Marx 270]
PITG_03629	174.729	279.998	-0.6803	1.51e-09	6.1e-09	--	Putative uncharacterized protein [Source:UniProtKB/TrEMBL;Acc:D0MY39]
PITG_18354	3809.51	6104.34	-0.68023	4.48e-102	1.87e-100	--	Succinate dehydrogenase flavoprotein subunit, mitochondrial [Source:UniProtKB/TrEMBL;Acc:D0NXY8]
PITG_05675	471.561	755.502	-0.67999	2.81e-19	1.89e-18	--	Histone H3 [Source:UniProtKB/TrEMBL;Acc:D0MXW5]
PITG_10681	297.299	476.298	-0.67995	4.11e-13	2.06e-12	--	Putative uncharacterized protein [Source:UniProtKB/TrEMBL;Acc:D0NGV1]
PITG_07644	260.698	417.632	-0.67985	2.61e-13	1.32e-12	--	Replication factor C subunit 1 [Source:UniProtKB/TrEMBL;Acc:D0N8T0]
PITG_01247	313.387	501.866	-0.67935	1.92e-15	1.08e-14	--	Putative uncharacterized protein [Source:UniProtKB/TrEMBL;Acc:D0MV07]
PITG_04906	5280.27	8455.02	-0.6792	2.71e-89	9.58e-88	--	Glutaredoxin [Source:UniProtKB/TrEMBL;Acc:D0N2C0]
PITG_02566	313.537	501.99	-0.67902	1.44e-15	8.15e-15	--	Condensin-2 complex subunit G2, putative [Source:UniProtKB/TrEMBL;Acc:D0MWN3]
PITG_19574	71.0172	113.702	-0.67902	0.00010199	0.00027568	--	Crinkler (CRN) family protein, pseudogene [Source:BROAD_P_infestans;Acc:PITG_19574]
PITG_13419	55.7814	89.2679	-0.67836	0.00057052	0.0014109	--	Putative uncharacterized protein [Source:UniProtKB/TrEMBL;Acc:D0NLY2]
PITG_14452	75.0979	120.137	-0.67784	0.00033431	0.00084941	--	Putative uncharacterized protein [Source:UniProtKB/TrEMBL;Acc:D0NPW0]
PITG_01330	1900.75	3040.51	-0.67775	1.5e-65	3.54e-64	--	Lysophospholipid acyltransferase, putative [Source:UniProtKB/TrEMBL;Acc:D0MV88]
PITG_20158	209.252	334.674	-0.67751	5.49e-11	2.44e-10	--	Putative uncharacterized protein [Source:UniProtKB/TrEMBL;Acc:D0P199]
PITG_16922	508.163	812.32	-0.67676	2.76e-23	2.15e-22	--	Putative uncharacterized protein [Source:UniProtKB/TrEMBL;Acc:D0NUE6]
PITG_12228	720.494	1151.73	-0.67675	7.33e-19	4.83e-18	--	NADH-cytochrome b5 reductase, putative [Source:UniProtKB/TrEMBL;Acc:D0NJC7]
PITG_00171	222.706	355.975	-0.67664	1.68e-07	5.81e-07	--	Putative uncharacterized protein [Source:UniProtKB/TrEMBL;Acc:D0MT26]
PITG_16132	1436.77	2296.06	-0.67633	3.04e-53	5.57e-52	--	Phosphatidylinositide phosphatase SAC1 [Source:UniProtKB/TrEMBL;Acc:D0NSZ0]
PITG_05175	2008.24	3208.2	-0.67583	9.79e-68	2.43e-66	--	Putative uncharacterized protein [Source:UniProtKB/TrEMBL;Acc:D0N3Q5]
PITG_09965	4443.29	7097.24	-0.67563	6.41e-109	3.02e-107	--	Protein transport Sec23/Sec24-like protein [Source:UniProtKB/TrEMBL;Acc:D0NDY9]
PITG_19041	1125.81	1798.25	-0.67563	2.44e-44	3.61e-43	--	Protein kinase, putative [Source:UniProtKB/TrEMBL;Acc:D0NZU4]
PITG_15269	109.627	175.051	-0.67517	1.44e-06	4.63e-06	--	Putative uncharacterized protein [Source:UniProtKB/TrEMBL;Acc:D0NQA9]
PITG_05266	109.284	174.472	-0.67492	1.9e-06	6.05e-06	--	Putative uncharacterized protein [Source:UniProtKB/TrEMBL;Acc:D0N3Y2]
PITG_17674	1627.03	2597.48	-0.67487	1.96e-58	3.96e-57	--	5'-3' exoribonuclease 1, putative [Source:UniProtKB/TrEMBL;Acc:D0NWL1]
PITG_09881	245.111	391.267	-0.67472	1.94e-12	9.34e-12	--	ATP-binding Cassette (ABC) superfamily [Source:UniProtKB/TrEMBL;Acc:D0NET0]
PITG_09494	115.151	183.691	-0.67375	0.00020997	0.00054605	--	Putative uncharacterized protein [Source:UniProtKB/TrEMBL;Acc:D0NC49]
PITG_18787	1266.36	2019.93	-0.67362	1.19e-47	1.92e-46	--	Putative uncharacterized protein [Source:UniProtKB/TrEMBL;Acc:D0NZE4]
PITG_16478	1019.18	1625.23	-0.67324	1.22e-30	1.23e-29	--	Acyl-CoA dehydrogenase, putative [Source:UniProtKB/TrEMBL;Acc:D0NTR1]
PITG_12103	69.3773	110.628	-0.67318	0.0009048	0.0021829	--	Putative uncharacterized protein [Source:UniProtKB/TrEMBL;Acc:D0NJ16]
PITG_17925	2139.31	3411.2	-0.67313	5.97e-70	1.55e-68	--	Pentafunctional AROM polypeptide, putative [Source:UniProtKB/TrEMBL;Acc:D0NXA2]
PITG_01111	117.58	187.354	-0.67213	8.02e-07	2.63e-06	--	12-oxophytodienoate reductase, putative [Source:UniProtKB/TrEMBL;Acc:D0MSH5]
PITG_20316	207.568	330.7	-0.67194	1.08e-10	4.71e-10	--	Exportin-like protein [Source:UniProtKB/TrEMBL;Acc:D0P208]
PITG_02424	778.658	1239.97	-0.67124	8.06e-27	7.14e-26	--	Aldo/keto reductase family [Source:UniProtKB/TrEMBL;Acc:D0MWA2]
PITG_15252	428.121	681.518	-0.67073	9.87e-20	6.77e-19	--	Putative uncharacterized protein [Source:UniProtKB/TrEMBL;Acc:D0NQ93]
PITG_00144	283.568	451.237	-0.67019	8.15e-14	4.23e-13	--	Putative uncharacterized protein [Source:UniProtKB/TrEMBL;Acc:D0MT01]
PITG_08392	4281.64	6811.17	-0.66974	1.11e-104	4.9e-103	--	FACT complex subunit SPT16, putative [Source:UniProtKB/TrEMBL;Acc:D0NAH4]
PITG_22799	35.8958	57.0971	-0.6696	0.0075725	0.015928	--	Elicitin-like protein INL3B [Source:UniProtKB/TrEMBL;Acc:D0N4P8]
PITG_23159	1275.74	2029.14	-0.66954	6.79e-48	1.11e-46	--	HECT E3 ubiquitin ligase, putative [Source:UniProtKB/TrEMBL;Acc:D0P035]
PITG_09882	26.2405	41.7195	-0.66893	0.020282	0.03957	--	ATP-binding Cassette (ABC) Superfamily [Source:UniProtKB/TrEMBL;Acc:D0NET1]
PITG_16598	153.364	243.812	-0.66881	2.62e-08	9.68e-08	--	Crinkler (CRN) family protein [Source:UniProtKB/TrEMBL;Acc:D0NUR9]
PITG_11244	84371.2	134115	-0.66865	4.11e-162	3.55e-160	--	Heat shock 70 kDa protein [Source:UniProtKB/TrEMBL;Acc:D0NGJ2]
PITG_20294	94.9108	150.853	-0.6685	2.83e-05	8.04e-05	--	Putative uncharacterized protein [Source:UniProtKB/TrEMBL;Acc:D0P1A5]
PITG_11565	477.819	759.295	-0.66819	1.43e-21	1.05e-20	--	Putative uncharacterized protein [Source:UniProtKB/TrEMBL;Acc:D0NI21]
PITG_08679	336.077	533.947	-0.6679	5.1e-16	2.96e-15	--	Oxidoreductase family, putative [Source:UniProtKB/TrEMBL;Acc:D0NCX6]
PITG_02119	565.434	898.268	-0.66779	1.25e-24	1.03e-23	--	Protein kinase, putative [Source:UniProtKB/TrEMBL;Acc:D0MVJ0]
PITG_05520	1507.14	2394.22	-0.66774	1.16e-53	2.14e-52	--	Glutamine-dependent NAD(+) synthetase, putative [Source:UniProtKB/TrEMBL;Acc:D0N309]
PITG_00395	2034.8	3232.23	-0.66765	9.03e-67	2.18e-65	--	Cathepsin B, cysteine protease family C01A, putative [Source:UniProtKB/TrEMBL;Acc:D0MQP3]
PITG_04426	547.626	869.644	-0.66723	7.99e-24	6.39e-23	--	DNA polymerase alpha-associated DNA helicase A, putative [Source:UniProtKB/TrEMBL;Acc:D0N184]
PITG_05500	606.745	963.441	-0.66711	3.96e-26	3.41e-25	--	Putative uncharacterized protein [Source:UniProtKB/TrEMBL;Acc:D0N2Z1]
PITG_18746	425.728	675.94	-0.66696	3.07e-19	2.05e-18	--	Putative uncharacterized protein [Source:UniProtKB/TrEMBL;Acc:D0NZ54]
PITG_19357	372.893	591.92	-0.66664	2.81e-17	1.73e-16	--	Chloride Channel (ClC) Family [Source:UniProtKB/TrEMBL;Acc:D0P0E4]
PITG_01962	108.601	172.367	-0.66644	3.05e-06	9.48e-06	--	Putative uncharacterized protein [Source:UniProtKB/TrEMBL;Acc:D0MUI7]
PITG_16584	718.694	1140.4	-0.66609	4.07e-30	4.04e-29	--	Crinkler (CRN) family protein [Source:UniProtKB/TrEMBL;Acc:D0NUR3]
PITG_19063	2347.28	3724.36	-0.666	4.58e-38	5.74e-37	--	Putative uncharacterized protein [Source:UniProtKB/TrEMBL;Acc:D0NZZ6]
PITG_12074	309.15	490.449	-0.6658	8.97e-15	4.88e-14	--	Crinkler (CRN) family protein [Source:UniProtKB/TrEMBL;Acc:D0NIZ9]
PITG_16622	65.4311	103.744	-0.66497	0.00028537	0.00073103	--	Crinkler (CRN) family protein [Source:UniProtKB/TrEMBL;Acc:D0NUT4]
PITG_01753	100.627	159.498	-0.66452	7.56e-06	2.27e-05	--	Putative uncharacterized protein [Source:UniProtKB/TrEMBL;Acc:D0MU05]
PITG_04573	401.471	635.843	-0.66337	2.65e-18	1.71e-17	--	Putative uncharacterized protein [Source:UniProtKB/TrEMBL;Acc:D0N1J5]
PITG_03792	881.514	1395.99	-0.66323	7.12e-35	8.26e-34	--	2,3-bisphosphoglycerate-independent phosphoglycerate mutase, putative [Source:UniProtKB/TrEMBL;Acc:D0MYI9]
PITG_14744	474.25	750.823	-0.66283	4.38e-21	3.17e-20	--	Putative uncharacterized protein [Source:UniProtKB/TrEMBL;Acc:D0NR00]
PITG_07281	919.696	1455.84	-0.66262	7.04e-33	7.71e-32	--	Putative uncharacterized protein [Source:UniProtKB/TrEMBL;Acc:D0N7P7]
PITG_06374	1578.2	2497.95	-0.66247	2.42e-26	2.11e-25	--	Lysosomal Cystine Transporter (LCT) Family [Source:UniProtKB/TrEMBL;Acc:D0N4Q1]
PITG_12482	577.802	914.408	-0.66226	7.97e-25	6.63e-24	--	Serine protease family S28, putative [Source:UniProtKB/TrEMBL;Acc:D0NKM4]
PITG_17517	552.297	874.003	-0.66219	5.34e-24	4.3e-23	--	Crinkler (CRN) family protein, putative [Source:UniProtKB/TrEMBL;Acc:D0NWG9]
PITG_08072	979.423	1549.72	-0.662	7.12e-38	8.9e-37	--	Putative uncharacterized protein [Source:UniProtKB/TrEMBL;Acc:D0N9E3]
PITG_01342	286.469	453.149	-0.66161	3.93e-12	1.87e-11	--	Putative uncharacterized protein [Source:UniProtKB/TrEMBL;Acc:D0MV99]
PITG_06408	6192.88	9795.25	-0.66147	1.97e-121	1.1e-119	--	Putative uncharacterized protein [Source:UniProtKB/TrEMBL;Acc:D0N4T1]
PITG_18113	503.43	796.115	-0.66119	6.8e-22	5.05e-21	--	DNA-directed RNA polymerase II 36 kDa polypeptide A [Source:UniProtKB/TrEMBL;Acc:D0NY82]
PITG_02561	2052.95	3246.03	-0.66098	2.49e-65	5.83e-64	--	Ubiquitin-specific protease, putative [Source:UniProtKB/TrEMBL;Acc:D0MWM8]
PITG_02546	1674.47	2647.15	-0.66074	4.51e-57	8.88e-56	--	Ubiquitin carboxyl-terminal hydrolase [Source:UniProtKB/TrEMBL;Acc:D0MWL4]
PITG_01383	41.8731	66.1767	-0.6603	0.0081927	0.017136	--	Putative uncharacterized protein [Source:UniProtKB/TrEMBL;Acc:D0MT39]
PITG_03261	70.752	111.804	-0.66013	0.00018912	0.00049456	--	Putative uncharacterized protein [Source:UniProtKB/TrEMBL;Acc:D0MZS4]
PITG_12727	7105.87	11227.7	-0.65998	3.28e-128	1.97e-126	--	Cysteine synthase [Source:UniProtKB/TrEMBL;Acc:D0NL10]
PITG_04749	324.481	512.635	-0.6598	5.33e-15	2.93e-14	--	Crinkler (CRN) family protein [Source:UniProtKB/TrEMBL;Acc:D0N1Y7]
PITG_12318	564.9	891.904	-0.65889	2.91e-19	1.95e-18	--	ATP-binding Cassette (ABC) Superfamily [Source:UniProtKB/TrEMBL;Acc:D0NJL0]
PITG_20109	301.244	475.362	-0.65809	4.44e-14	2.34e-13	--	Voltage-gated Ion Channel (VIC) Superfamily [Source:UniProtKB/TrEMBL;Acc:D0P0S8]
PITG_09007	63.1074	99.5318	-0.65735	0.00040437	0.0010176	--	Putative uncharacterized protein [Source:UniProtKB/TrEMBL;Acc:D0NDQ0]
PITG_00474	577.902	911.386	-0.65724	2e-24	1.63e-23	--	Histone-lysine N-methyltransferase, putative [Source:UniProtKB/TrEMBL;Acc:D0MQW8]
PITG_03815	67.1121	105.813	-0.65688	0.00026639	0.00068532	--	FAD-dependent oxidoreductase domain-containing protein, putative [Source:UniProtKB/TrEMBL;Acc:D0MYL0]
PITG_11208	154.453	243.5	-0.65675	5.76e-08	2.07e-07	--	Putative uncharacterized protein [Source:UniProtKB/TrEMBL;Acc:D0NGF9]
PITG_09272	228.533	360.276	-0.6567	4.47e-11	2e-10	--	Putative uncharacterized protein [Source:UniProtKB/TrEMBL;Acc:D0NBA6]
PITG_08514	894.724	1410.43	-0.65662	1.24e-34	1.43e-33	--	Putative uncharacterized protein [Source:UniProtKB/TrEMBL;Acc:D0NAT3]
PITG_11822	436.491	688.013	-0.65648	6.29e-14	3.29e-13	--	Putative uncharacterized protein [Source:UniProtKB/TrEMBL;Acc:D0NHW5]
PITG_11013	556.332	876.85	-0.65639	2.15e-23	1.69e-22	--	Guanylate kinase [Source:UniProtKB/TrEMBL;Acc:D0NFZ2]
PITG_01553	564.24	889.314	-0.65638	1.34e-23	1.06e-22	--	HECT ubiquitin ligase, putative [Source:UniProtKB/TrEMBL;Acc:D0MTI5]
PITG_08386	1071.22	1687.98	-0.65605	9.02e-40	1.18e-38	--	Putative uncharacterized protein [Source:UniProtKB/TrEMBL;Acc:D0NAG9]
PITG_01387	191.297	301.281	-0.6553	1.78e-09	7.16e-09	--	Putative uncharacterized protein [Source:UniProtKB/TrEMBL;Acc:D0MT43]
PITG_08567	345.095	543.493	-0.65526	1.4e-15	7.95e-15	--	Putative uncharacterized protein [Source:UniProtKB/TrEMBL;Acc:D0NAX7]
PITG_06818	446.071	702.412	-0.65504	6.37e-15	3.49e-14	--	Putative uncharacterized protein [Source:UniProtKB/TrEMBL;Acc:D0N868]
PITG_12278	138.166	217.556	-0.65499	2.22e-07	7.6e-07	--	Sterol O-acyltransferase, putative [Source:UniProtKB/TrEMBL;Acc:D0NJH1]
PITG_06602	1341.73	2112.48	-0.65484	1.23e-47	1.98e-46	--	Putative uncharacterized protein [Source:UniProtKB/TrEMBL;Acc:D0N584]
PITG_03446	241.759	380.633	-0.65483	1.79e-11	8.17e-11	--	Putative uncharacterized protein [Source:UniProtKB/TrEMBL;Acc:D0N0A2]
PITG_01719	1635.24	2574.03	-0.65453	7.97e-55	1.51e-53	--	Putative uncharacterized protein [Source:UniProtKB/TrEMBL;Acc:D0MTX5]
PITG_15076	1678.3	2641.39	-0.6543	9.48e-56	1.83e-54	--	Methylmalonate semialdehyde dehydrogenase [acylating], putative [Source:UniProtKB/TrEMBL;Acc:D0NRL3]
PITG_01588	523.079	823.048	-0.65395	6.04e-22	4.5e-21	--	Putative uncharacterized protein [Source:UniProtKB/TrEMBL;Acc:D0MTL1]
PITG_04902	689.036	1083.79	-0.65343	9.08e-28	8.3e-27	--	Putative uncharacterized protein [Source:UniProtKB/TrEMBL;Acc:D0N2B6]
PITG_03101	2027.29	3188.59	-0.65336	1.65e-63	3.7e-62	--	Putative uncharacterized protein [Source:UniProtKB/TrEMBL;Acc:D0MZD2]
PITG_11653	3314.36	5212.29	-0.65319	3.04e-86	1.04e-84	--	Putative uncharacterized protein [Source:UniProtKB/TrEMBL;Acc:D0NI95]
PITG_07164	891.654	1402.04	-0.65297	3.05e-34	3.48e-33	--	Serine protease family S10, putative [Source:UniProtKB/TrEMBL;Acc:D0N7F5]
PITG_05644	1128.92	1775.1	-0.65296	3.84e-41	5.21e-40	--	Phosphatidylinositol-3-phosphate 5-kinase [Source:UniProtKB/TrEMBL;Acc:D0N3B9]
PITG_14700	94.6973	148.899	-0.65294	2e-05	5.76e-05	--	Putative uncharacterized protein [Source:UniProtKB/TrEMBL;Acc:D0NQW0]
PITG_00545	1384.77	2177.04	-0.65271	5.01e-48	8.21e-47	--	Nucleoredoxin, putative [Source:UniProtKB/TrEMBL;Acc:D0MR29]
PITG_23040	277.65	436.495	-0.6527	6.57e-13	3.25e-12	--	crinkler (CRN) family protein, pseudogene [Source:BROAD_P_infestans;Acc:PITG_23040]
PITG_14978	339.071	533.042	-0.65266	3.66e-15	2.03e-14	--	Dolichyl-phosphate beta-glucosyltransferase, putative [Source:UniProtKB/TrEMBL;Acc:D0NPG6]
PITG_08294	105.962	166.51	-0.65206	7.69e-06	2.31e-05	--	Putative uncharacterized protein [Source:UniProtKB/TrEMBL;Acc:D0NA89]
PITG_11615	758.468	1191.73	-0.6519	6.84e-30	6.75e-29	--	Homoserine dehydrogenase [Source:UniProtKB/TrEMBL;Acc:D0NI60]
Novel01654	43.5054	68.3454	-0.65165	0.0038729	0.0085439	--	hypothetical protein [Parasitella parasitica]
PITG_10563	135.848	213.331	-0.6511	3.74e-07	1.26e-06	--	Phospholipase D, Pi-sPLD-like-10 [Source:UniProtKB/TrEMBL;Acc:D0NFM0]
PITG_04717	743.953	1168.23	-0.65104	1.54e-29	1.49e-28	--	Putative uncharacterized protein [Source:UniProtKB/TrEMBL;Acc:D0N1W0]
PITG_09419	624.732	980.847	-0.65079	2.21e-25	1.87e-24	--	Gamma-soluble NSF attachment protein, putative [Source:UniProtKB/TrEMBL;Acc:D0NBY3]
PITG_20849	2033.03	3191.59	-0.65064	6.09e-63	1.35e-61	--	Alcohol dehydrogenase, putative [Source:UniProtKB/TrEMBL;Acc:D0P2X8]
PITG_00274	1091.54	1713.35	-0.65046	3.71e-40	4.91e-39	--	Ryanodine-inositol 1,4,5-triphosphate receptor Ca2 channel (RIR-CaC) family protein [Source:UniProtKB/TrEMBL;Acc:D0MQE0]
PITG_18579	376.151	590.405	-0.65039	1.2e-16	7.15e-16	--	Kinesin-like protein [Source:UniProtKB/TrEMBL;Acc:D0NYM6]
PITG_03881	186.951	293.384	-0.65013	2.6e-09	1.03e-08	--	Histone H2A [Source:UniProtKB/TrEMBL;Acc:D0MYS3]
PITG_16309	37.8621	59.4029	-0.64978	0.0080588	0.016868	--	Putative uncharacterized protein [Source:UniProtKB/TrEMBL;Acc:D0NTZ1]
PITG_01240	189.94	297.979	-0.64967	3.21e-09	1.27e-08	--	Putative uncharacterized protein [Source:UniProtKB/TrEMBL;Acc:D0MV00]
PITG_02462	100.267	157.245	-0.64916	1.38e-05	4.05e-05	--	Actin-like protein [Source:UniProtKB/TrEMBL;Acc:D0MWD8]
PITG_03523	356.354	558.717	-0.64881	1.2e-15	6.82e-15	--	General transcription factor IIH subunit, putative [Source:UniProtKB/TrEMBL;Acc:D0MXU3]
PITG_02088	169.381	265.549	-0.64871	1.72e-08	6.44e-08	--	Putative uncharacterized protein [Source:UniProtKB/TrEMBL;Acc:D0MVG0]
PITG_02550	148.475	232.643	-0.6479	1.52e-07	5.26e-07	--	Putative uncharacterized protein [Source:UniProtKB/TrEMBL;Acc:D0MWL8]
PITG_08690	224.131	351.186	-0.64789	4.13e-08	1.5e-07	--	Putative uncharacterized protein [Source:UniProtKB/TrEMBL;Acc:D0NCY7]
PITG_00765	1302.22	2039.95	-0.64756	2.55e-45	3.85e-44	--	Flagellar adenylate kinase [Source:UniProtKB/TrEMBL;Acc:D0MRN1]
PITG_07258	263.383	412.589	-0.64754	3.95e-12	1.87e-11	--	Putative uncharacterized protein [Source:UniProtKB/TrEMBL;Acc:D0N7M9]
PITG_04435	1149.5	1800.65	-0.64751	2.35e-41	3.21e-40	--	Crinkler (CRN) family protein [Source:UniProtKB/TrEMBL;Acc:D0N191]
PITG_20907	376.574	589.588	-0.64677	1.96e-16	1.16e-15	--	Cobalamin synthesis protein, putative [Source:UniProtKB/TrEMBL;Acc:D0P2K9]
PITG_20463	1201.97	1881.82	-0.64673	1.67e-42	2.34e-41	--	Vacuolar protein sorting-associated protein 33A, putative [Source:UniProtKB/TrEMBL;Acc:D0P2F7]
PITG_03443	173.987	272.377	-0.64663	1.36e-08	5.14e-08	--	Lipin-like protein [Source:UniProtKB/TrEMBL;Acc:D0N099]
PITG_04478	601.634	941.856	-0.64662	3.34e-24	2.71e-23	--	Protein kinase [Source:UniProtKB/TrEMBL;Acc:D0N1C7]
PITG_04814	626.062	979.792	-0.64617	1.11e-15	6.32e-15	--	Putative uncharacterized protein [Source:UniProtKB/TrEMBL;Acc:D0N233]
PITG_13435	831.328	1300.94	-0.64607	9.91e-32	1.04e-30	--	Putative uncharacterized protein [Source:UniProtKB/TrEMBL;Acc:D0NLZ8]
PITG_18275	239.357	374.554	-0.64601	3.04e-11	1.38e-10	--	Putative uncharacterized protein [Source:UniProtKB/TrEMBL;Acc:D0NXS2]
PITG_14612	2595.58	4061.45	-0.64594	1.73e-26	1.51e-25	--	NADH dehydrogenase iron-sulfur protein 8, mitochondrial [Source:UniProtKB/TrEMBL;Acc:D0NQP4]
PITG_06891	1402.16	2193.42	-0.64553	9.83e-48	1.59e-46	--	S-formylglutathione hydrolase, putative [Source:UniProtKB/TrEMBL;Acc:D0N6Q1]
PITG_18687	169.655	265.361	-0.64535	1.79e-08	6.67e-08	--	Mitogen-activated protein kinase, putative [Source:UniProtKB/TrEMBL;Acc:D0NZ06]
PITG_10134	842.458	1317.68	-0.64532	8.98e-32	9.48e-31	--	Signal peptide peptidase-like, aspartyl protease family A22B, putative [Source:UniProtKB/TrEMBL;Acc:D0NEE2]
PITG_15705	3484.48	5449.39	-0.64515	1.42e-70	3.73e-69	--	Dihydrolipoamide succinyltransferase, putative [Source:UniProtKB/TrEMBL;Acc:D0NSD5]
PITG_18498	1412.45	2208.74	-0.64502	6.03e-48	9.85e-47	--	Putative uncharacterized protein [Source:UniProtKB/TrEMBL;Acc:D0NYE8]
PITG_13991	1370.73	2143.45	-0.64498	1.08e-46	1.69e-45	--	Nicotinate phosphoribosyltransferase, putative [Source:UniProtKB/TrEMBL;Acc:D0NN99]
PITG_10590	924.604	1445.34	-0.6445	2.37e-34	2.71e-33	--	Kynurenine-oxoglutarate transaminase, putative [Source:UniProtKB/TrEMBL;Acc:D0NFN8]
PITG_11752	858.386	1341.73	-0.64439	5.76e-30	5.69e-29	--	Protein phosphatase 1L-like protein [Source:UniProtKB/TrEMBL;Acc:D0NIG5]
PITG_01302	114.225	178.506	-0.64409	4.38e-06	1.34e-05	--	Putative uncharacterized protein [Source:UniProtKB/TrEMBL;Acc:D0MV63]
PITG_17942	740.89	1157.79	-0.64405	1.09e-28	1.02e-27	--	Ubiquitin activating enzyme, E1 family, putative [Source:UniProtKB/TrEMBL;Acc:D0NXB4]
PITG_14343	484.933	757.745	-0.64393	6.34e-10	2.64e-09	--	Crinkler (CRN) family protein [Source:UniProtKB/TrEMBL;Acc:D0NPL8]
PITG_04333	1604.18	2506.4	-0.64378	5.9e-52	1.05e-50	--	3-oxo-5-alpha-steroid 4-dehydrogenase, putative [Source:UniProtKB/TrEMBL;Acc:D0N112]
PITG_14283	251.456	392.836	-0.64362	1.6e-11	7.34e-11	--	Malonyl CoA-acyl carrier protein transacylase, putative [Source:UniProtKB/TrEMBL;Acc:D0NP12]
PITG_03824	310.785	485.426	-0.64334	6.65e-14	3.48e-13	--	Putative uncharacterized protein [Source:UniProtKB/TrEMBL;Acc:D0MYL9]
PITG_09956	889.568	1389.33	-0.64322	5.12e-33	5.62e-32	--	Pre-mRNA-processing factor, putative [Source:UniProtKB/TrEMBL;Acc:D0NDY2]
PITG_13596	3169.77	4947.25	-0.64225	2.85e-81	9.08e-80	--	Biotin synthase [Source:UniProtKB/TrEMBL;Acc:D0NMC7]
PITG_02553	349.993	546.224	-0.64217	3.79e-14	2e-13	--	Putative uncharacterized protein [Source:UniProtKB/TrEMBL;Acc:D0MWM1]
PITG_16206	777.207	1212.91	-0.6421	1.56e-29	1.51e-28	--	Putative uncharacterized protein [Source:UniProtKB/TrEMBL;Acc:D0NTD5]
PITG_03081	5759.86	8988.17	-0.64199	1.1e-110	5.43e-109	--	26S proteasome non-ATPase regulatory subunit 2 [Source:UniProtKB/TrEMBL;Acc:D0MZB9]
PITG_18554	1178.25	1838.13	-0.64159	3.24e-41	4.42e-40	--	Crinkler (CRN) family protein [Source:UniProtKB/TrEMBL;Acc:D0NYB5]
PITG_05631	2565.05	4001.45	-0.64153	2.38e-61	5.12e-60	--	Myosin-like protein [Source:UniProtKB/TrEMBL;Acc:D0N3A7]
PITG_13854	115.891	180.774	-0.64141	4.49e-06	1.38e-05	--	Putative uncharacterized protein [Source:UniProtKB/TrEMBL;Acc:D0NMY7]
PITG_12191	1746.84	2724.71	-0.64135	4.98e-55	9.45e-54	--	Putative uncharacterized protein [Source:UniProtKB/TrEMBL;Acc:D0NJ97]
PITG_03098	8219.03	12815.8	-0.64088	7.33e-128	4.39e-126	--	Carbamoyl-phosphate synthase [ammonia], putative [Source:UniProtKB/TrEMBL;Acc:D0MZD0]
PITG_15504	2334.67	3640.08	-0.64075	7.01e-67	1.7e-65	--	Thioredoxin peroxidase, putative [Source:UniProtKB/TrEMBL;Acc:D0NRE5]
PITG_10591	207.191	323.018	-0.64065	9.65e-10	3.97e-09	--	Putative uncharacterized protein [Source:UniProtKB/TrEMBL;Acc:D0NFN9]
PITG_05685	2971.88	4633.16	-0.64062	4.92e-78	1.49e-76	--	Transcription elongation factor SPT5, putative [Source:UniProtKB/TrEMBL;Acc:D0N3F8]
PITG_03586	169.069	263.55	-0.64047	2.78e-08	1.02e-07	--	Trafficking protein particle complex subunit, putative [Source:UniProtKB/TrEMBL;Acc:D0MXZ7]
PITG_10801	325.738	507.622	-0.64004	2.37e-14	1.27e-13	--	Sister chromatid cohesion protein PDS5 [Source:UniProtKB/TrEMBL;Acc:D0NH43]
PITG_20348	267.735	417.173	-0.63984	7.32e-07	2.41e-06	--	Kinesin-like protein [Source:UniProtKB/TrEMBL;Acc:D0P1F2]
PITG_00570	243.766	379.75	-0.63955	1.39e-10	6.05e-10	--	Phosphatidylserine synthase, putative [Source:UniProtKB/TrEMBL;Acc:D0MR52]
PITG_08757	33.1878	51.696	-0.6394	0.013397	0.026986	--	Voltage-gated Ion Channel (VIC) Superfamily [Source:UniProtKB/TrEMBL;Acc:D0ND51]
PITG_10967	2007.16	3126.35	-0.63932	1.95e-60	4.14e-59	--	Ras GTPase-activating protein-binding protein, putative [Source:UniProtKB/TrEMBL;Acc:D0NFV0]
PITG_18861	72.0756	112.227	-0.63884	0.00029035	0.00074323	--	Putative uncharacterized protein [Source:UniProtKB/TrEMBL;Acc:D0NZC4]
PITG_02574	555.544	864.565	-0.63807	4.99e-22	3.73e-21	--	Phosphatidylinositol-4-phosphate-5-kinase (Pi-PIPKD10) [Source:UniProtKB/TrEMBL;Acc:D0MWP1]
PITG_13382	1180.7	1836.97	-0.63769	1.69e-40	2.26e-39	--	Putative uncharacterized protein [Source:UniProtKB/TrEMBL;Acc:D0NLU8]
PITG_20657	96.3301	149.838	-0.63735	3.43e-05	9.68e-05	--	Putative uncharacterized protein [Source:UniProtKB/TrEMBL;Acc:D0P2H7]
PITG_00377	63.7436	99.1469	-0.63729	0.00079769	0.0019381	--	Putative uncharacterized protein [Source:UniProtKB/TrEMBL;Acc:D0MQM6]
PITG_04633	371.933	578.452	-0.63716	9.04e-16	5.18e-15	--	Sulfatase-like protein [Source:UniProtKB/TrEMBL;Acc:D0N1N9]
PITG_11128	53.1176	82.552	-0.63611	0.0020841	0.0047857	--	Putative uncharacterized protein [Source:UniProtKB/TrEMBL;Acc:D0NG90]
PITG_07971	990.311	1538.42	-0.63549	3.88e-35	4.54e-34	--	Putative uncharacterized protein [Source:UniProtKB/TrEMBL;Acc:D0N965]
PITG_03717	320.729	498.157	-0.63525	8.03e-14	4.17e-13	--	Putative uncharacterized protein [Source:UniProtKB/TrEMBL;Acc:D0MYB9]
PITG_20505	616.07	956.824	-0.63516	7.64e-24	6.11e-23	--	Putative uncharacterized protein [Source:UniProtKB/TrEMBL;Acc:D0P1Z5]
PITG_01404	988.684	1535.44	-0.63507	6.03e-35	7e-34	--	Putative uncharacterized protein [Source:UniProtKB/TrEMBL;Acc:D0MT58]
PITG_07366	127.545	198.078	-0.63506	1.49e-06	4.79e-06	--	Putative uncharacterized protein [Source:UniProtKB/TrEMBL;Acc:D0N888]
PITG_14558	471.628	732.332	-0.63485	3.44e-19	2.3e-18	--	Putative uncharacterized protein [Source:UniProtKB/TrEMBL;Acc:D0NQJ0]
PITG_08024	816.352	1267.47	-0.63469	2.88e-14	1.53e-13	--	Putative uncharacterized protein [Source:UniProtKB/TrEMBL;Acc:D0N9A7]
PITG_11496	597.363	927.344	-0.6345	3.25e-23	2.52e-22	--	Putative uncharacterized protein [Source:UniProtKB/TrEMBL;Acc:D0NIX2]
PITG_17400	3395.18	5270.57	-0.63447	1.67e-68	4.19e-67	--	Putative uncharacterized protein [Source:UniProtKB/TrEMBL;Acc:D0NVZ6]
PITG_00258	61.0876	94.8275	-0.63443	0.0010942	0.0026077	--	Putative uncharacterized protein [Source:UniProtKB/TrEMBL;Acc:D0MQC4]
PITG_01607	1084.3	1683.15	-0.6344	2.33e-24	1.9e-23	--	Actin-like protein [Source:UniProtKB/TrEMBL;Acc:D0MTM6]
Novel01404	49.1397	76.267	-0.63417	0.0035374	0.0078563	-//-
PITG_07153	1407.93	2184.68	-0.63384	4.38e-46	6.75e-45	--	Serine protease family S10, putative [Source:UniProtKB/TrEMBL;Acc:D0N7E6]
PITG_02164	234.145	363.313	-0.63381	1.05e-07	3.7e-07	--	Putative uncharacterized protein [Source:UniProtKB/TrEMBL;Acc:D0MVM7]
PITG_03513	985.392	1528.99	-0.6338	6.2e-35	7.2e-34	--	Protein kinase, putative [Source:UniProtKB/TrEMBL;Acc:D0MXT3]
PITG_06178	822.831	1276.74	-0.6338	4.44e-30	4.4e-29	--	Putative uncharacterized protein [Source:UniProtKB/TrEMBL;Acc:D0N495]
PITG_01862	5139.71	7973.89	-0.6336	3.33e-102	1.4e-100	GPI	Glucose-6-phosphate isomerase [Source:UniProtKB/TrEMBL;Acc:D0MU98]
PITG_17167	71.7148	111.167	-0.63238	0.0003493	0.00088479	--	Putative uncharacterized protein [Source:UniProtKB/TrEMBL;Acc:D0NV70]
PITG_16597	198.285	307.328	-0.6322	3.45e-09	1.36e-08	--	Crinkler (CRN) family protein [Source:UniProtKB/TrEMBL;Acc:D0NUR8]
PITG_03370	194.275	301.091	-0.6321	3.82e-09	1.5e-08	--	Putative uncharacterized protein [Source:UniProtKB/TrEMBL;Acc:D0N030]
PITG_09065	131.178	203.294	-0.63204	1.6e-06	5.11e-06	--	Putative uncharacterized protein [Source:UniProtKB/TrEMBL;Acc:D0NBL9]
PITG_17221	52.4308	81.2323	-0.63164	0.0020011	0.0046062	--	conserved hypothetical protein [Source:BROAD_P_infestans;Acc:PITG_17221]
PITG_06415	119058	184432	-0.63142	7.16e-188	7.9e-186	HSP90	Heat shock protein 90 [Source:UniProtKB/TrEMBL;Acc:D0N4T6]
PITG_19979	54.1241	83.8303	-0.6312	0.00203	0.0046672	--	Putative uncharacterized protein [Source:UniProtKB/TrEMBL;Acc:D0P1N4]
PITG_06378	46.8282	72.5292	-0.63119	0.0045176	0.0098577	--	Putative uncharacterized protein [Source:UniProtKB/TrEMBL;Acc:D0N4Q4]
PITG_15820	221.203	342.545	-0.63092	3.71e-10	1.57e-09	--	Putative uncharacterized protein [Source:UniProtKB/TrEMBL;Acc:D0NS72]
PITG_08741	1159.45	1795.44	-0.6309	2.91e-39	3.77e-38	--	Putative uncharacterized protein [Source:UniProtKB/TrEMBL;Acc:D0ND36]
PITG_11184	418.412	647.91	-0.63087	6.48e-17	3.93e-16	--	Putative uncharacterized protein [Source:UniProtKB/TrEMBL;Acc:D0NGD6]
PITG_22568	73.3757	113.608	-0.63069	0.00035547	0.00089911	--	Nuclease, putative [Source:UniProtKB/TrEMBL;Acc:D0RMI9]
PITG_03601	465.62	720.626	-0.6301	1.6e-18	1.04e-17	--	Inosine triphosphate pyrophosphatase [Source:UniProtKB/TrEMBL;Acc:D0MY11]
PITG_11761	286.631	443.594	-0.63005	2.58e-12	1.24e-11	--	Putative uncharacterized protein [Source:UniProtKB/TrEMBL;Acc:D0NIH2]
PITG_08807	101.601	157.217	-0.62984	2.32e-05	6.64e-05	--	Putative uncharacterized protein [Source:UniProtKB/TrEMBL;Acc:D0ND89]
PITG_09954	411.727	637.099	-0.62983	1e-16	6.02e-16	--	Patatin-like phospholipase, putative [Source:UniProtKB/TrEMBL;Acc:D0NDY0]
PITG_10968	1042.7	1613.45	-0.62982	6.05e-36	7.21e-35	--	CCR4-NOT transcription complex subunit, putative [Source:UniProtKB/TrEMBL;Acc:D0NFV1]
PITG_00156	7942.29	12288.4	-0.62967	3.57e-121	1.98e-119	BTUB	Beta-tubulin [Source:UniProtKB/TrEMBL;Acc:D0MT13]
PITG_02026	5255.33	8130.28	-0.62952	5.14e-102	2.15e-100	--	Succinyl-CoA ligase subunit alpha, mitochondrial [Source:UniProtKB/TrEMBL;Acc:D0MUP3]
PITG_05480	2373.57	3671.8	-0.62943	8.56e-62	1.86e-60	--	Putative uncharacterized protein [Source:UniProtKB/TrEMBL;Acc:D0N2X3]
PITG_13975	35.2125	54.4692	-0.62935	0.014	0.02809	--	Putative uncharacterized protein [Source:UniProtKB/TrEMBL;Acc:D0NN86]
PITG_15774	169.332	261.869	-0.62899	5.69e-08	2.05e-07	--	Protein kinase [Source:UniProtKB/TrEMBL;Acc:D0NSI4]
PITG_18951	111.268	172.069	-0.62895	7.95e-06	2.38e-05	--	Carbohydrate-binding protein, putative [Source:UniProtKB/TrEMBL;Acc:D0P028]
PITG_00967	748.546	1157.37	-0.62869	2.96e-27	2.66e-26	--	Putative uncharacterized protein [Source:UniProtKB/TrEMBL;Acc:D0MS46]
PITG_06853	865.865	1338.44	-0.62834	6.2e-31	6.36e-30	--	Putative uncharacterized protein [Source:UniProtKB/TrEMBL;Acc:D0N6L9]
PITG_12632	33.2253	51.3078	-0.6269	0.016632	0.03298	--	Crinkler (CRN) family protein [Source:UniProtKB/TrEMBL;Acc:D0NNE9]
PITG_10369	720.631	1112.78	-0.62684	2.58e-26	2.24e-25	--	Mitochondrial Protein Translocase (MPT) Family [Source:UniProtKB/TrEMBL;Acc:D0NF56]
PITG_21551	131.487	203.019	-0.6267	2e-06	6.33e-06	--	Thioredoxin-like protein [Source:UniProtKB/TrEMBL;Acc:D0P4E8]
PITG_13988	616.718	952.183	-0.62663	2.17e-23	1.71e-22	--	Putative uncharacterized protein [Source:UniProtKB/TrEMBL;Acc:D0NN96]
PITG_01239	997.989	1540.81	-0.62659	2.15e-34	2.46e-33	--	Putative uncharacterized protein [Source:UniProtKB/TrEMBL;Acc:D0MUZ9]
PITG_22186	95.6353	147.612	-0.6262	3.7e-05	0.00010394	--	Crinkler (CRN) family protein, pseudogene [Source:BROAD_P_infestans;Acc:PITG_22186]
PITG_18731	6269.48	9676.08	-0.62608	2.02e-109	9.61e-108	--	26S proteasome non-ATPase regulatory subunit, putative [Source:UniProtKB/TrEMBL;Acc:D0NZ40]
PITG_19871	15995.1	24686.4	-0.62608	4.34e-148	3.26e-146	--	Cell division control protein 48 [Source:UniProtKB/TrEMBL;Acc:D0P0N7]
PITG_02482	927.023	1430.52	-0.62586	1.7e-32	1.84e-31	--	ATP-dependent RNA helicase DHX8 [Source:UniProtKB/TrEMBL;Acc:D0MWF7]
PITG_13999	530.395	818.275	-0.62552	1.54e-20	1.09e-19	--	Protein phosphatase 1 regulatory subunit, putative [Source:UniProtKB/TrEMBL;Acc:D0NNA5]
PITG_08698	597.054	921.11	-0.62551	1.32e-22	1e-21	--	Rab9 effector protein, putative [Source:UniProtKB/TrEMBL;Acc:D0NCZ5]
PITG_10932	1904.68	2938.47	-0.62551	1.92e-55	3.69e-54	--	Dipeptidyl peptidase, putative [Source:UniProtKB/TrEMBL;Acc:D0NFS3]
PITG_06890	819.392	1263.88	-0.62523	1.12e-28	1.05e-27	--	Peptidase, putative [Source:UniProtKB/TrEMBL;Acc:D0N6Q0]
PITG_08780	2945.7	4543.61	-0.62523	3.17e-73	8.75e-72	--	Sulfate Permease (SulP) Family [Source:UniProtKB/TrEMBL;Acc:D0ND71]
PITG_02506	1051.63	1622.03	-0.62517	1.7e-35	2.01e-34	--	Putative uncharacterized protein [Source:UniProtKB/TrEMBL;Acc:D0MWI1]
PITG_16069	5583.47	8611.87	-0.62516	1.03e-103	4.45e-102	--	Heat shock protein 101 [Source:UniProtKB/TrEMBL;Acc:D0NST2]
PITG_04726	6547.07	10097.3	-0.62505	2.78e-110	1.36e-108	--	Mitochondrial-processing peptidase subunit alpha, putative [Source:UniProtKB/TrEMBL;Acc:D0N1W9]
PITG_07832	33.8382	52.1864	-0.62502	0.01877	0.036856	--	Putative uncharacterized protein [Source:UniProtKB/TrEMBL;Acc:D0N9X7]
PITG_01616	311.853	480.925	-0.62494	5.17e-13	2.57e-12	--	Metalloprotease family M01, putative [Source:UniProtKB/TrEMBL;Acc:D0MTN1]
PITG_05992	128.501	198.167	-0.62493	2.18e-06	6.88e-06	--	Tetrapyrrole (Corrin/Porphyrin) Methylase, putative [Source:UniProtKB/TrEMBL;Acc:D0N663]
PITG_03877	386.541	596.087	-0.6249	8.29e-16	4.77e-15	--	Putative uncharacterized protein [Source:UniProtKB/TrEMBL;Acc:D0MYR9]
PITG_11870	2298.5	3542.95	-0.62426	1.11e-62	2.44e-61	--	Putative uncharacterized protein [Source:UniProtKB/TrEMBL;Acc:D0NHF5]
PITG_01206	485.559	748.048	-0.62349	6.74e-19	4.44e-18	--	Xaa-Pro aminopeptidase, putative [Source:UniProtKB/TrEMBL;Acc:D0MUW9]
PITG_04835	557.025	857.992	-0.62322	2.2e-12	1.06e-11	--	Putative uncharacterized protein [Source:UniProtKB/TrEMBL;Acc:D0N250]
PITG_00515	137.5	211.778	-0.62313	1.41e-06	4.54e-06	--	Putative uncharacterized protein [Source:UniProtKB/TrEMBL;Acc:D0MR04]
PITG_05141	1803.72	2777.6	-0.62287	4.72e-53	8.58e-52	--	Actin-like protein [Source:UniProtKB/TrEMBL;Acc:D0N3N1]
PITG_03044	1231.47	1896.37	-0.62286	5.84e-40	7.69e-39	--	Autophagy-related protein, putative [Source:UniProtKB/TrEMBL;Acc:D0MZ85]
PITG_05597	40.5235	62.4008	-0.62281	0.0089647	0.018614	--	Putative uncharacterized protein [Source:UniProtKB/TrEMBL;Acc:D0N377]
PITG_07839	845.281	1301.51	-0.62268	7.14e-30	7.03e-29	--	Translation initiation factor eIF-2B subunit gamma, putative [Source:UniProtKB/TrEMBL;Acc:D0N9Y2]
PITG_06606	173.717	267.406	-0.62229	4.03e-08	1.47e-07	--	UDP-N-acetylglucosamine-peptide N-acetylglucosaminyltransferase, putative [Source:UniProtKB/TrEMBL;Acc:D0N588]
PITG_06889	3406.95	5242.7	-0.62183	4.73e-79	1.45e-77	--	Peptidase, putative [Source:UniProtKB/TrEMBL;Acc:D0N6P9]
PITG_22837	238.745	367.347	-0.62167	4.08e-09	1.6e-08	--	Crinkler (CRN) family protein [Source:UniProtKB/TrEMBL;Acc:D0N915]
PITG_20204	473.286	727.981	-0.62119	1.83e-09	7.35e-09	--	Putative uncharacterized protein [Source:UniProtKB/TrEMBL;Acc:D0P1H8]
PITG_01269	80.0352	123.087	-0.62097	0.00019368	0.00050573	--	Glycoside hydrolase, putative [Source:UniProtKB/TrEMBL;Acc:D0MV29]
Novel01117	43.1774	66.3997	-0.6209	0.020676	0.040244	--	CDP-diacylglycerol-glycerol-3-phosphate 3-phosphatidyltransferase [Rhizoctonia solani AG-3 Rhs1AP]
PITG_11446	375.539	577.512	-0.62089	4.01e-15	2.22e-14	--	Putative uncharacterized protein [Source:UniProtKB/TrEMBL;Acc:D0NIS9]
PITG_01181	2371.92	3647.54	-0.62087	1.57e-63	3.53e-62	--	Putative uncharacterized protein [Source:UniProtKB/TrEMBL;Acc:D0MUU6]
PITG_05676	254.708	391.664	-0.62077	7.9e-11	3.48e-10	--	Histone H4 [Source:UniProtKB/TrEMBL;Acc:D0MXW6]
PITG_09870	570.864	877.689	-0.62056	2.06e-21	1.5e-20	--	Metalloprotease family M13, putative [Source:UniProtKB/TrEMBL;Acc:D0NER9]
PITG_04754	64.4013	98.9949	-0.62026	0.00085289	0.0020656	--	Putative uncharacterized protein [Source:UniProtKB/TrEMBL;Acc:D0N1Z2]
PITG_04524	767.776	1180.16	-0.62022	2.46e-27	2.22e-26	--	Putative uncharacterized protein [Source:UniProtKB/TrEMBL;Acc:D0N1G1]
PITG_03067	224.849	345.609	-0.62018	6.51e-10	2.71e-09	--	Adenylate kinase [Source:UniProtKB/TrEMBL;Acc:D0MZA6]
PITG_06869	869.41	1336.15	-0.61998	3.61e-30	3.59e-29	--	Putative uncharacterized protein [Source:UniProtKB/TrEMBL;Acc:D0N6N2]
PITG_00262	1464.9	2251.28	-0.61994	2.71e-45	4.08e-44	--	Nuclear pore complex protein Nup93-like protein [Source:UniProtKB/TrEMBL;Acc:D0MQC8]
PITG_11049	1140.4	1751.91	-0.61939	1.86e-15	1.05e-14	--	Putative uncharacterized protein [Source:UniProtKB/TrEMBL;Acc:D0NG23]
PITG_02741	467.562	718.006	-0.61884	6.02e-18	3.81e-17	--	Glutaredoxin [Source:UniProtKB/TrEMBL;Acc:D0MX39]
PITG_18053	6025.75	9252.3	-0.61867	1.95e-104	8.49e-103	--	Dolichyl-diphosphooligosaccharide-protein glycosyltransferase subunit [Source:UniProtKB/TrEMBL;Acc:D0NY30]
PITG_14067	667.634	1025.12	-0.61866	4.56e-24	3.68e-23	--	Zinc (Zn2)-Iron (Fe2) Permease (ZIP) family [Source:UniProtKB/TrEMBL;Acc:D0NNK1]
PITG_03915	616.664	946.847	-0.61865	1.04e-22	7.94e-22	--	Glutamyl-tRNA(Gln) amidotransferase subunit, putative [Source:UniProtKB/TrEMBL;Acc:D0MYV2]
PITG_03492	2769.59	4252.47	-0.61863	1.59e-69	4.08e-68	--	Exportin-2-like protein [Source:UniProtKB/TrEMBL;Acc:D0MXR3]
PITG_08666	159.114	244.243	-0.61826	2.27e-07	7.77e-07	--	Putative uncharacterized protein [Source:UniProtKB/TrEMBL;Acc:D0NCW4]
PITG_05535	124.17	190.568	-0.618	4.68e-06	1.43e-05	--	Putative uncharacterized protein [Source:UniProtKB/TrEMBL;Acc:D0N320]
PITG_05465	861.828	1322.64	-0.61795	4.41e-18	2.81e-17	--	L-gulonolactone oxidase, putative [Source:UniProtKB/TrEMBL;Acc:D0N2W0]
Novel00453	142.499	218.655	-0.6177	0.010537	0.021639	-//-
PITG_19351	541.576	830.902	-0.61751	4.06e-20	2.83e-19	--	Kinesin-like protein [Source:UniProtKB/TrEMBL;Acc:D0P0E2]
PITG_16864	2488.63	3817.57	-0.6173	3.14e-64	7.19e-63	--	Putative uncharacterized protein [Source:UniProtKB/TrEMBL;Acc:D0NUA2]
PITG_09998	499.438	765.97	-0.61698	4.53e-19	3.02e-18	--	Putative uncharacterized protein [Source:UniProtKB/TrEMBL;Acc:D0NE15]
PITG_20453	53.4736	82.0084	-0.61694	0.0032274	0.0072082	--	Calcineurin-like phosphoesterase [Source:UniProtKB/TrEMBL;Acc:D0P2U5]
PITG_13664	37.4979	57.5018	-0.6168	0.011037	0.022577	--	Putative uncharacterized protein [Source:UniProtKB/TrEMBL;Acc:D0NMI1]
PITG_21026	858.208	1316	-0.61676	2.41e-29	2.32e-28	--	Putative uncharacterized protein [Source:UniProtKB/TrEMBL;Acc:D0P3P6]
PITG_05780	130.513	200.127	-0.61673	2.31e-06	7.25e-06	--	Putative uncharacterized protein [Source:UniProtKB/TrEMBL;Acc:D0N5N7]
PITG_17787	482.612	740.037	-0.61673	1.84e-16	1.09e-15	--	Arsenite-Antimonite (ArsAB) Efflux Family [Source:UniProtKB/TrEMBL;Acc:D0NW99]
PITG_19956	430.743	660.463	-0.61665	9.47e-17	5.69e-16	--	Putative uncharacterized protein [Source:UniProtKB/TrEMBL;Acc:D0P289]
PITG_01352	191.34	293.359	-0.61653	1.73e-08	6.45e-08	--	Putative uncharacterized protein [Source:UniProtKB/TrEMBL;Acc:D0MVB1]
PITG_01598	130.535	200.106	-0.61632	3.05e-06	9.48e-06	--	Putative uncharacterized protein [Source:UniProtKB/TrEMBL;Acc:D0MTL9]
PITG_08316	955.244	1464.32	-0.61629	2.94e-32	3.16e-31	--	ATP-dependent RNA helicase, putative [Source:UniProtKB/TrEMBL;Acc:D0NAB0]
PITG_08393	524.686	804.256	-0.6162	1.22e-19	8.31e-19	--	Putative uncharacterized protein [Source:UniProtKB/TrEMBL;Acc:D0NAH5]
PITG_15278	2191.55	3358.16	-0.61572	1.06e-58	2.14e-57	--	Secreted RxLR effector peptide protein, putative [Source:UniProtKB/TrEMBL;Acc:D0NQB4]
PITG_17593	2554.08	3913.1	-0.61551	3.5e-65	8.15e-64	--	Putative uncharacterized protein [Source:UniProtKB/TrEMBL;Acc:D0NWR6]
PITG_02284	1002.98	1536.64	-0.61548	9.21e-33	1e-31	--	Xanthine dehydrogenase, putative [Source:UniProtKB/TrEMBL;Acc:D0MVY3]
PITG_01024	108.593	166.371	-0.61547	1.95e-05	5.62e-05	--	Putative uncharacterized protein [Source:UniProtKB/TrEMBL;Acc:D0MS94]
PITG_05875	75.711	115.973	-0.61521	0.00038458	0.0009702	--	Putative uncharacterized protein [Source:UniProtKB/TrEMBL;Acc:D0N5W4]
Novel01807	99.6464	152.609	-0.61495	4.46e-05	0.00012478	-//-
PITG_11655	49.8183	76.2719	-0.61448	0.0041612	0.009136	--	Long-chain-fatty-acid-CoA ligase, putative [Source:UniProtKB/TrEMBL;Acc:D0NI96]
PITG_07902	393.797	602.833	-0.61431	1.56e-15	8.83e-15	--	Chromodomain protein, putative [Source:UniProtKB/TrEMBL;Acc:D0NA39]
PITG_14478	39.1873	59.9827	-0.61416	0.012352	0.025046	--	NmrA-like family protein, putative [Source:UniProtKB/TrEMBL;Acc:D0NPY3]
PITG_03323	326.816	500.156	-0.6139	5.44e-13	2.7e-12	--	Integrator complex subunit, putative [Source:UniProtKB/TrEMBL;Acc:D0MZY4]
PITG_01218	2214.04	3388.15	-0.61382	3.49e-59	7.19e-58	--	Putative uncharacterized protein [Source:UniProtKB/TrEMBL;Acc:D0MUY0]
PITG_15359	3435.26	5256.87	-0.61378	1.31e-77	3.94e-76	--	Dihydrolipoyl dehydrogenase [Source:UniProtKB/TrEMBL;Acc:D0NR26]
PITG_04481	1007.91	1541.95	-0.61339	2.08e-33	2.3e-32	--	Putative uncharacterized protein [Source:UniProtKB/TrEMBL;Acc:D0N1D0]
PITG_10822	1066.41	1631.32	-0.61327	1.27e-24	1.05e-23	--	GrpE protein homolog [Source:UniProtKB/TrEMBL;Acc:D0NH60]
PITG_14936	7066.52	10808.9	-0.61315	1.64e-109	7.83e-108	--	ATP synthase gamma chain [Source:UniProtKB/TrEMBL;Acc:D0NPC9]
PITG_08802	2596.91	3971.56	-0.61291	2.58e-65	6.02e-64	--	NAD-specific glutamate dehydrogenase, putative [Source:UniProtKB/TrEMBL;Acc:D0ND84]
EPrPING00000000777	41.4905	63.4463	-0.61275	0.010913	0.022349	U3	Small nucleolar RNA U3 [Source:RFAM;Acc:RF00012]
PITG_02452	314.471	480.882	-0.61275	1.36e-09	5.51e-09	--	Putative uncharacterized protein [Source:UniProtKB/TrEMBL;Acc:D0MWC8]
PITG_07880	1750.22	2676.39	-0.61275	3.87e-50	6.63e-49	--	Betaine aldehyde dehydrogenase [Source:UniProtKB/TrEMBL;Acc:D0NA18]
PITG_00252	992.589	1517.75	-0.61267	1.81e-32	1.95e-31	--	Putative uncharacterized protein [Source:UniProtKB/TrEMBL;Acc:D0MQB8]
PITG_03440	975.35	1490.59	-0.61189	8.36e-31	8.52e-30	--	Malate synthase [Source:UniProtKB/TrEMBL;Acc:D0N096]
PITG_10595	225.119	343.926	-0.61141	1.12e-08	4.25e-08	--	Delta-1-pyrroline-5-carboxylate reductase, putative [Source:UniProtKB/TrEMBL;Acc:D0NFP3]
PITG_00662	768.031	1173.19	-0.6112	1.6e-26	1.4e-25	--	Putative uncharacterized protein [Source:UniProtKB/TrEMBL;Acc:D0MRD4]
PITG_07141	483.529	738.542	-0.61108	5.85e-18	3.71e-17	--	Methionyl-tRNA synthetase, putative [Source:UniProtKB/TrEMBL;Acc:D0N7D5]
PITG_07056	8681.86	13260.1	-0.61102	9.65e-118	5.13e-116	--	Isocitrate dehydrogenase [NADP] [Source:UniProtKB/TrEMBL;Acc:D0N755]
PITG_07202	217.533	332.233	-0.61096	3.34e-09	1.32e-08	--	Putative uncharacterized protein [Source:UniProtKB/TrEMBL;Acc:D0N7I1]
PITG_00978	1009.26	1540.66	-0.61026	9.88e-33	1.07e-31	--	Putative uncharacterized protein [Source:UniProtKB/TrEMBL;Acc:D0MS54]
PITG_13444	635.602	970.209	-0.61017	4.45e-15	2.46e-14	--	Protein phosphatase 2C, putative [Source:UniProtKB/TrEMBL;Acc:D0NM07]
PITG_04497	1653.47	2522.62	-0.60943	1.8e-47	2.88e-46	--	Putative uncharacterized protein [Source:UniProtKB/TrEMBL;Acc:D0N1E2]
PITG_13997	1885.07	2875.43	-0.60916	7.09e-52	1.26e-50	--	Serine/threonine protein kinase [Source:UniProtKB/TrEMBL;Acc:D0NNA3]
PITG_16506	216.183	329.745	-0.6091	3.7e-09	1.45e-08	--	Putative uncharacterized protein [Source:UniProtKB/TrEMBL;Acc:D0NTT3]
PITG_13765	338.761	516.506	-0.60852	2.97e-13	1.5e-12	--	Putative uncharacterized protein [Source:UniProtKB/TrEMBL;Acc:D0NMR3]
PITG_02719	366.596	558.936	-0.60849	3.25e-14	1.72e-13	--	Putative uncharacterized protein [Source:UniProtKB/TrEMBL;Acc:D0MX19]
PITG_23158	904.044	1377.93	-0.60804	6.15e-30	6.07e-29	--	Isocitrate dehydrogenase [NADP] [Source:UniProtKB/TrEMBL;Acc:D0P034]
PITG_12875	67.7178	103.091	-0.60631	0.0012709	0.0030047	--	Putative uncharacterized protein [Source:UniProtKB/TrEMBL;Acc:D0NLD0]
PITG_09820	1008.06	1534.48	-0.60616	1.11e-29	1.09e-28	--	Regulator of chromosome condensation (RCC1)-like protein [Source:UniProtKB/TrEMBL;Acc:D0NEM9]
PITG_09610	43.1656	65.6977	-0.60596	0.0072796	0.015345	--	U6 snRNA-associated Sm-like protein [Source:UniProtKB/TrEMBL;Acc:D0NCE3]
PITG_17068	947.677	1442.34	-0.60594	1.32e-30	1.33e-29	--	Putative uncharacterized protein [Source:UniProtKB/TrEMBL;Acc:D0NUY2]
PITG_06755	993.899	1512.05	-0.60533	4.93e-32	5.25e-31	--	Acyl-CoA dehydrogenase/oxidase [Source:UniProtKB/TrEMBL;Acc:D0N811]
PITG_17594	843.525	1282.77	-0.60475	5.41e-28	4.99e-27	--	Putative uncharacterized protein [Source:UniProtKB/TrEMBL;Acc:D0NWR7]
PITG_11536	126.506	192.361	-0.60461	7.37e-06	2.22e-05	--	Putative uncharacterized protein [Source:UniProtKB/TrEMBL;Acc:D0NHZ5]
PITG_00455	3841.18	5838.21	-0.60398	1.42e-79	4.39e-78	--	Putative uncharacterized protein [Source:UniProtKB/TrEMBL;Acc:D0MQU9]
PITG_11757	88.6632	134.753	-0.60391	0.0035568	0.0078929	--	Voltage-gated Ion Channel (VIC) Superfamily [Source:UniProtKB/TrEMBL;Acc:D0NIG9]
PITG_19065	851.787	1294.57	-0.60391	6.17e-28	5.69e-27	--	Pyridine nucleotide-disulphide oxidoreductase, putative [Source:UniProtKB/TrEMBL;Acc:D0NZZ8]
PITG_16316	430.763	654.616	-0.60376	4.74e-16	2.76e-15	--	Putative uncharacterized protein [Source:UniProtKB/TrEMBL;Acc:D0NTZ8]
PITG_10312	504.742	766.605	-0.60294	2.47e-18	1.59e-17	--	Patatin like protein [Source:UniProtKB/TrEMBL;Acc:D0NF11]
PITG_03842	798.007	1211.79	-0.60267	2.01e-15	1.13e-14	--	Putative uncharacterized protein [Source:UniProtKB/TrEMBL;Acc:D0MYN7]
PITG_17785	347.039	526.962	-0.6026	3.06e-13	1.54e-12	--	Putative uncharacterized protein [Source:UniProtKB/TrEMBL;Acc:D0NW97]
PITG_12578	1602.48	2433.24	-0.60257	2.2e-45	3.33e-44	--	Acyl-CoA desaturase 1 [Source:UniProtKB/TrEMBL;Acc:D0NKV7]
PITG_05323	421.822	640.458	-0.60247	8.92e-16	5.12e-15	--	Putative uncharacterized protein [Source:UniProtKB/TrEMBL;Acc:D0N431]
PITG_16145	109.566	166.351	-0.60243	2.57e-05	7.32e-05	--	Small cysteine rich protein SCR108-like protein [Source:UniProtKB/TrEMBL;Acc:D0NT00]
PITG_00930	2474.64	3756.6	-0.60221	4.76e-61	1.03e-59	--	Putative uncharacterized protein [Source:UniProtKB/TrEMBL;Acc:D0MS15]
PITG_18537	86.9959	132.018	-0.60171	0.00019493	0.00050882	--	Trans-1,2-dihydrobenzene-1,2-diol dehydrogenase, putative [Source:UniProtKB/TrEMBL;Acc:D0NYA3]
PITG_12049	4681.61	7103.43	-0.60151	2.2e-77	6.59e-76	--	Putative uncharacterized protein [Source:UniProtKB/TrEMBL;Acc:D0NHT1]
PITG_11884	396.791	601.979	-0.60133	6.19e-15	3.39e-14	--	Putative uncharacterized protein [Source:UniProtKB/TrEMBL;Acc:D0NHG5]
PITG_07671	2676.42	4059.75	-0.60109	1.14e-63	2.57e-62	GDH	NADP-specific glutamate dehydrogenase, putative [Source:UniProtKB/TrEMBL;Acc:D0N8V3]
PITG_08032	2197.9	3333.87	-0.60107	2.85e-56	5.55e-55	--	P-type ATPase (P-ATPase) Superfamily [Source:UniProtKB/TrEMBL;Acc:D0N9B3]
PITG_07960	5201.46	7889.37	-0.601	1.77e-74	5.03e-73	--	Alpha-tubulin, putative [Source:UniProtKB/TrEMBL;Acc:D0N956]
PITG_12181	163.08	247.294	-0.60065	4.83e-07	1.61e-06	--	GPI transamidase component, putative [Source:UniProtKB/TrEMBL;Acc:D0NJ88]
PITG_19471	102.662	155.666	-0.60055	5.53e-05	0.00015301	--	Putative uncharacterized protein [Source:UniProtKB/TrEMBL;Acc:D0P054]
PITG_06997	118.89	180.227	-0.60018	1.39e-05	4.07e-05	--	Putative uncharacterized protein [Source:UniProtKB/TrEMBL;Acc:D0N702]
PITG_16618	141.714	214.801	-0.60002	0.00014725	0.00039038	--	Crinkler (CRN) family protein [Source:UniProtKB/TrEMBL;Acc:D0NUT1]
PITG_17540	189.347	286.992	-0.59997	6.17e-08	2.21e-07	--	Crinkler (CRN) family protein, putative [Source:UniProtKB/TrEMBL;Acc:D0NWI4]
PITG_03360	5025.15	7615.58	-0.59979	1.24e-90	4.49e-89	--	AP-4 complex subunit epsilon, putative [Source:UniProtKB/TrEMBL;Acc:D0N021]
PITG_14626	179.37	271.725	-0.59921	1.17e-07	4.1e-07	--	Dual specificity tyrosine-phosphorylation-regulated kinase, putative [Source:UniProtKB/TrEMBL;Acc:D0NQQ7]
PITG_14818	1051.67	1592.82	-0.59891	8.98e-33	9.79e-32	--	Guanylate-binding protein, putative [Source:UniProtKB/TrEMBL;Acc:D0NP43]
PITG_15657	754.503	1142.73	-0.59889	5.39e-13	2.68e-12	--	Putative uncharacterized protein [Source:UniProtKB/TrEMBL;Acc:D0NS93]
PITG_10223	239.105	361.989	-0.5983	1.33e-09	5.42e-09	--	ATP-binding Cassette (ABC) Superfamily [Source:UniProtKB/TrEMBL;Acc:D0NEU8]
PITG_04837	598.607	906.189	-0.5982	1.03e-20	7.38e-20	--	NADPH:adrenodoxin oxidoreductase, putative [Source:UniProtKB/TrEMBL;Acc:D0N252]
PITG_17908	4134.8	6258.77	-0.59806	1.68e-81	5.36e-80	--	Urease accessory protein ureG, putative [Source:UniProtKB/TrEMBL;Acc:D0NX92]
PITG_14723	2323.89	3517.51	-0.59801	1.29e-57	2.58e-56	--	Putative uncharacterized protein [Source:UniProtKB/TrEMBL;Acc:D0NQY0]
PITG_03445	1126.2	1704.56	-0.59794	2.63e-34	3e-33	--	Holliday junction ATP-dependent DNA helicase ruvB [Source:UniProtKB/TrEMBL;Acc:D0N0A1]
PITG_17525	137.806	208.559	-0.59782	3.82e-06	1.18e-05	--	crinkler (CRN) family protein, pseudogene [Source:BROAD_P_infestans;Acc:PITG_17525]
PITG_00848	477.86	722.93	-0.59727	5.06e-17	3.09e-16	--	Putative uncharacterized protein [Source:UniProtKB/TrEMBL;Acc:D0MRU1]
PITG_15486	694.035	1049.82	-0.59706	2.13e-23	1.67e-22	--	General transcription factor IIH subunit, putative [Source:UniProtKB/TrEMBL;Acc:D0NRC9]
PITG_02256	5564.68	8414.75	-0.59662	6.9e-94	2.61e-92	--	Aspartate aminotransferase [Source:UniProtKB/TrEMBL;Acc:D0MVV7]
PITG_13257	1215.8	1838.41	-0.59655	5.39e-36	6.44e-35	--	Peroxisomal hydratase-dehydrogenase-epimerase, putative [Source:UniProtKB/TrEMBL;Acc:D0NLJ1]
PITG_12185	4514.79	6826.64	-0.59652	4.02e-85	1.35e-83	--	26S protease regulatory subunit 4 [Source:UniProtKB/TrEMBL;Acc:D0NJ92]
PITG_11567	1603.31	2424.29	-0.59651	2.53e-44	3.74e-43	--	Putative uncharacterized protein [Source:UniProtKB/TrEMBL;Acc:D0NI23]
PITG_03860	1974.98	2986.01	-0.59638	1.51e-17	9.45e-17	--	HECT E3 ubiquitin ligase, putative [Source:UniProtKB/TrEMBL;Acc:D0MYQ3]
PITG_01046	274.997	415.744	-0.59628	1.59e-10	6.89e-10	--	Beta-lactamase-like protein [Source:UniProtKB/TrEMBL;Acc:D0MSB4]
Novel01623	95.3134	144.094	-0.59626	0.0001182	0.00031736	-//-
PITG_10031	4039.63	6105.97	-0.596	8.15e-80	2.54e-78	--	Lysosomal alpha-mannosidase, putative [Source:UniProtKB/TrEMBL;Acc:D0NE48]
PITG_04856	576.879	871.938	-0.59596	9.64e-20	6.62e-19	--	Crinkler (CRN) family protein [Source:UniProtKB/TrEMBL;Acc:D0N271]
PITG_07995	371.633	561.708	-0.59594	1.2e-13	6.17e-13	--	Cyclin-dependent kinase, putative [Source:UniProtKB/TrEMBL;Acc:D0N983]
PITG_17740	104.616	158.097	-0.59571	0.0026143	0.0059084	--	Putative uncharacterized protein [Source:UniProtKB/TrEMBL;Acc:D0NWB5]
PITG_01809	408.463	617.254	-0.59566	7.81e-15	4.27e-14	--	Putative uncharacterized protein [Source:UniProtKB/TrEMBL;Acc:D0MU51]
PITG_06936	329.11	497.284	-0.5955	1.39e-10	6.03e-10	--	Putative uncharacterized protein [Source:UniProtKB/TrEMBL;Acc:D0N6U6]
PITG_14206	197.602	298.566	-0.59545	3e-08	1.11e-07	--	Carbohydrate esterase, putative [Source:UniProtKB/TrEMBL;Acc:D0NNV4]
PITG_09483	698.439	1055.18	-0.59528	2.8e-23	2.18e-22	--	Putative uncharacterized protein [Source:UniProtKB/TrEMBL;Acc:D0NC42]
PITG_07042	216.175	326.586	-0.59526	6.05e-09	2.34e-08	--	Putative uncharacterized protein [Source:UniProtKB/TrEMBL;Acc:D0N741]
PITG_12177	131.526	198.698	-0.59523	6.47e-06	1.95e-05	--	Putative uncharacterized protein [Source:UniProtKB/TrEMBL;Acc:D0NJ84]
PITG_06011	422.161	637.618	-0.5949	2.4e-15	1.35e-14	--	3'(2'),5'-bisphosphate nucleotidase, putative [Source:UniProtKB/TrEMBL;Acc:D0N678]
PITG_03753	485.805	733.68	-0.59477	2.86e-17	1.76e-16	--	Ubiquitin carboxyl-terminal hydrolase and/or F-box protein, putative [Source:UniProtKB/TrEMBL;Acc:D0MYF2]
PITG_02238	1199.44	1811.3	-0.59467	1.18e-35	1.4e-34	--	Putative uncharacterized protein [Source:UniProtKB/TrEMBL;Acc:D0MVT9]
PITG_08565	1481.21	2236.76	-0.59463	9.7e-42	1.34e-40	--	Putative uncharacterized protein [Source:UniProtKB/TrEMBL;Acc:D0NAX5]
PITG_12113	122.543	185.037	-0.59453	1.6e-05	4.66e-05	--	Putative uncharacterized protein [Source:UniProtKB/TrEMBL;Acc:D0NJ26]
PITG_13527	220.483	332.913	-0.59448	9.37e-09	3.57e-08	--	Putative uncharacterized protein [Source:UniProtKB/TrEMBL;Acc:D0NM71]
PITG_02479	5485.31	8281.64	-0.59434	6.25e-83	2.04e-81	--	T-complex protein 1 subunit theta [Source:UniProtKB/TrEMBL;Acc:D0MWF5]
PITG_09629	98.2718	148.339	-0.59405	0.0014082	0.0033135	--	Rab32/38 family GTPase, putative [Source:UniProtKB/TrEMBL;Acc:D0NCF8]
PITG_09041	270.638	408.516	-0.59403	0.00032419	0.00082513	--	Putative uncharacterized protein [Source:UniProtKB/TrEMBL;Acc:D0NDS5]
PITG_11170	949.923	1433.31	-0.59347	2.19e-29	2.11e-28	--	Histone-binding protein RBBP4 [Source:UniProtKB/TrEMBL;Acc:D0NGC3]
PITG_00622	2542.71	3836.32	-0.59335	4.33e-60	9.13e-59	--	Vacuolar protein sorting-associated protein 18 [Source:UniProtKB/TrEMBL;Acc:D0MR96]
PITG_20201	893.088	1347.41	-0.59331	3.1e-28	2.88e-27	--	Divalent anion:Na symporter (DASS) family protein [Source:UniProtKB/TrEMBL;Acc:D0P1H5]
PITG_09707	492.47	742.942	-0.59321	4.28e-17	2.62e-16	--	Mitochondrial import inner membrane translocase subunit Tim17, putative [Source:UniProtKB/TrEMBL;Acc:D0NCM2]
PITG_02711	1127.45	1700.72	-0.59308	7.26e-34	8.18e-33	--	Oligopeptidase A, putative [Source:UniProtKB/TrEMBL;Acc:D0MX11]
PITG_07937	607.122	915.821	-0.59308	1.39e-20	9.85e-20	--	Putative uncharacterized protein [Source:UniProtKB/TrEMBL;Acc:D0N933]
PITG_15045	3858.51	5820.19	-0.59302	6.89e-77	2.05e-75	--	Trans-2-enoyl-CoA reductase, putative [Source:UniProtKB/TrEMBL;Acc:D0NRI6]
PITG_17883	1604.31	2419.66	-0.59285	6.26e-31	6.41e-30	--	Condensin complex subunit 3, putative [Source:UniProtKB/TrEMBL;Acc:D0NWX6]
PITG_11461	567.544	855.79	-0.59252	2.84e-14	1.51e-13	--	HECT E3 ubiquitin ligase, putative [Source:UniProtKB/TrEMBL;Acc:D0NIU2]
PITG_07238	736.906	1110.8	-0.59205	8.49e-24	6.77e-23	--	Putative uncharacterized protein [Source:UniProtKB/TrEMBL;Acc:D0N7K9]
PITG_18414	41153	62004.4	-0.59137	9.41e-154	7.43e-152	--	Phosphoglucomutase [Source:UniProtKB/TrEMBL;Acc:D0NWZ2]
PITG_00074	7482.84	11271.7	-0.59105	8.17e-104	3.53e-102	--	Putative uncharacterized protein [Source:UniProtKB/TrEMBL;Acc:D0MST8]
PITG_00141	348.743	525.325	-0.59105	8.35e-13	4.11e-12	--	Putative uncharacterized protein [Source:UniProtKB/TrEMBL;Acc:D0MSZ8]
PITG_07210	521.449	785.478	-0.59105	9.27e-18	5.84e-17	--	Protein kinase [Source:UniProtKB/TrEMBL;Acc:D0N7I7]
PITG_10483	176.413	265.661	-0.59063	2.23e-07	7.61e-07	--	Putative uncharacterized protein [Source:UniProtKB/TrEMBL;Acc:D0NFF1]
PITG_10104	69.1018	104.053	-0.59052	0.0011885	0.0028193	--	ATP-binding Cassette (ABC) Superfamily [Source:UniProtKB/TrEMBL;Acc:D0NEB3]
PITG_19705	855.826	1288.67	-0.5905	9.58e-27	8.45e-26	--	Putative uncharacterized protein [Source:UniProtKB/TrEMBL;Acc:D0P0X4]
PITG_03837	500.531	753.647	-0.59043	2.06e-17	1.28e-16	--	Metalloprotease family M01, putative [Source:UniProtKB/TrEMBL;Acc:D0MYN2]
PITG_03678	581.108	874.757	-0.59008	1.31e-19	8.93e-19	--	Kynurenine-oxoglutarate transaminase, putative [Source:UniProtKB/TrEMBL;Acc:D0MY86]
PITG_17663	1065.29	1603.55	-0.59002	4.04e-32	4.31e-31	--	Putative uncharacterized protein [Source:UniProtKB/TrEMBL;Acc:D0NWK3]
PITG_01619	2393.64	3602.78	-0.58991	2.74e-57	5.43e-56	--	Metalloprotease family M01, putative [Source:UniProtKB/TrEMBL;Acc:D0MTN4]
PITG_14436	656.927	988.711	-0.58981	8.39e-22	6.22e-21	--	Putative uncharacterized protein [Source:UniProtKB/TrEMBL;Acc:D0NPU5]
PITG_06256	978.266	1472.32	-0.58979	8.44e-30	8.28e-29	--	Putative uncharacterized protein [Source:UniProtKB/TrEMBL;Acc:D0N4F8]
PITG_12111	1011.46	1522.16	-0.58968	2.12e-30	2.13e-29	--	Putative uncharacterized protein [Source:UniProtKB/TrEMBL;Acc:D0NJ24]
PITG_19340	582.127	875.868	-0.58938	1.51e-19	1.03e-18	--	Crinkler (CRN) family protein [Source:UniProtKB/TrEMBL;Acc:D0NZM3]
PITG_18168	328.774	494.631	-0.58926	2.32e-12	1.11e-11	--	Putative uncharacterized protein [Source:UniProtKB/TrEMBL;Acc:D0NX64]
PITG_04708	199.902	300.643	-0.58876	3.54e-06	1.09e-05	--	Bifunctional folD protein [Source:UniProtKB/TrEMBL;Acc:D0N1V3]
PITG_07775	136.461	205.231	-0.58876	4.72e-06	1.44e-05	--	Splicing factor 3B subunit, putative [Source:UniProtKB/TrEMBL;Acc:D0N926]
PITG_01241	99.9689	150.342	-0.5887	0.00010021	0.00027099	--	Putative uncharacterized protein [Source:UniProtKB/TrEMBL;Acc:D0MV01]
PITG_03714	174.046	261.734	-0.58863	3.04e-07	1.03e-06	--	Putative uncharacterized protein [Source:UniProtKB/TrEMBL;Acc:D0MYB6]
PITG_04991	617.655	928.82	-0.5886	2.49e-20	1.75e-19	--	Putative uncharacterized protein [Source:UniProtKB/TrEMBL;Acc:D0N2I7]
PITG_04105	184.96	278.128	-0.58854	8.67e-07	2.84e-06	--	Putative uncharacterized protein [Source:UniProtKB/TrEMBL;Acc:D0N0K3]
PITG_21378	27349.1	41122.3	-0.58843	3.64e-144	2.62e-142	--	Protein disulfide-isomerase, putative [Source:UniProtKB/TrEMBL;Acc:D0P3I9]
PITG_04755	95.0039	142.837	-0.58831	0.00012853	0.00034343	--	Putative uncharacterized protein [Source:UniProtKB/TrEMBL;Acc:D0N1Z3]
PITG_17571	286.269	430.366	-0.58819	7.19e-11	3.17e-10	--	Protein kinase, putative [Source:UniProtKB/TrEMBL;Acc:D0NWP4]
PITG_01457	1156.11	1737.88	-0.58805	5.46e-34	6.17e-33	--	Putative uncharacterized protein [Source:UniProtKB/TrEMBL;Acc:D0MTA8]
PITG_21293	1325.74	1992.78	-0.58799	2.34e-37	2.89e-36	--	Short chain dehydrogenase, putative [Source:UniProtKB/TrEMBL;Acc:D0P467]
PITG_23139	74.3846	111.783	-0.58762	0.00094043	0.0022613	--	Putative uncharacterized protein [Source:UniProtKB/TrEMBL;Acc:D0NZ32]
PITG_20041	644.853	968.934	-0.58743	5.27e-21	3.8e-20	--	Putative uncharacterized protein [Source:UniProtKB/TrEMBL;Acc:D0P142]
PITG_11968	509.081	764.808	-0.5872	1.99e-17	1.24e-16	--	ATP-binding Cassette (ABC) superfamily [Source:UniProtKB/TrEMBL;Acc:D0NHM9]
PITG_08553	122.213	183.579	-0.587	1.77e-05	5.13e-05	--	Calcium/calmodulin dependent protein kinase, putative [Source:UniProtKB/TrEMBL;Acc:D0NAW6]
PITG_13348	359.719	540.325	-0.58696	3.91e-13	1.96e-12	--	Putative RabGAP/TBC domain-containing protein [Source:UniProtKB/TrEMBL;Acc:D0NLS2]
PITG_01188	791.707	1189.17	-0.58692	5.07e-25	4.23e-24	--	Aspartate aminotransferase, putative [Source:UniProtKB/TrEMBL;Acc:D0MUV3]
PITG_10197	68.0757	102.252	-0.58692	0.0013564	0.0031959	--	N-acetyltransferase, putative [Source:UniProtKB/TrEMBL;Acc:D0NEK1]
PITG_03856	12058.9	18108.8	-0.5866	1.35e-120	7.39e-119	--	Peptidyl-prolyl cis-trans isomerase, putative [Source:UniProtKB/TrEMBL;Acc:D0MYP9]
PITG_14939	3356.22	5039.63	-0.58648	1.78e-69	4.54e-68	--	Glucosidase, putative [Source:UniProtKB/TrEMBL;Acc:D0NPD2]
PITG_03114	498.383	748.327	-0.58642	4.26e-17	2.61e-16	--	Putative uncharacterized protein [Source:UniProtKB/TrEMBL;Acc:D0MZE5]
PITG_00688	900.643	1352.3	-0.58639	1.61e-27	1.46e-26	--	Cytochrome oxidase assembly protein, putative [Source:UniProtKB/TrEMBL;Acc:D0MRF7]
PITG_18244	1082.31	1624.63	-0.586	1.48e-26	1.3e-25	--	Putative uncharacterized protein [Source:UniProtKB/TrEMBL;Acc:D0NXP6]
PITG_04941	281.575	422.536	-0.58556	1.67e-10	7.22e-10	--	RNA polymerase II subunit A C-terminal domain phosphatase, putative [Source:UniProtKB/TrEMBL;Acc:D0N2F3]
PITG_11224	297.623	446.574	-0.58541	1.62e-10	6.98e-10	--	Putative uncharacterized protein [Source:UniProtKB/TrEMBL;Acc:D0NGH2]
PITG_15776	150.152	225.238	-0.58503	2.56e-06	8.01e-06	--	Protein kinase, putative [Source:UniProtKB/TrEMBL;Acc:D0NSI5]
PITG_03767	1110.23	1665.33	-0.58495	1.92e-32	2.07e-31	--	Putative uncharacterized protein [Source:UniProtKB/TrEMBL;Acc:D0MYG6]
PITG_20031	448.704	672.761	-0.58433	1.04e-15	5.97e-15	--	UDP-sugar transporter, putative [Source:UniProtKB/TrEMBL;Acc:D0P1Q1]
PITG_00766	378.591	567.633	-0.58432	1.38e-13	7.09e-13	--	Putative uncharacterized protein [Source:UniProtKB/TrEMBL;Acc:D0MRN2]
PITG_13678	670.989	1005.94	-0.58418	1.83e-16	1.09e-15	--	Putative uncharacterized protein [Source:UniProtKB/TrEMBL;Acc:D0NMJ2]
PITG_07243	1650.19	2473.69	-0.58403	3.36e-43	4.78e-42	--	Putative uncharacterized protein [Source:UniProtKB/TrEMBL;Acc:D0N7L4]
PITG_05185	7223.29	10826.6	-0.58386	2.15e-100	8.83e-99	--	Putative uncharacterized protein [Source:UniProtKB/TrEMBL;Acc:D0N3R1]
PITG_20901	9001.59	13492	-0.58385	5.57e-109	2.64e-107	--	Voltage-dependent anion-selective channel protein, putative [Source:UniProtKB/TrEMBL;Acc:D0P2Y0]
PITG_05416	43.8577	65.7225	-0.58356	0.010383	0.021343	--	Putative uncharacterized protein [Source:UniProtKB/TrEMBL;Acc:D0N2S1]
PITG_05778	1845.24	2764.49	-0.58321	5.41e-47	8.55e-46	--	Putative uncharacterized protein [Source:UniProtKB/TrEMBL;Acc:D0N5N5]
PITG_11594	971.436	1455.36	-0.58319	9.9e-29	9.34e-28	--	Ubiquitin family protein, putative [Source:UniProtKB/TrEMBL;Acc:D0NI44]
PITG_10643	135.869	203.55	-0.58316	6.45e-05	0.00017726	--	Putative uncharacterized protein [Source:UniProtKB/TrEMBL;Acc:D0NGR7]
PITG_13437	972.17	1456.42	-0.58315	5.31e-29	5.06e-28	--	Metalloprotease family M16C, putative [Source:UniProtKB/TrEMBL;Acc:D0NM00]
PITG_06766	290.899	435.788	-0.58311	8.86e-11	3.88e-10	--	Putative uncharacterized protein [Source:UniProtKB/TrEMBL;Acc:D0N822]
PITG_06222	382.617	573.184	-0.58309	6.67e-07	2.2e-06	--	Lysyl-tRNA synthetase [Source:UniProtKB/TrEMBL;Acc:D0N4C9]
PITG_00863	1757.67	2631.45	-0.5822	4.19e-45	6.27e-44	--	DEAD/DEAH box RNA helicase, putative [Source:UniProtKB/TrEMBL;Acc:D0MRV6]
PITG_13436	101.948	152.602	-0.58194	0.00011404	0.00030675	--	Putative uncharacterized protein [Source:UniProtKB/TrEMBL;Acc:D0NLZ9]
PITG_04453	539.997	808.049	-0.58149	6.37e-18	4.04e-17	--	Putative uncharacterized protein [Source:UniProtKB/TrEMBL;Acc:D0N1A8]
PITG_06369	782.493	1170.76	-0.5813	2.63e-24	2.14e-23	--	Myosin-like protein [Source:UniProtKB/TrEMBL;Acc:D0N4P6]
PITG_06366	652.464	976.199	-0.58128	6.31e-21	4.53e-20	--	Putative uncharacterized protein [Source:UniProtKB/TrEMBL;Acc:D0N4P3]
PITG_01359	48.8459	73.0661	-0.58096	0.007201	0.0152	--	Putative uncharacterized protein [Source:UniProtKB/TrEMBL;Acc:D0MVB7]
PITG_21025	253.085	378.574	-0.58096	1.62e-09	6.56e-09	--	Putative uncharacterized protein [Source:UniProtKB/TrEMBL;Acc:D0P3P5]
PITG_09316	246.807	369.179	-0.58094	2.23e-09	8.93e-09	--	Secreted RxLR effector peptide protein, putative [Source:UniProtKB/TrEMBL;Acc:D0NBE6]
PITG_09711	615.484	920.49	-0.58068	6.96e-10	2.89e-09	--	Putative uncharacterized protein [Source:UniProtKB/TrEMBL;Acc:D0NCM6]
PITG_19037	922.565	1379.32	-0.58023	1.03e-12	5.05e-12	--	Chromatin structure-remodeling complex subunit snf21-like protein [Source:UniProtKB/TrEMBL;Acc:D0NZU0]
PITG_03500	162.409	242.802	-0.58014	0.0014343	0.0033713	--	Chromodomain-helicase-DNA-binding protein 1 [Source:UniProtKB/TrEMBL;Acc:D0MXS1]
PITG_17769	181.601	271.462	-0.57998	2.64e-07	8.99e-07	--	Putative uncharacterized protein [Source:UniProtKB/TrEMBL;Acc:D0NW84]
PITG_09951	2133.55	3189.13	-0.57991	2.34e-51	4.11e-50	--	Dicer-like, putative [Source:UniProtKB/TrEMBL;Acc:D0NDX7]
PITG_16021	3974.96	5940.56	-0.57966	2.2e-74	6.21e-73	--	Putative uncharacterized protein [Source:UniProtKB/TrEMBL;Acc:D0NSP0]
PITG_09783	1624.98	2427.46	-0.57902	2.67e-42	3.73e-41	--	Putative uncharacterized protein [Source:UniProtKB/TrEMBL;Acc:D0NCT6]
PITG_18185	598.94	894.667	-0.57894	2.71e-19	1.83e-18	--	Phospholipase D, Pi-sPLD-like-1 [Source:UniProtKB/TrEMBL;Acc:D0NX76]
PITG_15621	732.023	1093.33	-0.57877	8.38e-23	6.42e-22	--	Putative uncharacterized protein [Source:UniProtKB/TrEMBL;Acc:D0NT73]
PITG_15884	654.548	977.548	-0.57867	1.71e-16	1.01e-15	--	Guanylate-binding protein, putative [Source:UniProtKB/TrEMBL;Acc:D0NRZ2]
PITG_10315	219.562	327.895	-0.57861	1.43e-08	5.39e-08	--	UDP-sugar pyrophospharylase, putative [Source:UniProtKB/TrEMBL;Acc:D0NF14]
PITG_12743	226.244	337.826	-0.5784	1.26e-08	4.74e-08	--	Putative uncharacterized protein [Source:UniProtKB/TrEMBL;Acc:D0NL19]
PITG_16698	243.364	363.362	-0.57829	2.86e-09	1.13e-08	--	DNA polymerase alpha/epsilon subunit B, putative [Source:UniProtKB/TrEMBL;Acc:D0NVE9]
PITG_22121	35.23	52.5945	-0.57811	0.021696	0.042019	--	Putative uncharacterized protein [Source:UniProtKB/TrEMBL;Acc:D0P4X9]
PITG_02785	11726.9	17505.5	-0.57799	8.9e-116	4.65e-114	--	Fructose-bisphosphate aldolase [Source:UniProtKB/TrEMBL;Acc:D0MX78]
PITG_02634	485.518	724.694	-0.57785	3.3e-16	1.93e-15	--	Putative uncharacterized protein [Source:UniProtKB/TrEMBL;Acc:D0MWU3]
PITG_18977	1381.72	2062.25	-0.57775	9.54e-27	8.42e-26	--	HECT E3 ubiquitin ligase, putative [Source:UniProtKB/TrEMBL;Acc:D0NZ85]
PITG_01721	783.476	1169.26	-0.57763	3.9e-24	3.16e-23	--	Drug/Metabolite Transporter (DMT) Superfamily [Source:UniProtKB/TrEMBL;Acc:D0MTX7]
PITG_01942	83.0249	123.88	-0.57733	0.00040009	0.0010073	--	Putative uncharacterized protein [Source:UniProtKB/TrEMBL;Acc:D0MUG7]
PITG_15755	1743.23	2600.95	-0.57727	7.44e-44	1.08e-42	--	AP-3 complex subunit beta, putative [Source:UniProtKB/TrEMBL;Acc:D0NSH0]
PITG_17109	302.652	451.539	-0.57719	1.87e-06	5.95e-06	--	CCAAT-binding transcription factor, putative [Source:UniProtKB/TrEMBL;Acc:D0NV19]
PITG_16866	156.061	232.823	-0.57713	2e-06	6.33e-06	--	NPP1-like protein [Source:UniProtKB/TrEMBL;Acc:D0NUA4]
PITG_12115	308.226	459.788	-0.57698	4.19e-11	1.88e-10	--	Calmodulin-like protein [Source:UniProtKB/TrEMBL;Acc:D0NJ28]
PITG_04603	4665.93	6959.83	-0.57689	1.44e-80	4.52e-79	--	Putative uncharacterized protein [Source:UniProtKB/TrEMBL;Acc:D0N1M0]
PITG_03471	1705.55	2544.02	-0.57687	1.86e-43	2.66e-42	--	Putative uncharacterized protein [Source:UniProtKB/TrEMBL;Acc:D0MXP2]
PITG_07586	136.217	203.161	-0.57672	8.84e-06	2.64e-05	--	Putative uncharacterized protein [Source:UniProtKB/TrEMBL;Acc:D0N8Q2]
PITG_05176	156.428	233.276	-0.57653	2.03e-06	6.44e-06	--	Histone deacetylase, putative [Source:UniProtKB/TrEMBL;Acc:D0N3Q6]
PITG_03719	4595.37	6852.37	-0.57642	9.64e-80	2.99e-78	--	Voltage-gated potassium channel subunit beta, putative [Source:UniProtKB/TrEMBL;Acc:D0MYC1]
PITG_02764	130.181	194.092	-0.57623	1.27e-05	3.75e-05	--	Putative uncharacterized protein [Source:UniProtKB/TrEMBL;Acc:D0MX58]
PITG_12490	179.611	267.711	-0.5758	4.37e-07	1.47e-06	--	Putative uncharacterized protein [Source:UniProtKB/TrEMBL;Acc:D0NKN2]
Novel00707	90.0039	134.142	-0.5757	0.00031925	0.00081315	-//-
PITG_00235	400.825	597.258	-0.57538	1.18e-13	6.1e-13	--	Putative uncharacterized protein [Source:UniProtKB/TrEMBL;Acc:D0MQA4]
PITG_05611	370.966	552.765	-0.57538	8.65e-13	4.26e-12	--	Putative uncharacterized protein [Source:UniProtKB/TrEMBL;Acc:D0N391]
PITG_03402	357.043	531.924	-0.57512	2.04e-12	9.8e-12	--	Putative uncharacterized protein [Source:UniProtKB/TrEMBL;Acc:D0N060]
PITG_14179	342.77	510.451	-0.57453	6.58e-12	3.08e-11	--	Glutamine synthetase [Source:UniProtKB/TrEMBL;Acc:D0NNT6]
PITG_17359	2478.94	3690.17	-0.57397	7.43e-52	1.32e-50	--	Calcium/calmodulin-dependent protein kinase kinase, putative [Source:UniProtKB/TrEMBL;Acc:D0NVW2]
PITG_17768	125.536	186.854	-0.57381	0.00022861	0.00059213	--	Retinol dehydrogenase, putative [Source:UniProtKB/TrEMBL;Acc:D0NW83]
PITG_12997	108.587	161.601	-0.57358	9.05e-05	0.00024595	--	Major Facilitator Superfamily (MFS) [Source:UniProtKB/TrEMBL;Acc:D0NK17]
PITG_12796	164.789	245.224	-0.57349	4.62e-05	0.00012897	--	Short chain dehydrogenase, putative [Source:UniProtKB/TrEMBL;Acc:D0NL68]
PITG_07887	2354.05	3502.12	-0.57308	2.09e-53	3.84e-52	--	26S proteasome non-ATPase regulatory subunit 6 [Source:UniProtKB/TrEMBL;Acc:D0NA25]
Novel00293	142.798	212.421	-0.57295	4.97e-06	1.52e-05	-//-
PITG_10902	212.169	315.603	-0.5729	1.72e-07	5.93e-07	--	Putative uncharacterized protein [Source:UniProtKB/TrEMBL;Acc:D0NHD1]
PITG_16682	81.6721	121.483	-0.57284	0.00058874	0.0014529	--	Putative uncharacterized protein [Source:UniProtKB/TrEMBL;Acc:D0NVD4]
PITG_07792	7077.22	10525.6	-0.57264	3.24e-95	1.24e-93	--	ATP synthase subunit delta', putative [Source:UniProtKB/TrEMBL;Acc:D0N9U2]
PITG_21210	82.0232	121.942	-0.5721	0.00060033	0.0014803	--	Putative uncharacterized protein [Source:UniProtKB/TrEMBL;Acc:D0P3L5]
PITG_03726	50.7731	75.4759	-0.57195	0.0074527	0.015686	--	Putative uncharacterized protein [Source:UniProtKB/TrEMBL;Acc:D0MYC7]
PITG_12471	175.668	261.063	-0.57155	5.91e-07	1.96e-06	--	S-adenosyl-L-methionine-dependent methyltransferase mraW-like protein [Source:UniProtKB/TrEMBL;Acc:D0NKL4]
PITG_13263	142.76	212.157	-0.57154	8.43e-06	2.52e-05	--	Vacuolar protein sorting-associated protein, putative [Source:UniProtKB/TrEMBL;Acc:D0NLJ7]
PITG_12122	3473.02	5160.03	-0.57119	8.17e-67	1.98e-65	--	Proteasome subunit alpha type [Source:UniProtKB/TrEMBL;Acc:D0NJ35]
PITG_06793	211.234	313.813	-0.57106	5.07e-08	1.83e-07	--	Putative uncharacterized protein [Source:UniProtKB/TrEMBL;Acc:D0N845]
PITG_19441	98.3322	146.068	-0.5709	0.00019243	0.00050261	--	ATP-binding Cassette (ABC) Superfamily [Source:UniProtKB/TrEMBL;Acc:D0P082]
PITG_05635	876.738	1302.29	-0.57083	1.13e-24	9.34e-24	--	Putative uncharacterized protein [Source:UniProtKB/TrEMBL;Acc:D0N3B1]
PITG_08886	841.264	1249.28	-0.57047	1.1e-24	9.14e-24	--	DEAD/DEAH box RNA helicase, putative [Source:UniProtKB/TrEMBL;Acc:D0NDF2]
PITG_02001	521.357	774.208	-0.57045	9.96e-17	5.97e-16	--	Putative uncharacterized protein [Source:UniProtKB/TrEMBL;Acc:D0MUM2]
PITG_22057	148.109	219.928	-0.57037	5.67e-06	1.72e-05	--	Putative uncharacterized protein [Source:UniProtKB/TrEMBL;Acc:D0RLU5]
PITG_21182	1580.66	2347.11	-0.57036	2.56e-40	3.4e-39	--	Apoptosis-inducing factor 1, putative [Source:UniProtKB/TrEMBL;Acc:D0P394]
PITG_14828	124.21	184.421	-0.57022	3.15e-05	8.91e-05	--	ATP-dependent DNA helicase, putative [Source:UniProtKB/TrEMBL;Acc:D0NP52]
PITG_17080	467.331	693.803	-0.57008	3.27e-15	1.82e-14	--	Ca2 :Cation Antiporter (CaCA) Family [Source:UniProtKB/TrEMBL;Acc:D0NUZ4]
PITG_14173	6351.17	9427.32	-0.56982	7.71e-80	2.4e-78	--	Endo-1,3(4)-beta-glucanase, putative [Source:UniProtKB/TrEMBL;Acc:D0NNT0]
PITG_20841	149.775	222.3	-0.56971	4.04e-06	1.24e-05	--	Putative uncharacterized protein [Source:UniProtKB/TrEMBL;Acc:D0P2I5]
PITG_17123	4479.8	6645.04	-0.56884	1.06e-76	3.14e-75	--	T-complex protein 1 subunit gamma [Source:UniProtKB/TrEMBL;Acc:D0NV29]
PITG_15550	371.193	550.542	-0.56869	1.9e-12	9.18e-12	--	Putative uncharacterized protein [Source:UniProtKB/TrEMBL;Acc:D0NT21]
PITG_06808	347.467	515.246	-0.56839	5.82e-12	2.73e-11	--	Trehalase, putative [Source:UniProtKB/TrEMBL;Acc:D0N860]
PITG_13079	495.198	734.23	-0.56823	5.12e-16	2.97e-15	--	Peptidylprolyl isomerase domain and WD repeat-containing protein 1 [Source:UniProtKB/TrEMBL;Acc:D0NK90]
PITG_04978	166.71	247.141	-0.56799	1.11e-06	3.59e-06	--	Putative uncharacterized protein [Source:UniProtKB/TrEMBL;Acc:D0N2H7]
PITG_12882	5394.8	7996.16	-0.56774	1.97e-83	6.46e-82	--	Electron transfer flavoprotein subunit alpha, mitochondrial [Source:UniProtKB/TrEMBL;Acc:D0NLD7]
PITG_00554	92.3333	136.844	-0.56761	0.00033696	0.00085564	--	Putative uncharacterized protein [Source:UniProtKB/TrEMBL;Acc:D0MR36]
PITG_02449	265.359	393.168	-0.5672	1.81e-06	5.77e-06	--	Putative uncharacterized protein [Source:UniProtKB/TrEMBL;Acc:D0MWC5]
PITG_02339	2766.94	4099.57	-0.56718	8.18e-58	1.63e-56	--	26S proteasome non-ATPase regulatory subunit 12, putative [Source:UniProtKB/TrEMBL;Acc:D0MW28]
PITG_17273	2833.41	4197.95	-0.56715	1.05e-58	2.13e-57	--	Putative uncharacterized protein [Source:UniProtKB/TrEMBL;Acc:D0NVP0]
PITG_18872	163.112	241.619	-0.56687	1.8e-06	5.73e-06	--	Putative uncharacterized protein [Source:UniProtKB/TrEMBL;Acc:D0NZM7]
PITG_16804	260.037	385.187	-0.56684	2.14e-09	8.59e-09	--	Putative uncharacterized protein [Source:UniProtKB/TrEMBL;Acc:D0NUX0]
PITG_13657	219.458	324.954	-0.56629	5.35e-08	1.93e-07	--	Putative uncharacterized protein [Source:UniProtKB/TrEMBL;Acc:D0NMH4]
PITG_09782	739.34	1094.6	-0.56609	7.39e-22	5.49e-21	--	Palmitoyltransferase, putative [Source:UniProtKB/TrEMBL;Acc:D0NCT5]
PITG_13654	148.774	220.237	-0.56594	6.47e-06	1.95e-05	--	Putative uncharacterized protein [Source:UniProtKB/TrEMBL;Acc:D0NMH2]
PITG_21323	232.511	344.196	-0.56593	1.71e-08	6.41e-08	--	Putative uncharacterized protein [Source:UniProtKB/TrEMBL;Acc:D0P4E0]
PITG_13831	1847.62	2734.9	-0.56582	6.24e-44	9.07e-43	--	Tryptophanyl-tRNA synthetase [Source:UniProtKB/TrEMBL;Acc:D0NMW4]
PITG_11929	3598.19	5325.49	-0.56564	2.91e-67	7.13e-66	--	Dihydrolipoyllysine-residue acetyltransferase component of pyruvate dehydrogenase complex, putative [Source:UniProtKB/TrEMBL;Acc:D0NHJ8]
PITG_03491	499.767	739.626	-0.56554	5.32e-16	3.09e-15	--	Myosin-like protein [Source:UniProtKB/TrEMBL;Acc:D0MXR2]
PITG_02002	1928.07	2852.56	-0.5651	2.27e-45	3.43e-44	--	Enhancer of mRNA-decapping protein, putative [Source:UniProtKB/TrEMBL;Acc:D0MUM3]
PITG_15057	1999.73	2958.1	-0.56486	3e-46	4.63e-45	--	Cysteine desulfurase 1, mitochondrial [Source:UniProtKB/TrEMBL;Acc:D0NRJ8]
PITG_00707	80.0412	118.398	-0.56483	0.00092929	0.002237	--	Secreted RxLR effector peptide protein, putative [Source:UniProtKB/TrEMBL;Acc:D0MRH6]
PITG_21150	484.539	716.682	-0.56472	1.42e-15	8.04e-15	--	Folate-Biopterin Transporter (FBT) Family [Source:UniProtKB/TrEMBL;Acc:D0P3M7]
PITG_12307	466.553	689.944	-0.56444	1.97e-14	1.05e-13	--	Putative uncharacterized protein [Source:UniProtKB/TrEMBL;Acc:D0NJJ9]
PITG_18820	119.528	176.714	-0.56407	5.9e-05	0.00016291	--	Crinkler (CRN) family protein [Source:UniProtKB/TrEMBL;Acc:D0NZG5]
PITG_05993	66.7718	98.7108	-0.56397	0.0024528	0.005568	--	Putative uncharacterized protein [Source:UniProtKB/TrEMBL;Acc:D0N664]
PITG_03862	281.652	416.367	-0.56394	7.54e-10	3.12e-09	--	Putative uncharacterized protein [Source:UniProtKB/TrEMBL;Acc:D0MYQ4]
PITG_19877	1100.08	1626.16	-0.56386	7.73e-30	7.6e-29	--	Guanylate-binding protein, putative [Source:UniProtKB/TrEMBL;Acc:D0P0P1]
PITG_02864	525.726	777.104	-0.5638	2.1e-16	1.24e-15	--	Putative uncharacterized protein [Source:UniProtKB/TrEMBL;Acc:D0MXE8]
PITG_12574	380.305	562.107	-0.56369	5.76e-12	2.7e-11	--	Rab2 family GTPase, putative [Source:UniProtKB/TrEMBL;Acc:D0NKV3]
PITG_10817	537.006	793.591	-0.56346	3.79e-13	1.9e-12	--	Nonsense transcript regulator [Source:UniProtKB/TrEMBL;Acc:D0NH56]
PITG_02267	6977.45	10309.8	-0.56324	2.39e-92	8.92e-91	--	Coatomer subunit beta, putative [Source:UniProtKB/TrEMBL;Acc:D0MVW8]
PITG_19286	67.0441	99.0562	-0.56314	0.010935	0.022388	--	Major Facilitator Superfamily (MFS) [Source:UniProtKB/TrEMBL;Acc:D0NZL7]
PITG_06757	533.745	788.583	-0.56311	1.61e-16	9.56e-16	--	Putative uncharacterized protein [Source:UniProtKB/TrEMBL;Acc:D0N813]
PITG_11735	1227.01	1812.8	-0.56308	1.92e-32	2.07e-31	--	Putative uncharacterized protein [Source:UniProtKB/TrEMBL;Acc:D0NIF7]
PITG_13689	260.097	384.247	-0.56299	2.16e-08	8.02e-08	--	crinkler (CRN) family protein, Gypsy-disrupted, pseudogene [Source:BROAD_P_infestans;Acc:PITG_13689]
PITG_00716	2443.85	3609.76	-0.56275	1.45e-52	2.6e-51	--	Thioredoxin [Source:UniProtKB/TrEMBL;Acc:D0MRI4]
PITG_05636	7720.26	11403.3	-0.56273	4.72e-95	1.8e-93	--	Transaldolase [Source:UniProtKB/TrEMBL;Acc:D0N3B2]
PITG_10472	270.64	399.744	-0.5627	1.85e-09	7.43e-09	--	Putative uncharacterized protein [Source:UniProtKB/TrEMBL;Acc:D0NFE0]
PITG_08413	58.7943	86.8136	-0.56224	0.014298	0.028646	--	Putative uncharacterized protein [Source:UniProtKB/TrEMBL;Acc:D0NAJ4]
PITG_10783	74.7348	110.346	-0.56218	0.0012987	0.0030662	--	CorA Metal Ion Transporter (MIT) Family [Source:UniProtKB/TrEMBL;Acc:D0NH29]
PITG_01705	1381.8	2040.08	-0.56208	4.68e-32	4.98e-31	--	Putative uncharacterized protein [Source:UniProtKB/TrEMBL;Acc:D0MTW1]
PITG_23134	304.948	450.173	-0.56192	1.51e-10	6.56e-10	--	Putative uncharacterized protein [Source:UniProtKB/TrEMBL;Acc:D0NZ95]
PITG_05286	359.337	530.454	-0.56189	7.69e-12	3.58e-11	--	Putative uncharacterized protein [Source:UniProtKB/TrEMBL;Acc:D0N3Z7]
PITG_06702	2084.08	3076.4	-0.56184	4.74e-47	7.51e-46	--	Putative uncharacterized protein [Source:UniProtKB/TrEMBL;Acc:D0N5H6]
PITG_03841	736.301	1086.52	-0.56135	1.28e-21	9.47e-21	--	Endomembrane protein 70-like protein, putative [Source:UniProtKB/TrEMBL;Acc:D0MYN6]
PITG_03027	900.577	1328.93	-0.56134	2.63e-25	2.22e-24	--	UDP-N-acetylhexosamine pyrophosphorylase, putative [Source:UniProtKB/TrEMBL;Acc:D0MZ69]
PITG_06681	173.044	255.34	-0.56128	1.59e-06	5.09e-06	--	Putative uncharacterized protein [Source:UniProtKB/TrEMBL;Acc:D0N5F5]
PITG_06482	3699.44	5458.46	-0.56119	2.82e-67	6.94e-66	--	Eukaryotic translation initiation factor 3 subunit, putative [Source:UniProtKB/TrEMBL;Acc:D0N4Y5]
PITG_22459	173.304	255.682	-0.56104	1.26e-06	4.07e-06	--	HSF-type DNA-binding protein, putative [Source:UniProtKB/TrEMBL;Acc:D0RMD0]
PITG_21724	267.616	394.815	-0.56101	3.06e-09	1.21e-08	--	Putative uncharacterized protein [Source:UniProtKB/TrEMBL;Acc:D0P4A5]
PITG_06693	8382.78	12365.6	-0.56083	4.49e-98	1.8e-96	--	Trifunctional enzyme subunit alpha, putative [Source:UniProtKB/TrEMBL;Acc:D0N5G7]
PITG_22163	37.5295	55.3545	-0.56068	0.022949	0.044245	--	L-aminoadipate-semialdehyde dehydrogenase, putative [Source:UniProtKB/TrEMBL;Acc:D0RLY0]
PITG_05264	6275.59	9253.82	-0.5603	2.38e-50	4.11e-49	--	10 kDa chaperonin [Source:UniProtKB/TrEMBL;Acc:D0N3Y0]
PITG_15150	1296.09	1910.93	-0.56011	1.51e-23	1.19e-22	--	Chaperone clpB [Source:UniProtKB/TrEMBL;Acc:D0NRS2]
PITG_16720	1771.26	2611.07	-0.55986	1.05e-41	1.45e-40	--	Putative uncharacterized protein [Source:UniProtKB/TrEMBL;Acc:D0NVG4]
PITG_04851	855.042	1260.39	-0.5598	4.04e-24	3.26e-23	--	Arginase [Source:UniProtKB/TrEMBL;Acc:D0N266]
PITG_22541	159.531	235.159	-0.5598	0.0044257	0.0096729	--	60S ribosomal export protein NMD3, putative [Source:UniProtKB/TrEMBL;Acc:D0RMH2]
Novel01449	64.4389	94.983	-0.55974	0.0034514	0.007679	-//-
PITG_15097	616.908	909.089	-0.55936	2.57e-14	1.37e-13	--	Putative uncharacterized protein [Source:UniProtKB/TrEMBL;Acc:D0NRN2]
PITG_06108	1127.41	1661.28	-0.55929	1.05e-29	1.03e-28	--	Dihydrolipoyllysine-residue acetyltransferase component of pyruvate dehydrogenase complex, putative [Source:UniProtKB/TrEMBL;Acc:D0N6E8]
PITG_10972	17096.5	25190.2	-0.55916	5.67e-120	3.07e-118	--	Thioredoxin-like protein [Source:UniProtKB/TrEMBL;Acc:D0NFV4]
PITG_03882	531.798	783.524	-0.5591	2.36e-16	1.39e-15	--	Histone H2A [Source:UniProtKB/TrEMBL;Acc:D0MYS4]
PITG_00392	39.2158	57.7759	-0.55903	0.020887	0.04062	--	Serine protease family S33, putative [Source:UniProtKB/TrEMBL;Acc:D0MQP0]
PITG_08452	1215.15	1790.21	-0.55899	1.52e-31	1.59e-30	--	Putative uncharacterized protein [Source:UniProtKB/TrEMBL;Acc:D0NAM9]
PITG_13296	314.797	463.663	-0.55865	1.49e-10	6.45e-10	--	Aldose 1-epimerase, putative [Source:UniProtKB/TrEMBL;Acc:D0NLM4]
PITG_04427	593.519	874.11	-0.55852	9.33e-18	5.88e-17	--	Putative uncharacterized protein [Source:UniProtKB/TrEMBL;Acc:D0N185]
PITG_11605	1210.54	1782.54	-0.55828	2.22e-31	2.3e-30	--	Aldehyde dehydrogenase [Source:UniProtKB/TrEMBL;Acc:D0NI53]
PITG_03685	1067.04	1571.13	-0.55819	1.31e-28	1.23e-27	--	2-amino-3-ketobutyrate coenzyme A ligase, mitochondrial [Source:UniProtKB/TrEMBL;Acc:D0MY93]
PITG_14854	1480.43	2179.47	-0.55796	1.29e-36	1.56e-35	--	Signal recognition particle, putative [Source:UniProtKB/TrEMBL;Acc:D0NP72]
PITG_11204	327.406	481.995	-0.55794	7.4e-11	3.27e-10	--	Serine/threonine protein kinase [Source:UniProtKB/TrEMBL;Acc:D0NGF5]
PITG_05742	670.85	987.534	-0.55784	8.1e-12	3.77e-11	--	RWP-RK domain-containing protein, putative [Source:UniProtKB/TrEMBL;Acc:D0N5K6]
PITG_08031	2940.96	4329.11	-0.55778	5.78e-58	1.16e-56	--	Putative uncharacterized protein [Source:UniProtKB/TrEMBL;Acc:D0N9B2]
PITG_05289	1448.7	2132.44	-0.55774	9.17e-26	7.82e-25	--	Putative uncharacterized protein [Source:UniProtKB/TrEMBL;Acc:D0N400]
PITG_15526	8703.98	12810.1	-0.55753	2.21e-97	8.78e-96	--	ATP synthase subunit O, putative [Source:UniProtKB/TrEMBL;Acc:D0NT87]
PITG_17748	1362.96	2005.89	-0.5575	2.3e-34	2.63e-33	--	Leucyl-tRNA synthetase, putative [Source:UniProtKB/TrEMBL;Acc:D0NWC3]
PITG_09855	930.951	1370.07	-0.55747	1.57e-25	1.33e-24	--	Regulator of chromosome condensation (RCC1)-like protein [Source:UniProtKB/TrEMBL;Acc:D0NEQ9]
PITG_09235	375.896	553.087	-0.55717	4.89e-12	2.3e-11	--	Putative uncharacterized protein [Source:UniProtKB/TrEMBL;Acc:D0NB72]
PITG_10167	1143.21	1681.95	-0.55704	1.49e-27	1.35e-26	--	Eukaryotic translation initiation factor 4 gamma 2, putative [Source:UniProtKB/TrEMBL;Acc:D0NEH5]
PITG_10020	198.619	292.216	-0.55703	3.33e-07	1.12e-06	--	Glucosidase 2 subunit beta-like protein [Source:UniProtKB/TrEMBL;Acc:D0NE37]
PITG_17745	563.55	828.958	-0.55675	6.04e-17	3.67e-16	--	Inositol hexakisphosphate and diphosphoinositol-pentakisphosphate kinase, putative [Source:UniProtKB/TrEMBL;Acc:D0NWC0]
PITG_19005	641.865	944.145	-0.55674	6.16e-19	4.08e-18	--	Putative uncharacterized protein [Source:UniProtKB/TrEMBL;Acc:D0NYR0]
PITG_10473	181.98	267.667	-0.55666	9.45e-07	3.08e-06	--	Putative uncharacterized protein [Source:UniProtKB/TrEMBL;Acc:D0NFE1]
PITG_10862	626.722	921.634	-0.55637	2.1e-18	1.36e-17	--	Cytochrome c oxidase assembly protein COX11, mitochondrial [Source:UniProtKB/TrEMBL;Acc:D0NH94]
PITG_03910	137.205	201.751	-0.55624	1.64e-05	4.78e-05	--	Sulfhydryl oxidase, putative [Source:UniProtKB/TrEMBL;Acc:D0MYU8]
PITG_06946	279.261	410.617	-0.55618	1.56e-09	6.31e-09	--	Putative uncharacterized protein [Source:UniProtKB/TrEMBL;Acc:D0N6V6]
PITG_16621	172.003	252.819	-0.55567	1.97e-06	6.25e-06	--	Crinkler (CRN) family protein, pseudogene [Source:BROAD_P_infestans;Acc:PITG_16621]
PITG_13165	1652.16	2428.35	-0.55562	3.02e-39	3.91e-38	--	D-3-phosphoglycerate dehydrogenase, putative [Source:UniProtKB/TrEMBL;Acc:D0NJR3]
PITG_04699	309.478	454.839	-0.55552	1.83e-09	7.37e-09	--	Putative uncharacterized protein [Source:UniProtKB/TrEMBL;Acc:D0N1U5]
PITG_01195	3687.41	5418.95	-0.5554	1.25e-65	2.94e-64	--	Aspartate aminotransferase, putative [Source:UniProtKB/TrEMBL;Acc:D0MUV8]
PITG_09456	262.016	385.007	-0.55523	5.68e-09	2.2e-08	--	Nitroreductase family, putative [Source:UniProtKB/TrEMBL;Acc:D0NC18]
PITG_07890	1546.84	2272.91	-0.55522	3.65e-37	4.48e-36	--	Putative uncharacterized protein [Source:UniProtKB/TrEMBL;Acc:D0NA28]
PITG_10300	3990.48	5863.13	-0.55511	5.51e-68	1.37e-66	--	Electron transfer flavoprotein subunit beta [Source:UniProtKB/TrEMBL;Acc:D0NF02]
PITG_14399	761.332	1118.44	-0.55489	3.02e-16	1.77e-15	--	Pre-mRNA-processing factor, putative [Source:UniProtKB/TrEMBL;Acc:D0NPR4]
PITG_08426	313.156	459.955	-0.55461	2.08e-10	8.93e-10	--	Glycoprotein-N-acetylgalactosamine 3-beta-galactosyltransferase, putative [Source:UniProtKB/TrEMBL;Acc:D0NAK6]
PITG_10140	616.073	904.72	-0.55437	4.09e-18	2.61e-17	--	Mitochondrial Carrier (MC) Family [Source:UniProtKB/TrEMBL;Acc:D0NEE8]
PITG_01788	1189.07	1746.11	-0.55431	4.36e-25	3.64e-24	--	Ubiquitin activating enzyme, E1 family, putative [Source:UniProtKB/TrEMBL;Acc:D0MU33]
PITG_02579	1175.58	1726.29	-0.55431	1.96e-30	1.97e-29	--	Enoyl-CoA hydratase/isomerase family, putative [Source:UniProtKB/TrEMBL;Acc:D0MWP6]
PITG_20152	1145.77	1681.78	-0.55367	1.18e-29	1.15e-28	--	Putative uncharacterized protein [Source:UniProtKB/TrEMBL;Acc:D0P192]
PITG_21071	3837.49	5631.3	-0.5533	6.36e-67	1.55e-65	--	Threonyl-tRNA synthetase [Source:UniProtKB/TrEMBL;Acc:D0P3H8]
PITG_15695	379.295	556.568	-0.55324	4.66e-12	2.2e-11	--	Putative uncharacterized protein [Source:UniProtKB/TrEMBL;Acc:D0NSC6]
PITG_12529	120.552	176.876	-0.55309	8.2e-05	0.00022376	--	Putative uncharacterized protein [Source:UniProtKB/TrEMBL;Acc:D0NKR5]
PITG_20138	389.901	571.904	-0.55266	1.55e-12	7.52e-12	--	Putative uncharacterized protein [Source:UniProtKB/TrEMBL;Acc:D0P180]
PITG_05302	740.676	1086.41	-0.55265	4.54e-21	3.28e-20	--	Replication factor C subunit 5 [Source:UniProtKB/TrEMBL;Acc:D0N413]
PITG_03853	336.459	493.487	-0.55258	4.27e-11	1.91e-10	--	Putative uncharacterized protein [Source:UniProtKB/TrEMBL;Acc:D0MYP6]
PITG_04324	96.6316	141.692	-0.55219	0.00039938	0.0010057	--	Putative uncharacterized protein [Source:UniProtKB/TrEMBL;Acc:D0N106]
PITG_12256	1536.94	2253.43	-0.55206	1.13e-36	1.37e-35	--	Anoctamin-like protein [Source:UniProtKB/TrEMBL;Acc:D0NJE9]
PITG_18096	82.3502	120.74	-0.55206	0.002393	0.0054423	--	Putative uncharacterized protein [Source:UniProtKB/TrEMBL;Acc:D0NY67]
PITG_01193	1665.2	2441.36	-0.55199	6.9e-39	8.82e-38	--	Aspartate aminotransferase, putative [Source:UniProtKB/TrEMBL;Acc:D0MUV7]
PITG_10355	57.4763	84.2613	-0.5519	0.0093097	0.019278	--	Putative uncharacterized protein [Source:UniProtKB/TrEMBL;Acc:D0NF47]
PITG_05467	373.209	547.093	-0.5518	4.06e-11	1.83e-10	--	Putative uncharacterized protein [Source:UniProtKB/TrEMBL;Acc:D0N2W2]
PITG_08684	165.013	241.879	-0.55171	9.66e-06	2.87e-05	--	Putative uncharacterized protein [Source:UniProtKB/TrEMBL;Acc:D0NCY1]
PITG_17222	133.758	196.041	-0.55152	2.77e-05	7.87e-05	--	SpoU rRNA Methylase family [Source:UniProtKB/TrEMBL;Acc:D0NVJ5]
PITG_06984	1032.17	1512.74	-0.55148	6.89e-14	3.6e-13	--	Stromal cell-derived factor 2 [Source:UniProtKB/TrEMBL;Acc:D0N6Z0]
PITG_07796	433.968	635.995	-0.55143	1.53e-13	7.83e-13	--	Myosin-like protein [Source:UniProtKB/TrEMBL;Acc:D0N9U6]
PITG_14455	820.244	1202.05	-0.55137	1.59e-22	1.21e-21	--	Cation Diffusion Facilitator (CDF) Family [Source:UniProtKB/TrEMBL;Acc:D0NPW3]
PITG_06233	44.8115	65.6631	-0.55121	0.013682	0.027506	--	Putative uncharacterized protein [Source:UniProtKB/TrEMBL;Acc:D0N4D8]
PITG_09247	1410.11	2066.22	-0.55119	2.02e-34	2.32e-33	--	Neurobeachin-like protein [Source:UniProtKB/TrEMBL;Acc:D0NB84]
PITG_01171	1414.33	2072.38	-0.55117	1.82e-34	2.09e-33	--	Signal recognition particle, putative [Source:UniProtKB/TrEMBL;Acc:D0MUT9]
Novel01251	116.547	170.718	-0.5507	0.00050911	0.001267	-//-
PITG_11966	17380.7	25458.9	-0.55069	2.27e-116	1.2e-114	--	Chaperonin CPN60-1, mitochondrial [Source:UniProtKB/TrEMBL;Acc:D0NHM8]
PITG_17992	1097.63	1607.77	-0.55067	1.62e-28	1.52e-27	--	P-3 complex subunit mu, putative [Source:UniProtKB/TrEMBL;Acc:D0NXG2]
PITG_11493	900.06	1318.28	-0.55057	2.45e-19	1.65e-18	--	Putative uncharacterized protein [Source:UniProtKB/TrEMBL;Acc:D0NIW9]
PITG_07363	128.795	188.634	-0.55052	3.55e-05	0.00010005	--	Crinkler (CRN) family protein, putative [Source:UniProtKB/TrEMBL;Acc:D0N885]
PITG_19859	126.515	185.281	-0.5504	5.7e-05	0.00015756	--	Putative uncharacterized protein [Source:UniProtKB/TrEMBL;Acc:D0P0M5]
PITG_17084	999.98	1463.78	-0.54973	2.86e-26	2.49e-25	--	DEAD/DEAH box RNA helicase, putative [Source:UniProtKB/TrEMBL;Acc:D0NUZ8]
PITG_13619	69.0932	101.139	-0.54972	0.0023656	0.0053835	--	Putative uncharacterized protein [Source:UniProtKB/TrEMBL;Acc:D0NME8]
PITG_03940	385.185	563.7	-0.54937	9.18e-10	3.78e-09	--	Putative uncharacterized protein [Source:UniProtKB/TrEMBL;Acc:D0MYX6]
PITG_02555	950.488	1390.95	-0.54933	2.01e-25	1.7e-24	--	Putative uncharacterized protein [Source:UniProtKB/TrEMBL;Acc:D0MWM2]
PITG_14643	154.439	226.002	-0.5493	6.47e-06	1.95e-05	--	Putative uncharacterized protein [Source:UniProtKB/TrEMBL;Acc:D0NQR9]
PITG_18101	215.538	315.387	-0.54918	1.45e-07	5.05e-07	--	Putative uncharacterized protein [Source:UniProtKB/TrEMBL;Acc:D0NY72]
PITG_04115	673.141	984.9	-0.54907	3.05e-19	2.04e-18	--	Putative uncharacterized protein [Source:UniProtKB/TrEMBL;Acc:D0N0L1]
PITG_03390	672.115	983.262	-0.54887	4.87e-19	3.24e-18	--	WD domain-containing protein, putative [Source:UniProtKB/TrEMBL;Acc:D0N048]
PITG_04665	816.908	1194.87	-0.54861	1.3e-17	8.14e-17	--	Ribose-5-phosphate isomerase [Source:UniProtKB/TrEMBL;Acc:D0N1R6]
PITG_11852	6105.65	8928.87	-0.54833	3.27e-63	7.3e-62	--	C2 domain-containing protein, putative [Source:UniProtKB/TrEMBL;Acc:D0NHE0]
PITG_06320	7582.5	11088.2	-0.54828	2.35e-90	8.44e-89	--	T-complex protein 1 subunit epsilon [Source:UniProtKB/TrEMBL;Acc:D0N4K6]
PITG_09309	421.843	616.876	-0.54827	4.56e-13	2.28e-12	--	Putative uncharacterized protein [Source:UniProtKB/TrEMBL;Acc:D0NBD9]
PITG_04691	476.514	696.764	-0.54815	1.98e-14	1.06e-13	--	Pyridine nucleotide-disulphide oxidoreductase, putative [Source:UniProtKB/TrEMBL;Acc:D0N1T8]
PITG_14111	4133.31	6043.61	-0.54811	3.88e-68	9.7e-67	--	Vacuolar protein sorting-associated protein, putative [Source:UniProtKB/TrEMBL;Acc:D0NNN6]
PITG_00214	486.188	710.783	-0.54789	4.78e-08	1.73e-07	--	Putative uncharacterized protein [Source:UniProtKB/TrEMBL;Acc:D0MQ83]
PITG_13861	2355.33	3441.64	-0.54717	1.26e-48	2.08e-47	--	Putative uncharacterized protein [Source:UniProtKB/TrEMBL;Acc:D0NMZ2]
PITG_17069	7335.72	10718	-0.54703	1.32e-88	4.63e-87	--	Coatomer protein complex, putative [Source:UniProtKB/TrEMBL;Acc:D0NUY3]
PITG_01400	4839.17	7070.3	-0.54701	2.05e-35	2.42e-34	--	Argonaute3 (AGO3) [Source:UniProtKB/TrEMBL;Acc:D0MT54]
PITG_11126	748.207	1092.92	-0.54668	1.27e-20	9.04e-20	--	Putative uncharacterized protein [Source:UniProtKB/TrEMBL;Acc:D0NG88]
PITG_04838	440.741	643.755	-0.54658	1.75e-13	8.93e-13	--	Cytosol aminopeptidase, putative [Source:UniProtKB/TrEMBL;Acc:D0N253]
PITG_11011	1277.28	1865.27	-0.54631	5.98e-30	5.91e-29	--	Putative uncharacterized protein [Source:UniProtKB/TrEMBL;Acc:D0NFZ0]
PITG_08761	2470.45	3607.67	-0.54629	7.61e-50	1.29e-48	--	Nucleoside diphosphate kinase [Source:UniProtKB/TrEMBL;Acc:D0ND55]
PITG_00734	864.154	1261.92	-0.54625	3.52e-23	2.73e-22	--	Putative uncharacterized protein [Source:UniProtKB/TrEMBL;Acc:D0MRK2]
PITG_02273	686.517	1002.5	-0.54623	2.19e-19	1.48e-18	--	Putative uncharacterized protein [Source:UniProtKB/TrEMBL;Acc:D0MVX4]
PITG_04992	310.949	454.033	-0.54612	4.97e-10	2.09e-09	--	Arginyl-tRNA synthetase, putative [Source:UniProtKB/TrEMBL;Acc:D0N2I8]
PITG_19887	528.397	771.537	-0.54611	1.26e-15	7.17e-15	--	Putative uncharacterized protein [Source:UniProtKB/TrEMBL;Acc:D0P0Q0]
PITG_20676	239.119	349.146	-0.54611	4.27e-08	1.55e-07	--	Beta-glucosidase, putative [Source:UniProtKB/TrEMBL;Acc:D0P2I8]
PITG_04907	333.388	486.759	-0.546	1.15e-10	5.02e-10	--	Putative uncharacterized protein [Source:UniProtKB/TrEMBL;Acc:D0N2C1]
PITG_02547	1295.29	1891.07	-0.54593	9.81e-32	1.03e-30	--	Transcription initiation factor TFIID subunit 1, putative [Source:UniProtKB/TrEMBL;Acc:D0MWL5]
PITG_01592	384.187	560.722	-0.54548	7.33e-12	3.42e-11	--	Putative uncharacterized protein [Source:UniProtKB/TrEMBL;Acc:D0MTL5]
PITG_04958	6789.05	9907.58	-0.54532	6.95e-52	1.24e-50	--	Coatomer subunit beta' [Source:UniProtKB/TrEMBL;Acc:D0N2G3]
PITG_01755	809.098	1180.6	-0.54513	1.2e-14	6.51e-14	--	Putative uncharacterized protein [Source:UniProtKB/TrEMBL;Acc:D0MU07]
PITG_16732	358.957	523.695	-0.54492	3.16e-11	1.43e-10	--	Putative uncharacterized protein [Source:UniProtKB/TrEMBL;Acc:D0NVH5]
PITG_08495	962.162	1403.61	-0.54479	3.69e-22	2.77e-21	--	Putative uncharacterized protein [Source:UniProtKB/TrEMBL;Acc:D0NAR7]
PITG_06197	218.875	319.29	-0.54476	1.26e-07	4.4e-07	--	Putative uncharacterized protein [Source:UniProtKB/TrEMBL;Acc:D0N4B0]
PITG_07790	744.086	1085.46	-0.54476	1.34e-19	9.11e-19	--	Peroxisomal (S)-2-hydroxy-acid oxidase, putative [Source:UniProtKB/TrEMBL;Acc:D0N9T9]
PITG_17402	149.076	217.462	-0.54472	1.48e-05	4.32e-05	--	Putative uncharacterized protein [Source:UniProtKB/TrEMBL;Acc:D0NVZ8]
PITG_15687	1242.91	1812.92	-0.5446	2.83e-30	2.83e-29	--	Putative uncharacterized protein [Source:UniProtKB/TrEMBL;Acc:D0NSB9]
PITG_08013	148.485	216.58	-0.54458	1.21e-05	3.56e-05	--	Putative uncharacterized protein [Source:UniProtKB/TrEMBL;Acc:D0N998]
PITG_14669	514.757	750.79	-0.54452	5.32e-15	2.93e-14	--	Phospholipase A2, putative [Source:UniProtKB/TrEMBL;Acc:D0NQT8]
PITG_18035	58.7529	85.687	-0.54441	0.0062643	0.013345	--	Putative uncharacterized protein [Source:UniProtKB/TrEMBL;Acc:D0NXK4]
PITG_02567	4919.86	7175.11	-0.54438	3.36e-50	5.78e-49	--	T-complex protein 1 subunit alpha [Source:UniProtKB/TrEMBL;Acc:D0MWN4]
PITG_02917	2078.68	3030.68	-0.54397	4.2e-44	6.15e-43	--	Puromycin-sensitive aminopeptidase, putative [Source:UniProtKB/TrEMBL;Acc:D0MXH7]
PITG_01242	1271.62	1853.85	-0.54385	4.05e-31	4.18e-30	--	Condensin complex subunit 2, putative [Source:UniProtKB/TrEMBL;Acc:D0MV02]
PITG_03779	843.706	1229.87	-0.5437	2.1e-21	1.53e-20	--	Anaphase-promoting complex subunit, putative [Source:UniProtKB/TrEMBL;Acc:D0MYH8]
PITG_06731	7560.05	11019.3	-0.54356	3.11e-60	6.57e-59	--	H-translocating Pyrophosphatase (H-PPase) Family [Source:UniProtKB/TrEMBL;Acc:D0N7Z1]
PITG_00070	898.258	1309.18	-0.54346	1.38e-23	1.09e-22	--	Putative uncharacterized protein [Source:UniProtKB/TrEMBL;Acc:D0MST4]
PITG_08570	592.541	863.506	-0.54329	6.97e-17	4.22e-16	--	Serine protease family S28, putative [Source:UniProtKB/TrEMBL;Acc:D0NAX9]
PITG_12687	879.307	1281.32	-0.54319	2.19e-23	1.72e-22	--	Putative uncharacterized protein [Source:UniProtKB/TrEMBL;Acc:D0NKY6]
PITG_06657	1971.94	2873.38	-0.54313	4.47e-42	6.23e-41	--	Thioredoxin-like protein [Source:UniProtKB/TrEMBL;Acc:D0N5D0]
PITG_19157	887.339	1292.92	-0.54308	8.31e-14	4.31e-13	--	Ribosomal protein L36 [Source:UniProtKB/TrEMBL;Acc:D0NYZ3]
PITG_08769	169.039	246.288	-0.54299	4.35e-06	1.33e-05	--	Demethylmenaquinone methyltransferase, putative [Source:UniProtKB/TrEMBL;Acc:D0ND62]
PITG_08417	65.3703	95.2192	-0.54262	0.021396	0.041488	--	Putative uncharacterized protein [Source:UniProtKB/TrEMBL;Acc:D0NAJ7]
PITG_11805	792.05	1153.51	-0.54237	4.67e-21	3.37e-20	--	Splicing factor, arginine/serine-rich, putative [Source:UniProtKB/TrEMBL;Acc:D0NHV4]
PITG_07242	200.263	291.638	-0.54228	5.25e-07	1.75e-06	--	Putative uncharacterized protein [Source:UniProtKB/TrEMBL;Acc:D0N7L3]
PITG_10933	46.1349	67.1792	-0.54216	0.017819	0.035112	--	Putative uncharacterized protein [Source:UniProtKB/TrEMBL;Acc:D0NFS4]
PITG_10455	3826.7	5571.89	-0.54206	7.37e-64	1.68e-62	--	Putative uncharacterized protein [Source:UniProtKB/TrEMBL;Acc:D0NFC6]
PITG_14614	595.498	866.95	-0.54185	7.59e-17	4.59e-16	--	Tubulin-specific chaperone C, putative [Source:UniProtKB/TrEMBL;Acc:D0NQP6]
PITG_18641	1028.23	1496.61	-0.54154	3.24e-26	2.8e-25	--	Putative uncharacterized protein [Source:UniProtKB/TrEMBL;Acc:D0NYK1]
PITG_05276	155.483	226.309	-0.54153	1.34e-05	3.95e-05	--	Putative uncharacterized protein [Source:UniProtKB/TrEMBL;Acc:D0N3Y9]
PITG_02054	475.576	692.059	-0.54122	5.72e-14	2.99e-13	--	DNA primase [Source:UniProtKB/TrEMBL;Acc:D0MUS1]
PITG_01064	1054.45	1534.38	-0.54117	1.35e-26	1.18e-25	--	Putative uncharacterized protein [Source:UniProtKB/TrEMBL;Acc:D0MSD0]
PITG_10482	332.421	483.725	-0.54117	1.66e-10	7.15e-10	--	Pre-mRNA-splicing factor 18, putative [Source:UniProtKB/TrEMBL;Acc:D0NFF0]
PITG_13979	213.233	310.258	-0.54104	2.99e-07	1.01e-06	--	Putative uncharacterized protein [Source:UniProtKB/TrEMBL;Acc:D0NN89]
PITG_07911	72.7298	105.821	-0.54101	0.018347	0.036082	--	Cytosolic 5'-nucleotidase III-like protein [Source:UniProtKB/TrEMBL;Acc:D0NA46]
PITG_01700	5117.12	7444.14	-0.54077	4.73e-74	1.32e-72	--	Inositol-3-phosphate synthase, putative [Source:UniProtKB/TrEMBL;Acc:D0MTV6]
PITG_21552	53.1392	77.3043	-0.54077	0.010432	0.02144	--	Sulfhydryl oxidase, putative [Source:UniProtKB/TrEMBL;Acc:D0P4E9]
PITG_08544	159.419	231.852	-0.54038	8.53e-06	2.55e-05	--	Solute:Sodium Symporter (SSS) Family [Source:UniProtKB/TrEMBL;Acc:D0NAV8]
PITG_05840	1920.85	2793.19	-0.54017	9.83e-31	9.99e-30	--	Ubiquinol-cytochrome c reductase iron-sulfur subunit [Source:UniProtKB/TrEMBL;Acc:D0N5T6]
PITG_16144	4343.5	6316.03	-0.54016	1.71e-67	4.23e-66	--	Crinkler (CRN) family protein [Source:UniProtKB/TrEMBL;Acc:D0NSZ9]
PITG_18432	83.4092	121.285	-0.54012	0.0017762	0.0041194	--	Pre-mRNA cleavage complex II protein Clp1, putative [Source:UniProtKB/TrEMBL;Acc:D0NX04]
PITG_12488	965.376	1403.73	-0.54011	1.08e-24	8.94e-24	--	Putative uncharacterized protein [Source:UniProtKB/TrEMBL;Acc:D0NKN0]
PITG_14817	164.087	238.523	-0.53967	5.13e-06	1.56e-05	--	Putative uncharacterized protein [Source:UniProtKB/TrEMBL;Acc:D0NP42]
PITG_04021	63.1019	91.7256	-0.53964	0.0055248	0.011889	--	12-oxophytodienoate reductase, putative [Source:UniProtKB/TrEMBL;Acc:D0N0C7]
PITG_07364	127.531	185.359	-0.53948	5.62e-05	0.00015531	--	Putative uncharacterized protein [Source:UniProtKB/TrEMBL;Acc:D0N886]
PITG_02115	2216.72	3221.65	-0.53937	1.56e-45	2.38e-44	--	Propionyl-CoA carboxylase beta chain, mitochondrial [Source:UniProtKB/TrEMBL;Acc:D0MVI7]
PITG_05010	458.887	666.85	-0.53922	2.3e-13	1.17e-12	--	Putative uncharacterized protein [Source:UniProtKB/TrEMBL;Acc:D0N2K5]
PITG_06358	3177.47	4616.83	-0.53902	1.02e-56	1.99e-55	--	Callose synthase, putative [Source:UniProtKB/TrEMBL;Acc:D0N4N7]
PITG_11200	113.921	165.482	-0.53864	0.00017973	0.00047119	--	Putative uncharacterized protein [Source:UniProtKB/TrEMBL;Acc:D0NGF1]
PITG_03549	5261.77	7642.3	-0.53846	2.58e-74	7.3e-73	--	Coatomer subunit gamma [Source:UniProtKB/TrEMBL;Acc:D0MXW3]
PITG_19017	16586.1	24090	-0.53846	5.12e-110	2.5e-108	--	14-3-3 protein epsilon [Source:UniProtKB/TrEMBL;Acc:D0NYS2]
PITG_02661	1077.33	1564.74	-0.53845	3.56e-24	2.88e-23	--	Putative uncharacterized protein [Source:UniProtKB/TrEMBL;Acc:D0MWW9]
PITG_08327	738.323	1072.23	-0.5383	3.67e-15	2.04e-14	--	Ubiquitin-conjugating enzyme E2 [Source:UniProtKB/TrEMBL;Acc:D0NAC0]
PITG_14044	985.712	1431.46	-0.53824	5.32e-25	4.44e-24	--	Transcription initiation factor TFIID subunit 2, putative [Source:UniProtKB/TrEMBL;Acc:D0NNH9]
PITG_20775	2934.64	4260.54	-0.53785	2.04e-34	2.34e-33	--	Adenylate kinase, putative [Source:UniProtKB/TrEMBL;Acc:D0P2Z9]
PITG_13914	61.0843	88.6699	-0.53764	0.0071102	0.015028	--	Protein kinase, putative [Source:UniProtKB/TrEMBL;Acc:D0NN34]
PITG_09752	182.348	264.675	-0.53753	0.00030854	0.00078691	--	Putative uncharacterized protein [Source:UniProtKB/TrEMBL;Acc:D0NCQ6]
PITG_11063	2015.87	2925.87	-0.53747	4.18e-42	5.83e-41	--	26S proteasome non-ATPase regulatory subunit 7 [Source:UniProtKB/TrEMBL;Acc:D0NG36]
PITG_14094	363.061	526.952	-0.53746	5.02e-11	2.24e-10	--	Putative uncharacterized protein [Source:UniProtKB/TrEMBL;Acc:D0NNM0]
PITG_00850	4738.84	6877.33	-0.53731	5.11e-70	1.33e-68	--	Thioredoxin-dependent peroxide reductase, putative [Source:UniProtKB/TrEMBL;Acc:D0MRU3]
PITG_03889	187.602	272.217	-0.53708	2e-06	6.35e-06	--	Putative uncharacterized protein [Source:UniProtKB/TrEMBL;Acc:D0MYT1]
PITG_22137	92.3064	133.912	-0.53679	0.00077144	0.0018778	--	Sulfatase-like protein [Source:UniProtKB/TrEMBL;Acc:D0RLW6]
PITG_04511	484.488	702.845	-0.53675	4.64e-14	2.44e-13	--	Putative uncharacterized protein [Source:UniProtKB/TrEMBL;Acc:D0N1F2]
PITG_20378	1143.24	1658.51	-0.53675	1.02e-16	6.13e-16	--	Putative uncharacterized protein [Source:UniProtKB/TrEMBL;Acc:D0P1S3]
PITG_03460	2995.56	4345.25	-0.53661	7.25e-54	1.35e-52	--	Seryl-tRNA synthetase [Source:UniProtKB/TrEMBL;Acc:D0N0B6]
PITG_03408	1297.92	1882.26	-0.53626	1.23e-30	1.25e-29	--	Putative uncharacterized protein [Source:UniProtKB/TrEMBL;Acc:D0N066]
PITG_11587	966.097	1400.93	-0.53614	3.74e-23	2.9e-22	--	Inositol-3,4-bisphosphate 4-phosphatase, putative [Source:UniProtKB/TrEMBL;Acc:D0NI37]
PITG_20944	80.6926	117.001	-0.53601	0.0014199	0.0033401	--	Putative uncharacterized protein [Source:UniProtKB/TrEMBL;Acc:D0P2T9]
PITG_10068	1967.94	2853.42	-0.536	2.94e-38	3.72e-37	--	Polycomb-like protein [Source:UniProtKB/TrEMBL;Acc:D0NE84]
PITG_12948	2545.68	3690.94	-0.53594	6.04e-49	1.01e-47	--	Putative uncharacterized protein [Source:UniProtKB/TrEMBL;Acc:D0NJX9]
PITG_03594	8876.12	12868.1	-0.5358	5.11e-91	1.87e-89	--	Protein transporter Sec31A, putative [Source:UniProtKB/TrEMBL;Acc:D0MY05]
PITG_03789	1611.62	2336.2	-0.53565	9.23e-27	8.16e-26	--	Putative uncharacterized protein [Source:UniProtKB/TrEMBL;Acc:D0MYI6]
PITG_02532	5360.57	7770.61	-0.53564	7.5e-74	2.09e-72	--	Ca2 :Cation Antiporter (CaCA) Family [Source:UniProtKB/TrEMBL;Acc:D0MWK2]
PITG_03409	746.369	1081.89	-0.5356	2.17e-13	1.1e-12	--	Serine protease family S10, putative [Source:UniProtKB/TrEMBL;Acc:D0N067]
PITG_20375	127.206	184.388	-0.53558	0.0001086	0.0002928	--	Voltage-gated Ion Channel (VIC) Superfamily [Source:UniProtKB/TrEMBL;Acc:D0P1S0]
PITG_06595	34947.7	50651.7	-0.53541	4.08e-124	2.3e-122	--	ATP synthase subunit beta [Source:UniProtKB/TrEMBL;Acc:D0N577]
PITG_01219	77.7388	112.658	-0.53524	0.0017209	0.003998	--	Putative uncharacterized protein [Source:UniProtKB/TrEMBL;Acc:D0MUY1]
PITG_10032	20277.5	29384.9	-0.5352	2.71e-113	1.38e-111	GND	6-phosphogluconate dehydrogenase, decarboxylating [Source:UniProtKB/TrEMBL;Acc:D0NE49]
PITG_15149	1301.18	1885.49	-0.53512	2.02e-30	2.03e-29	--	Putative uncharacterized protein [Source:UniProtKB/TrEMBL;Acc:D0NRS1]
PITG_16761	409.725	593.7	-0.53508	5.04e-12	2.37e-11	--	Putative uncharacterized protein [Source:UniProtKB/TrEMBL;Acc:D0NUU8]
PITG_12526	849.636	1231	-0.53491	5.54e-22	4.13e-21	--	Putative uncharacterized protein [Source:UniProtKB/TrEMBL;Acc:D0NKR2]
PITG_05678	86.3081	125.04	-0.53482	0.0011842	0.0028099	--	Putative uncharacterized protein [Source:UniProtKB/TrEMBL;Acc:D0N3F1]
PITG_11023	306.212	443.601	-0.53473	1.46e-09	5.92e-09	--	Putative uncharacterized protein [Source:UniProtKB/TrEMBL;Acc:D0NG01]
PITG_01430	346.003	501.238	-0.53471	1.32e-10	5.72e-10	--	Glycoside hydrolase, putative [Source:UniProtKB/TrEMBL;Acc:D0MT82]
PITG_12819	525.073	760.633	-0.53468	8.72e-15	4.75e-14	--	Carbohydrate esterase, putative [Source:UniProtKB/TrEMBL;Acc:D0NL84]
PITG_14712	713.097	1032.76	-0.53433	5.83e-19	3.86e-18	--	Cell division protease ftsH [Source:UniProtKB/TrEMBL;Acc:D0NQX0]
PITG_17490	456.013	660.424	-0.53432	2.75e-13	1.39e-12	--	Mitochondrial Carrier (MC) Family [Source:UniProtKB/TrEMBL;Acc:D0NWE4]
PITG_16335	687.739	995.993	-0.53427	1.59e-18	1.03e-17	--	Putative uncharacterized protein [Source:UniProtKB/TrEMBL;Acc:D0NU16]
PITG_01622	901.988	1306.22	-0.53422	7.25e-23	5.56e-22	--	Myosin-like protein [Source:UniProtKB/TrEMBL;Acc:D0MTN7]
PITG_07405	1076.63	1559.1	-0.53419	4.27e-26	3.69e-25	--	Pyruvate kinase [Source:UniProtKB/TrEMBL;Acc:D0N8B7]
PITG_03631	323.223	468.02	-0.53404	5.56e-10	2.33e-09	--	Putative uncharacterized protein [Source:UniProtKB/TrEMBL;Acc:D0MY41]
PITG_11417	266.957	386.484	-0.5338	1.63e-08	6.09e-08	--	U4/U6.U5 small nuclear ribonucleoprotein 27 kDa protein, putative [Source:UniProtKB/TrEMBL;Acc:D0NIQ7]
PITG_03499	62.7682	90.8701	-0.53377	0.0049961	0.010821	--	Phosphopantothenoylcysteine decarboxylase, putative [Source:UniProtKB/TrEMBL;Acc:D0MXS0]
PITG_08171	77.704	112.485	-0.53367	0.0022393	0.0051146	--	Putative uncharacterized protein [Source:UniProtKB/TrEMBL;Acc:D0N9M3]
PITG_16975	244.043	353.091	-0.53291	5.28e-08	1.91e-07	--	Putative uncharacterized protein [Source:UniProtKB/TrEMBL;Acc:D0NUI4]
PITG_14887	1797.32	2600.43	-0.5329	6.08e-38	7.62e-37	--	Putative uncharacterized protein [Source:UniProtKB/TrEMBL;Acc:D0NP91]
PITG_09005	839.992	1215.25	-0.53281	3.91e-09	1.53e-08	--	Putative uncharacterized protein [Source:UniProtKB/TrEMBL;Acc:D0NDP8]
PITG_10460	723.774	1047.09	-0.53277	1.19e-15	6.79e-15	--	Putative uncharacterized protein [Source:UniProtKB/TrEMBL;Acc:D0NFD1]
PITG_14639	4243.84	6139.02	-0.53264	5.11e-65	1.19e-63	--	Aminotransferase, putative [Source:UniProtKB/TrEMBL;Acc:D0NQR5]
PITG_07059	93.9817	135.941	-0.53253	0.00065269	0.0016039	--	MADS-box transcription factor, putative [Source:UniProtKB/TrEMBL;Acc:D0N758]
PITG_05008	163.04	235.821	-0.53246	0.00020644	0.00053726	--	Putative uncharacterized protein [Source:UniProtKB/TrEMBL;Acc:D0N2K3]
PITG_13763	4454.05	6441.98	-0.53239	2.14e-66	5.15e-65	--	Flavodoxin-like protein [Source:UniProtKB/TrEMBL;Acc:D0NMR1]
PITG_18823	160.357	231.89	-0.53216	9.93e-06	2.95e-05	--	Crinkler (CRN) family protein [Source:UniProtKB/TrEMBL;Acc:D0NZG7]
PITG_22406	2594.59	3752.03	-0.53216	0.00022137	0.00057475	--	Putative uncharacterized protein [Source:UniProtKB/TrEMBL;Acc:D0RM96]
PITG_21049	118.618	171.528	-0.53212	0.00020931	0.00054448	--	Putative uncharacterized protein [Source:UniProtKB/TrEMBL;Acc:D0P3F6]
PITG_02234	218.87	316.488	-0.53208	3.74e-07	1.26e-06	--	F-box protein, putative [Source:UniProtKB/TrEMBL;Acc:D0MVT7]
PITG_14593	376.646	544.591	-0.53196	3.3e-07	1.12e-06	--	Putative uncharacterized protein [Source:UniProtKB/TrEMBL;Acc:D0NQM5]
PITG_22763	815.631	1179.28	-0.53191	5.98e-21	4.3e-20	--	Conserved oligomeric Golgi complex subunit, putative [Source:UniProtKB/TrEMBL;Acc:D0N3C0]
PITG_04410	143.843	207.973	-0.5319	2.66e-05	7.56e-05	--	crinkler (CRN) family protein, pseudogene [Source:BROAD_P_infestans;Acc:PITG_04410]
PITG_00701	138.463	200.168	-0.53172	4.67e-05	0.00013047	--	Putative uncharacterized protein [Source:UniProtKB/TrEMBL;Acc:D0MRH0]
PITG_04443	959.728	1387.42	-0.53171	6.5e-24	5.21e-23	--	Metal Ion (Mn2-iron) Transporter (Nramp) Family [Source:UniProtKB/TrEMBL;Acc:D0N198]
PITG_11047	5823.79	8418.1	-0.53154	1.35e-75	3.93e-74	--	T-complex protein 1 subunit eta [Source:UniProtKB/TrEMBL;Acc:D0NG21]
PITG_06917	575.898	832.344	-0.53137	9.96e-16	5.7e-15	--	Phosphatidylinositol-3-phosphate5-kinase (Fab-like; PIPK-A1) [Source:UniProtKB/TrEMBL;Acc:D0N6S7]
PITG_14808	763.197	1103.02	-0.53133	5.98e-16	3.46e-15	--	Ferrochelatase, mitochondrial [Source:UniProtKB/TrEMBL;Acc:D0NP35]
PITG_14981	71.0682	102.692	-0.53104	0.0032021	0.0071579	--	Putative uncharacterized protein [Source:UniProtKB/TrEMBL;Acc:D0NPG9]
PITG_03873	4395.17	6350.33	-0.53091	1.27e-65	3e-64	--	Rab GDP dissociation inhibitor alpha [Source:UniProtKB/TrEMBL;Acc:D0MYR5]
PITG_03966	1402.73	2026.67	-0.53087	1.41e-31	1.48e-30	--	NhaC Na:H antiporter (NhaC) family protein [Source:UniProtKB/TrEMBL;Acc:D0MYZ9]
PITG_05582	3536.85	5109.35	-0.53067	3.87e-35	4.52e-34	--	Glutathione S-transferase, putative [Source:UniProtKB/TrEMBL;Acc:D0N362]
PITG_11183	1076.69	1555.38	-0.53066	5.4e-26	4.63e-25	--	Putative uncharacterized protein [Source:UniProtKB/TrEMBL;Acc:D0NGD5]
PITG_13041	2313.64	3342.24	-0.53065	1.41e-21	1.04e-20	--	RNA polymerase-associated protein RTF1 [Source:UniProtKB/TrEMBL;Acc:D0NK57]
PITG_14599	562.255	812.216	-0.53064	1.81e-15	1.02e-14	--	Putative uncharacterized protein [Source:UniProtKB/TrEMBL;Acc:D0NQN1]
PITG_05884	848.211	1225.06	-0.53036	1.9e-21	1.39e-20	--	AP-2 complex subunit beta, putative [Source:UniProtKB/TrEMBL;Acc:D0N5X1]
PITG_14260	1917.41	2768.43	-0.52991	1.5e-39	1.96e-38	--	FACT complex subunit SSRP1, putative [Source:UniProtKB/TrEMBL;Acc:D0NNZ6]
PITG_01105	113.94	164.506	-0.52987	0.00018203	0.00047709	--	Putative uncharacterized protein [Source:UniProtKB/TrEMBL;Acc:D0MSG9]
PITG_05505	5017.2	7243.61	-0.52983	3.07e-70	7.99e-69	--	Putative uncharacterized protein [Source:UniProtKB/TrEMBL;Acc:D0N2Z6]
Novel01444	138.124	199.376	-0.52952	5.44e-05	0.00015085	-//-
PITG_19557	3897.78	5625.61	-0.52936	2.26e-61	4.87e-60	--	Putative dolichyl-diphosphooligosaccharide-protein glycosyltransferase 48kD subunit [Source:UniProtKB/TrEMBL;Acc:D0P0B8]
PITG_01510	530.453	765.582	-0.52933	1e-14	5.43e-14	--	Putative uncharacterized protein [Source:UniProtKB/TrEMBL;Acc:D0MTF3]
PITG_07701	948.204	1368.37	-0.52919	2.94e-23	2.29e-22	--	Ubiquinone/menaquinone biosynthesis methyltransferase ubiE [Source:UniProtKB/TrEMBL;Acc:D0N8X4]
PITG_11403	171.37	247.287	-0.52907	5.04e-06	1.54e-05	--	WD domain-containing protein [Source:UniProtKB/TrEMBL;Acc:D0NIP8]
PITG_11445	239.832	345.975	-0.52864	9.97e-07	3.25e-06	--	Sepiapterin reductase, putative [Source:UniProtKB/TrEMBL;Acc:D0NIS8]
PITG_16681	86.313	124.504	-0.52855	0.0037662	0.0083212	--	Putative uncharacterized protein [Source:UniProtKB/TrEMBL;Acc:D0NVD3]
PITG_13415	1089.66	1571.79	-0.52853	8.91e-26	7.61e-25	--	Protein kinase, putative [Source:UniProtKB/TrEMBL;Acc:D0NLX8]
PITG_13499	154.132	222.318	-0.52846	0.00078293	0.0019039	--	MtN3-like protein [Source:UniProtKB/TrEMBL;Acc:D0NM52]
PITG_01989	207.528	299.32	-0.52838	7.84e-07	2.57e-06	--	Putative uncharacterized protein [Source:UniProtKB/TrEMBL;Acc:D0MUL0]
PITG_16312	372.352	536.92	-0.52804	8.21e-11	3.61e-10	--	Vacuolar protein sorting-associated protein 53 [Source:UniProtKB/TrEMBL;Acc:D0NTZ4]
PITG_00620	261.667	377.312	-0.52803	2.81e-08	1.04e-07	--	Kinesin-like protein [Source:UniProtKB/TrEMBL;Acc:D0MR94]
PITG_12674	560	807.479	-0.528	3.18e-15	1.77e-14	--	Sedoheptulokinase-like protein [Source:UniProtKB/TrEMBL;Acc:D0NKX5]
PITG_10022	3051.41	4399.81	-0.52797	5.63e-53	1.02e-51	--	Vacuolar protein sorting-associated protein 8 [Source:UniProtKB/TrEMBL;Acc:D0NE39]
PITG_05616	3111.62	4486.49	-0.52792	1.98e-53	3.65e-52	--	UDP-glucose 4-epimerase, putative [Source:UniProtKB/TrEMBL;Acc:D0N395]
PITG_03469	195.967	282.552	-0.52791	1.48e-06	4.77e-06	--	Putative uncharacterized protein [Source:UniProtKB/TrEMBL;Acc:D0N0C5]
PITG_07656	640.894	923.932	-0.5277	1.37e-16	8.18e-16	--	Ubiquitin carboxyl-terminal hydrolase [Source:UniProtKB/TrEMBL;Acc:D0N8U1]
PITG_00494	1371.56	1976.96	-0.52747	9.66e-31	9.83e-30	--	Drug/Metabolite Transporter (DMT) Superfamily [Source:UniProtKB/TrEMBL;Acc:D0MQY7]
PITG_01924	628.964	906.423	-0.52721	9.3e-17	5.59e-16	--	Twinfilin-like protein [Source:UniProtKB/TrEMBL;Acc:D0MUF0]
PITG_04644	647.517	933.027	-0.527	3.73e-17	2.29e-16	--	mRNA cap guanine-N7 methyltransferase, putative [Source:UniProtKB/TrEMBL;Acc:D0N1Q0]
PITG_04023	212.207	305.726	-0.52677	6.1e-07	2.02e-06	--	Putative uncharacterized protein [Source:UniProtKB/TrEMBL;Acc:D0N0C9]
PITG_19175	331.065	476.966	-0.52677	6.2e-10	2.59e-09	--	Putative uncharacterized protein [Source:UniProtKB/TrEMBL;Acc:D0NZI4]
PITG_08011	1635.42	2356.13	-0.52676	4.62e-35	5.39e-34	--	Pre-mRNA-splicing factor RSE1 [Source:UniProtKB/TrEMBL;Acc:D0N996]
PITG_15877	653.973	942.166	-0.52675	4.36e-17	2.66e-16	--	Putative uncharacterized protein [Source:UniProtKB/TrEMBL;Acc:D0NRY6]
PITG_02105	285.928	411.81	-0.52632	1.1e-08	4.16e-08	--	Uracil phosphoribosyltransferase, putative [Source:UniProtKB/TrEMBL;Acc:D0MVH7]
PITG_02782	210.868	303.686	-0.52624	5.12e-06	1.56e-05	--	Putative uncharacterized protein [Source:UniProtKB/TrEMBL;Acc:D0MX75]
PITG_19320	53.4787	77.0154	-0.52618	0.011731	0.023889	--	Crinkler (CRN) family protein [Source:UniProtKB/TrEMBL;Acc:D0NZM1]
PITG_03587	828.237	1192.72	-0.52614	8.09e-21	5.79e-20	--	Mitochondrial Protein Translocase (MPT) Family [Source:UniProtKB/TrEMBL;Acc:D0MXZ8]
PITG_01674	745.895	1074.11	-0.5261	1.3e-13	6.69e-13	--	Putative uncharacterized protein [Source:UniProtKB/TrEMBL;Acc:D0MTT2]
PITG_03600	343.305	494.344	-0.52602	3.04e-10	1.29e-09	--	Bardet-Biedl syndrome 2 protein [Source:UniProtKB/TrEMBL;Acc:D0MY10]
PITG_00264	2221.79	3199.1	-0.52594	7.1e-43	1e-41	--	Delta(3,5)-Delta(2,4)-dienoyl-CoA isomerase, putative [Source:UniProtKB/TrEMBL;Acc:D0MQD0]
PITG_21096	97.9691	141.053	-0.52584	0.00055219	0.0013681	--	Putative uncharacterized protein [Source:UniProtKB/TrEMBL;Acc:D0P3A8]
PITG_00819	448.425	645.401	-0.52533	1.76e-12	8.51e-12	--	Putative uncharacterized protein [Source:UniProtKB/TrEMBL;Acc:D0MRS1]
PITG_02850	631.723	909.098	-0.52514	1.15e-16	6.86e-16	--	Putative uncharacterized protein [Source:UniProtKB/TrEMBL;Acc:D0MXD4]
PITG_11489	2521.23	3628.19	-0.52512	1.17e-46	1.83e-45	--	Fatty-acid-CoA ligase, putative [Source:UniProtKB/TrEMBL;Acc:D0NIW5]
PITG_07827	1250.44	1799.19	-0.5249	4.18e-23	3.23e-22	--	Putative uncharacterized protein [Source:UniProtKB/TrEMBL;Acc:D0N9X2]
PITG_10961	258.042	371.184	-0.52453	4.47e-08	1.62e-07	--	Putative uncharacterized protein [Source:UniProtKB/TrEMBL;Acc:D0NFU6]
PITG_00576	222.87	320.502	-0.52413	4.27e-07	1.43e-06	--	Putative uncharacterized protein [Source:UniProtKB/TrEMBL;Acc:D0MR58]
PITG_15640	1605.16	2308.27	-0.5241	3.91e-34	4.45e-33	--	Peroxisomal 2,4-dienoyl-CoA reductase, putative [Source:UniProtKB/TrEMBL;Acc:D0NS79]
PITG_12154	3745.48	5385.96	-0.52405	6.16e-59	1.26e-57	--	Putative uncharacterized protein [Source:UniProtKB/TrEMBL;Acc:D0NJ63]
PITG_04864	87.3115	125.552	-0.52404	0.0036039	0.0079848	--	Putative uncharacterized protein [Source:UniProtKB/TrEMBL;Acc:D0N279]
PITG_19234	1759.05	2529.25	-0.52391	1.93e-36	2.33e-35	--	Choline/Carnitine O-acyltransferase, putative [Source:UniProtKB/TrEMBL;Acc:D0NZS4]
PITG_07891	487.757	701.294	-0.52386	2.73e-06	8.53e-06	--	Putative uncharacterized protein [Source:UniProtKB/TrEMBL;Acc:D0NA29]
PITG_08061	1216.24	1748.38	-0.52359	1.65e-27	1.49e-26	--	Hydroxyacyl-coenzyme A dehydrogenase, mitochondrial [Source:UniProtKB/TrEMBL;Acc:D0N9D9]
PITG_04760	260.988	375.145	-0.52346	4.1e-08	1.49e-07	--	Crinkler (CRN) family protein, putative [Source:UniProtKB/TrEMBL;Acc:D0N1Z8]
PITG_16190	128.501	184.697	-0.52338	9.23e-05	0.00025049	--	Putative uncharacterized protein [Source:UniProtKB/TrEMBL;Acc:D0NTC1]
PITG_07328	9170.16	13179.6	-0.52329	1.41e-87	4.85e-86	--	Superoxide dismutase [Source:UniProtKB/TrEMBL;Acc:D0N7U0]
PITG_15270	1548.28	2224.61	-0.52289	3.61e-18	2.31e-17	--	Putative uncharacterized protein [Source:UniProtKB/TrEMBL;Acc:D0NQB0]
PITG_01398	899.003	1291.64	-0.5228	4.75e-22	3.55e-21	--	Beta-glucosidase, putative [Source:UniProtKB/TrEMBL;Acc:D0MT52]
PITG_14008	8827.07	12681.5	-0.52272	2.16e-86	7.39e-85	--	Putative uncharacterized protein [Source:UniProtKB/TrEMBL;Acc:D0NNB3]
PITG_08036	433.02	622.069	-0.52264	4.5e-12	2.13e-11	--	Putative uncharacterized protein [Source:UniProtKB/TrEMBL;Acc:D0N9B6]
PITG_03244	842.812	1210.64	-0.52249	7.75e-21	5.55e-20	--	Putative uncharacterized protein [Source:UniProtKB/TrEMBL;Acc:D0MZR2]
PITG_04875	894.433	1284.8	-0.52249	1.31e-21	9.62e-21	--	Xaa-Pro aminopeptidase, putative [Source:UniProtKB/TrEMBL;Acc:D0N290]
PITG_09400	12955.2	18608.6	-0.52244	1.69e-97	6.73e-96	--	Pyruvate kinase [Source:UniProtKB/TrEMBL;Acc:D0NBJ9]
PITG_20122	212.887	305.78	-0.52241	1.06e-05	3.14e-05	--	Crinkler (CRN) domain-containing protein [Source:UniProtKB/TrEMBL;Acc:D0P1N5]
PITG_00632	8403.81	12067.8	-0.52204	6.58e-85	2.19e-83	--	Dolichyl-diphosphooligosaccharide-protein glycosyltransferase subunit STT3A, putative [Source:UniProtKB/TrEMBL;Acc:D0MRA6]
PITG_18205	91.9889	132.069	-0.52176	0.0010842	0.0025851	--	Putative uncharacterized protein [Source:UniProtKB/TrEMBL;Acc:D0NXL7]
PITG_15616	125.881	180.695	-0.5215	0.00012274	0.00032866	--	Protein kinase [Source:UniProtKB/TrEMBL;Acc:D0NT68]
PITG_16421	56.8019	81.518	-0.52118	0.010691	0.021937	--	Putative uncharacterized protein [Source:UniProtKB/TrEMBL;Acc:D0NTL1]
PITG_18392	3494.29	5013.55	-0.52083	6.58e-56	1.27e-54	--	T-complex protein 1 subunit beta [Source:UniProtKB/TrEMBL;Acc:D0NYL4]
PITG_06710	571.151	819.451	-0.52079	2.58e-13	1.31e-12	--	Putative uncharacterized protein [Source:UniProtKB/TrEMBL;Acc:D0N7X0]
PITG_17483	271.972	390.18	-0.52068	2.95e-08	1.08e-07	--	Putative uncharacterized protein [Source:UniProtKB/TrEMBL;Acc:D0NWD7]
PITG_11886	1398.83	2006.54	-0.52049	2.21e-30	2.21e-29	--	Ubiquitin family protein, putative [Source:UniProtKB/TrEMBL;Acc:D0NHG7]
PITG_19123	238.126	341.573	-0.52047	1.99e-07	6.85e-07	--	Putative uncharacterized protein [Source:UniProtKB/TrEMBL;Acc:D0NYW3]
PITG_12269	663.211	951.233	-0.52033	5.68e-17	3.46e-16	--	DIS3-like exonuclease 1, putative [Source:UniProtKB/TrEMBL;Acc:D0NJG3]
PITG_03750	627.311	899.733	-0.52032	2.64e-16	1.56e-15	--	Endo-1,3(4)-beta-glucanase, putative [Source:UniProtKB/TrEMBL;Acc:D0MYE9]
PITG_00630	619.964	889.108	-0.52017	5.13e-16	2.98e-15	--	Putative uncharacterized protein [Source:UniProtKB/TrEMBL;Acc:D0MRA4]
PITG_13202	415.445	595.754	-0.52006	1.03e-11	4.77e-11	--	Zinc transporter, putative [Source:UniProtKB/TrEMBL;Acc:D0NLF4]
PITG_00188	1493.42	2141.1	-0.51973	9.21e-32	9.72e-31	--	Kinesin-like protein [Source:UniProtKB/TrEMBL;Acc:D0MQ58]
PITG_14557	1968.59	2822.31	-0.51971	1.21e-38	1.54e-37	--	Putative uncharacterized protein [Source:UniProtKB/TrEMBL;Acc:D0NQI9]
PITG_00880	320.439	459.334	-0.51949	2.25e-09	9.01e-09	--	Putative uncharacterized protein [Source:UniProtKB/TrEMBL;Acc:D0MRX1]
PITG_01936	351.985	504.538	-0.51945	4.02e-10	1.7e-09	--	Protein kinase, putative [Source:UniProtKB/TrEMBL;Acc:D0MUG1]
PITG_12090	334.355	479.249	-0.5194	1.31e-09	5.35e-09	--	Crinkler (CRN) family protein [Source:UniProtKB/TrEMBL;Acc:D0NJ08]
PITG_00172	2762.45	3958.9	-0.51915	2.94e-48	4.83e-47	--	Proteasome subunit alpha type [Source:UniProtKB/TrEMBL;Acc:D0MT27]
PITG_09635	426.775	611.539	-0.51897	4.16e-07	1.4e-06	--	Orotidine 5'-phosphate decarboxylase, putative [Source:UniProtKB/TrEMBL;Acc:D0NCG2]
PITG_01683	1771.44	2538.23	-0.5189	1.37e-35	1.63e-34	--	Putative uncharacterized protein [Source:UniProtKB/TrEMBL;Acc:D0MTU0]
PITG_09611	891.443	1277.11	-0.51867	1.76e-21	1.29e-20	--	Small ubiquitin-like modifier (SUMO), putative [Source:UniProtKB/TrEMBL;Acc:D0NCE4]
PITG_00613	1431.27	2050.24	-0.51849	9.94e-31	1.01e-29	--	26S protease regulatory subunit 8 [Source:UniProtKB/TrEMBL;Acc:D0MR87]
PITG_00134	716.625	1026.47	-0.51841	8.06e-18	5.09e-17	--	COP9 signalosome complex subunit 3, putative [Source:UniProtKB/TrEMBL;Acc:D0MSZ1]
PITG_13117	53.4474	76.5496	-0.51828	0.012903	0.026047	--	ATP-binding Cassette (ABC) Superfamily [Source:UniProtKB/TrEMBL;Acc:D0NJM1]
PITG_03511	490.106	701.714	-0.51779	2.78e-13	1.41e-12	--	Endo-1,3(4)-beta-glucanase 1, putative [Source:UniProtKB/TrEMBL;Acc:D0MXT1]
PITG_14493	73.4053	105.096	-0.51776	0.0039671	0.0087406	--	Putative uncharacterized protein [Source:UniProtKB/TrEMBL;Acc:D0NPZ8]
PITG_00854	2088.03	2989.4	-0.51772	5.83e-40	7.68e-39	--	Putative uncharacterized protein [Source:UniProtKB/TrEMBL;Acc:D0MRU7]
PITG_01691	2023.8	2897.41	-0.5177	6.18e-39	7.92e-38	--	Phosphatidylinositol-3,4,5-trisphosphate 3-phosphatase, putative [Source:UniProtKB/TrEMBL;Acc:D0MTU8]
PITG_02162	747.815	1070.58	-0.51764	2.4e-18	1.55e-17	--	ATP-dependent Clp protease ATP-binding subunit clpX [Source:UniProtKB/TrEMBL;Acc:D0MVM5]
PITG_16000	127.533	182.566	-0.51755	0.00017075	0.0004488	--	Putative uncharacterized protein [Source:UniProtKB/TrEMBL;Acc:D0NSM1]
PITG_14401	1659.81	2375.73	-0.51735	4.29e-34	4.86e-33	--	Myb-like DNA-binding protein, putative [Source:UniProtKB/TrEMBL;Acc:D0NPR6]
PITG_02322	841.138	1203.77	-0.51715	1.71e-20	1.21e-19	--	Putative uncharacterized protein [Source:UniProtKB/TrEMBL;Acc:D0MW12]
PITG_02581	433.05	619.654	-0.51693	7.22e-12	3.37e-11	--	HECT E3 ubiquitin ligase, putative [Source:UniProtKB/TrEMBL;Acc:D0MWP8]
PITG_17527	146.157	209.114	-0.51677	4.61e-05	0.00012862	--	Crinkler (CRN) family protein, putative [Source:UniProtKB/TrEMBL;Acc:D0NWH9]
PITG_19535	5448.97	7795.32	-0.51662	2.54e-69	6.47e-68	--	Proteasome subunit beta type [Source:UniProtKB/TrEMBL;Acc:D0P074]
PITG_16527	247.393	353.809	-0.51617	1.55e-07	5.37e-07	--	Bloom syndrome protein, DEAD/DEAH box helicase [Source:UniProtKB/TrEMBL;Acc:D0NTV2]
PITG_02112	2863.74	4095.18	-0.51603	1.46e-48	2.42e-47	--	3-hydroxyisobutyryl-CoA hydrolase, putative [Source:UniProtKB/TrEMBL;Acc:D0MVI4]
PITG_21187	4591.18	6565.18	-0.51597	1.53e-63	3.43e-62	--	Myoferlin-like protein [Source:UniProtKB/TrEMBL;Acc:D0P399]
PITG_14625	631.596	903.058	-0.51582	6.3e-16	3.64e-15	--	Methylosome protein 50, putative [Source:UniProtKB/TrEMBL;Acc:D0NQQ6]
PITG_07830	416.404	595.321	-0.51568	2.32e-11	1.06e-10	--	Protein kinase [Source:UniProtKB/TrEMBL;Acc:D0N9X5]
PITG_17026	886.698	1267.57	-0.51556	4.33e-21	3.14e-20	--	Palmitoyltransferase, putative [Source:UniProtKB/TrEMBL;Acc:D0NUM2]
PITG_01446	260.053	371.747	-0.51551	8.69e-08	3.08e-07	--	Putative uncharacterized protein [Source:UniProtKB/TrEMBL;Acc:D0MT97]
PITG_01229	247.099	353.185	-0.51534	1.28e-07	4.46e-07	--	Putative uncharacterized protein [Source:UniProtKB/TrEMBL;Acc:D0MUY9]
PITG_21350	145.808	208.401	-0.51529	4.19e-05	0.00011743	--	Putative uncharacterized protein [Source:UniProtKB/TrEMBL;Acc:D0P3Y0]
PITG_02016	2096.61	2996.07	-0.51501	6.66e-40	8.75e-39	--	Integrator complex subunit, putative [Source:UniProtKB/TrEMBL;Acc:D0MUN1]
PITG_10149	353.071	504.477	-0.51483	3.97e-10	1.68e-09	--	Mannosyl-oligosaccharide 1,2-alpha-mannosidase, putative [Source:UniProtKB/TrEMBL;Acc:D0NEF6]
PITG_16053	272.332	389.084	-0.51471	3.56e-08	1.3e-07	--	Putative uncharacterized protein [Source:UniProtKB/TrEMBL;Acc:D0NSR6]
PITG_06659	1592.46	2275.09	-0.51467	1.57e-32	1.7e-31	--	Putative uncharacterized protein [Source:UniProtKB/TrEMBL;Acc:D0N5D2]
PITG_13750	1838.23	2626.05	-0.51458	8.72e-36	1.04e-34	--	Putative uncharacterized protein [Source:UniProtKB/TrEMBL;Acc:D0NMP8]
PITG_00405	93.0069	132.857	-0.51446	0.0014702	0.0034483	--	Putative uncharacterized protein [Source:UniProtKB/TrEMBL;Acc:D0MQQ3]
PITG_00229	2459.18	3511.84	-0.51405	9.59e-44	1.39e-42	--	26S protease regulatory subunit S10B [Source:UniProtKB/TrEMBL;Acc:D0MQ98]
PITG_01411	1033.74	1476.08	-0.51389	2.77e-23	2.16e-22	--	Elongation of very long chain fatty acids protein, putative [Source:UniProtKB/TrEMBL;Acc:D0MT65]
PITG_00987	5209.63	7438.66	-0.51386	5.7e-09	2.21e-08	--	Putative uncharacterized protein [Source:UniProtKB/TrEMBL;Acc:D0MS63]
PITG_01606	918.964	1312.11	-0.51381	2.19e-21	1.6e-20	--	Putative uncharacterized protein [Source:UniProtKB/TrEMBL;Acc:D0MTM5]
PITG_01490	310.548	443.391	-0.51376	5.7e-09	2.21e-08	--	Putative uncharacterized protein [Source:UniProtKB/TrEMBL;Acc:D0MTD7]
PITG_13815	56.1344	80.1454	-0.51374	0.013501	0.027167	--	Putative uncharacterized protein [Source:UniProtKB/TrEMBL;Acc:D0NMV2]
PITG_01257	876.029	1250.67	-0.51365	1.05e-20	7.49e-20	--	Nucleoporin NUP85-like protein [Source:UniProtKB/TrEMBL;Acc:D0MV17]
PITG_12404	181.621	259.287	-0.51362	5.73e-06	1.74e-05	--	Putative uncharacterized protein [Source:UniProtKB/TrEMBL;Acc:D0NKG1]
PITG_11642	60.1016	85.8009	-0.51359	0.0097619	0.020143	--	Voltage-gated potassium channel subunit, putative [Source:UniProtKB/TrEMBL;Acc:D0NI85]
PITG_18786	340.758	486.43	-0.51348	1.39e-07	4.85e-07	--	Putative uncharacterized protein [Source:UniProtKB/TrEMBL;Acc:D0NZE3]
PITG_20291	77.0659	110.009	-0.51345	0.0031099	0.0069583	--	Ammonium Transporter (Amt) Family [Source:UniProtKB/TrEMBL;Acc:D0P1A2]
PITG_04698	1636.34	2335.39	-0.51319	3.69e-33	4.07e-32	--	Arginine biosynthesis bifunctional protein ArgJ, mitochondrialGlutamate N-acetyltransferaseAmino-acid acetyltransferaseArginine biosynthesis bifunctional protein ArgJ alpha chainArginine biosynthesis bifunctional protein ArgJ beta chain [Source:UniProtKB/Swiss-Prot;Acc:D0N1U4]
PITG_18008	348.948	497.996	-0.51312	2.98e-09	1.18e-08	--	Putative uncharacterized protein [Source:UniProtKB/TrEMBL;Acc:D0NXH8]
PITG_13775	1574.59	2246.92	-0.51297	3.89e-32	4.15e-31	--	Phosphatidylinositol kinase (PIK-J) [Source:UniProtKB/TrEMBL;Acc:D0NMS3]
PITG_10270	184.006	262.49	-0.51251	6.39e-06	1.93e-05	--	Asparaginase, putative [Source:UniProtKB/TrEMBL;Acc:D0NEX9]
PITG_17105	658.947	939.961	-0.51244	1.75e-16	1.04e-15	--	Putative uncharacterized protein [Source:UniProtKB/TrEMBL;Acc:D0NV15]
PITG_02698	1004.24	1432.32	-0.51225	1.58e-21	1.16e-20	--	Putative uncharacterized protein [Source:UniProtKB/TrEMBL;Acc:D0MX03]
PITG_04735	78.0343	111.297	-0.51224	0.0035537	0.0078896	--	crinkler (CRN) family protein, pseudogene [Source:BROAD_P_infestans;Acc:PITG_04735]
PITG_07924	397.493	566.911	-0.51219	7.36e-11	3.25e-10	--	Drug/Metabolite Transporter (DMT) Superfamily [Source:UniProtKB/TrEMBL;Acc:D0NA59]
PITG_12818	2340.86	3338.01	-0.51195	4.7e-41	6.37e-40	--	Glutamate carboxypeptidase, putative [Source:UniProtKB/TrEMBL;Acc:D0NL83]
PITG_19373	4303.88	6136.8	-0.51185	1.28e-60	2.73e-59	--	Crinkler (CRN) family protein [Source:UniProtKB/TrEMBL;Acc:D0P0J8]
PITG_13151	4566.86	6510.45	-0.51155	2.55e-62	5.61e-61	--	Protein transporter Sec24 [Source:UniProtKB/TrEMBL;Acc:D0NJQ0]
PITG_04918	361.95	515.937	-0.5114	4.51e-10	1.9e-09	--	Alanyl-tRNA synthetase, putative [Source:UniProtKB/TrEMBL;Acc:D0N2D2]
PITG_05955	267.984	381.96	-0.51127	6.36e-08	2.28e-07	--	Serine protease family S09X, putative [Source:UniProtKB/TrEMBL;Acc:D0N637]
PITG_04809	263.321	375.306	-0.51124	1.03e-07	3.61e-07	--	crinkler (CRN) domain, pseudogene [Source:BROAD_P_infestans;Acc:PITG_04809]
PITG_14584	1112.43	1585.38	-0.51112	1.11e-24	9.16e-24	--	Microtubule-associated protein EB1 [Source:UniProtKB/TrEMBL;Acc:D0NQL6]
PITG_01426	687.11	979.125	-0.51095	6.75e-17	4.09e-16	--	Putative uncharacterized protein [Source:UniProtKB/TrEMBL;Acc:D0MT78]
PITG_05049	924.907	1317.87	-0.51083	2.06e-17	1.28e-16	--	Crinkler (CRN) family protein [Source:UniProtKB/TrEMBL;Acc:D0N2N1]
PITG_19537	936.561	1334.46	-0.51081	1.4e-21	1.03e-20	--	Calnexin, putative [Source:UniProtKB/TrEMBL;Acc:D0P075]
PITG_03219	603.345	859.615	-0.51071	3.8e-15	2.11e-14	--	Geranylgeranyl transferase type-2 subunit beta [Source:UniProtKB/TrEMBL;Acc:D0MZN7]
PITG_04525	925.463	1318.52	-0.51067	4.99e-11	2.23e-10	--	Putative uncharacterized protein [Source:UniProtKB/TrEMBL;Acc:D0N1G2]
PITG_01087	1760.89	2508.4	-0.51046	1.12e-26	9.85e-26	--	Cell division protease ftsH [Source:UniProtKB/TrEMBL;Acc:D0MSF3]
PITG_02770	356.735	508.172	-0.51046	6.89e-09	2.65e-08	--	Calcineurin-like phosphoesterase, putative [Source:UniProtKB/TrEMBL;Acc:D0MX64]
PITG_01275	119.533	170.251	-0.51025	0.00026817	0.00068959	--	Lipase, putative [Source:UniProtKB/TrEMBL;Acc:D0MV35]
PITG_01004	4227.65	6021.23	-0.5102	1.52e-59	3.17e-58	--	Putative uncharacterized protein [Source:UniProtKB/TrEMBL;Acc:D0MS79]
PITG_07337	265.716	378.442	-0.51018	0.00029692	0.00075927	--	Putative uncharacterized protein [Source:UniProtKB/TrEMBL;Acc:D0N7U8]
PITG_08060	343.601	489.326	-0.51006	1.47e-07	5.1e-07	--	Putative uncharacterized protein [Source:UniProtKB/TrEMBL;Acc:D0N9D8]
PITG_11069	6840.45	9741.15	-0.51	8.1e-75	2.31e-73	--	Villin-like protein [Source:UniProtKB/TrEMBL;Acc:D0NG40]
PITG_00406	416.843	593.548	-0.50986	6.71e-08	2.4e-07	--	Putative uncharacterized protein [Source:UniProtKB/TrEMBL;Acc:D0MQQ4]
PITG_11650	320.849	456.818	-0.50972	4.67e-09	1.82e-08	--	Putative uncharacterized protein [Source:UniProtKB/TrEMBL;Acc:D0NI92]
PITG_10048	118.915	169.296	-0.50961	0.00028187	0.00072259	--	Putative uncharacterized protein [Source:UniProtKB/TrEMBL;Acc:D0NE65]
PITG_08676	2502.32	3561.37	-0.50916	9.64e-44	1.39e-42	--	26S proteasome non-ATPase regulatory subunit 14, putative [Source:UniProtKB/TrEMBL;Acc:D0NCX3]
PITG_09440	777.488	1106.43	-0.50902	2.12e-18	1.37e-17	--	Putative uncharacterized protein [Source:UniProtKB/TrEMBL;Acc:D0NC03]
PITG_01350	288.589	410.56	-0.50858	2.62e-08	9.67e-08	--	Putative uncharacterized protein [Source:UniProtKB/TrEMBL;Acc:D0MVA8]
PITG_01458	258.039	367.098	-0.50857	1.19e-07	4.17e-07	--	Pyruvate dehydrogenase [Source:UniProtKB/TrEMBL;Acc:D0MTA9]
PITG_12517	765.604	1089.16	-0.50854	8.95e-13	4.4e-12	--	CAAX prenyl protease 1 [Source:UniProtKB/TrEMBL;Acc:D0NKQ3]
PITG_15844	347.416	494.212	-0.50846	1.13e-09	4.61e-09	--	Putative uncharacterized protein [Source:UniProtKB/TrEMBL;Acc:D0NRV3]
PITG_21286	85.0658	121.007	-0.50844	0.020228	0.039484	--	Putative uncharacterized protein [Source:UniProtKB/TrEMBL;Acc:D0P3J8]
PITG_18651	362.338	515.397	-0.50835	4.98e-10	2.09e-09	--	Putative uncharacterized protein [Source:UniProtKB/TrEMBL;Acc:D0NYK7]
PITG_13704	614.348	873.658	-0.50801	2.9e-15	1.62e-14	--	Crinkler (CRN) family protein, putative [Source:UniProtKB/TrEMBL;Acc:D0NMK9]
PITG_02051	90.3283	128.454	-0.508	0.0015441	0.00361	--	Putative uncharacterized protein [Source:UniProtKB/TrEMBL;Acc:D0MUR8]
PITG_11036	4061.23	5775.21	-0.50796	1.21e-44	1.8e-43	--	NADH dehydrogenase [ubiquinone] 1 alpha subcomplex subunit, putative [Source:UniProtKB/TrEMBL;Acc:D0NG12]
PITG_14363	235.488	334.836	-0.5078	5e-07	1.67e-06	--	Putative uncharacterized protein [Source:UniProtKB/TrEMBL;Acc:D0NPN3]
PITG_18735	1351.57	1921.37	-0.5075	4.9e-28	4.53e-27	--	Vacuolar protein sorting-associated protein, putative [Source:UniProtKB/TrEMBL;Acc:D0NZ44]
PITG_12259	1147.45	1631.03	-0.50735	6.03e-25	5.02e-24	--	Lysosomal Pro-X carboxypeptidase, putative [Source:UniProtKB/TrEMBL;Acc:D0NJF2]
PITG_00986	1010.98	1437	-0.50731	2.13e-22	1.61e-21	--	Peroxiredoxin-4 [Source:UniProtKB/TrEMBL;Acc:D0MS62]
PITG_07166	254.726	362.04	-0.50721	1.29e-07	4.51e-07	--	2-amino-3-carboxymuconate-6-semialdehyde decarboxylase, putative [Source:UniProtKB/TrEMBL;Acc:D0N7F7]
PITG_14174	125.155	177.878	-0.50718	0.00021545	0.00056005	--	Putative uncharacterized protein [Source:UniProtKB/TrEMBL;Acc:D0NNT1]
PITG_06491	828.283	1177.06	-0.50699	3.27e-19	2.19e-18	--	Transient receptor potential Ca2 channel (TRP-CC) family protein [Source:UniProtKB/TrEMBL;Acc:D0N4Z2]
PITG_00412	463.967	659.279	-0.50687	3.03e-08	1.11e-07	--	Putative uncharacterized protein [Source:UniProtKB/TrEMBL;Acc:D0MQR0]
PITG_07700	334.414	475.141	-0.50672	2.83e-09	1.12e-08	--	Putative uncharacterized protein [Source:UniProtKB/TrEMBL;Acc:D0N8X3]
PITG_11702	3367.97	4785.25	-0.50671	7.44e-52	1.32e-50	--	Putative uncharacterized protein [Source:UniProtKB/TrEMBL;Acc:D0NID1]
PITG_11366	646.118	917.992	-0.50668	1.09e-09	4.44e-09	--	F-actin-capping protein subunit beta, putative [Source:UniProtKB/TrEMBL;Acc:D0NIM1]
PITG_08369	1524	2165.19	-0.50663	7.06e-31	7.22e-30	--	Valyl-tRNA synthetase [Source:UniProtKB/TrEMBL;Acc:D0NAF6]
PITG_13728	2803.78	3983.07	-0.50651	5.45e-46	8.37e-45	--	NADH dehydrogenase [ubiquinone] iron-sulfur protein 4, putative [Source:UniProtKB/TrEMBL;Acc:D0NMN0]
PITG_14885	581.923	826.634	-0.50642	1.64e-14	8.79e-14	--	DNA-directed RNA polymerase II 19 kDa polypeptide [Source:UniProtKB/TrEMBL;Acc:D0NP89]
PITG_12833	4440.96	6308.39	-0.5064	7.34e-60	1.54e-58	--	Putative uncharacterized protein [Source:UniProtKB/TrEMBL;Acc:D0NL96]
PITG_00302	2045.27	2904.93	-0.50621	1.04e-37	1.3e-36	--	Phenylalanyl-tRNA synthetase beta chain [Source:UniProtKB/TrEMBL;Acc:D0MQG5]
PITG_08059	590.025	837.98	-0.50614	1.56e-14	8.38e-14	--	Putative uncharacterized protein [Source:UniProtKB/TrEMBL;Acc:D0N9D7]
PITG_09788	153.08	217.378	-0.50592	5.52e-05	0.0001528	--	Putative uncharacterized protein [Source:UniProtKB/TrEMBL;Acc:D0NCU1]
PITG_14099	202.306	287.264	-0.50584	3.37e-06	1.04e-05	--	Putative uncharacterized protein [Source:UniProtKB/TrEMBL;Acc:D0NNM4]
PITG_10058	1239.26	1759.56	-0.50574	3.42e-26	2.95e-25	--	Putative uncharacterized protein [Source:UniProtKB/TrEMBL;Acc:D0NE75]
PITG_01945	3337.88	4738.25	-0.50542	2.09e-51	3.69e-50	--	Putative uncharacterized protein [Source:UniProtKB/TrEMBL;Acc:D0MUH0]
PITG_00073	118.224	167.813	-0.50533	0.00035083	0.0008884	--	Calcium/calmodulin-dependent protein kinase, putative [Source:UniProtKB/TrEMBL;Acc:D0MST7]
PITG_21579	96.635	137.15	-0.50514	0.0011678	0.0027745	--	Adenylate kinase, putative [Source:UniProtKB/TrEMBL;Acc:D0P490]
PITG_10792	456.851	648.376	-0.50511	7.51e-12	3.5e-11	--	Putative uncharacterized protein [Source:UniProtKB/TrEMBL;Acc:D0NH34]
PITG_09285	1431.03	2030.25	-0.50461	3.93e-29	3.76e-28	--	Putative uncharacterized protein [Source:UniProtKB/TrEMBL;Acc:D0NBB7]
[truncated: 7,175 more rows]

## Sheet: Table S5B
DEGs in AZD-treated sample
Gene_id	readcount_Pi_AZD	readcount_Pi_DMSO	log2FoldChange	pval	padj	RGD Symbol	Interpro Description
PITG_23322	0.994381	69.9175	-6.1357	1.5621e-35	2.3818e-34	--	Putative uncharacterized protein [Source:UniProtKB/TrEMBL;Acc:D0NH32]
Novel01756	0.340247	16.5879	-5.6074	9.4099e-09	4.1469e-08	-//-
Novel00938	0.340247	16.0441	-5.5593	2.0622e-08	8.8771e-08	-//-
PITG_12757	16.7148	760.315	-5.5074	0	0	--	Alpha-ketoglutarate-dependent sulfonate dioxygenase, putative [Source:UniProtKB/TrEMBL;Acc:D0NL31]
Novel01040	0.329894	12.5906	-5.2542	1.2646e-06	4.6751e-06	-//-
Novel01490	12.4187	323.651	-4.7039	2.2232e-133	2.1995e-131	--	hypothetical protein CFIO01_11639 [Colletotrichum fioriniae PJ7]>gi|588896992|gb|EXF78378.1| hypothetical protein CFIO01_11639 [Colletotrichum fioriniae PJ7]
Novel00800	0.329894	6.33584	-4.2635	0.0023781	0.0058968	-//-
Novel01871	0.334594	6.40115	-4.2578	0.0057302	0.013301	-//-
Novel00218	1.01509	17.5629	-4.1129	1.9703e-07	7.8399e-07	--	hypothetical protein O9G_005006 [Rozella allomycis CSF55]
PITG_13661	82.5299	1362.35	-4.045	1.1467e-262	3.7673e-260	--	Putative uncharacterized protein [Source:UniProtKB/TrEMBL;Acc:D0NMH8]
PITG_09216	5.6524	92.6513	-4.0349	4.8254e-34	7.0545e-33	--	Secreted RxLR effector peptide protein, putative [Source:UniProtKB/TrEMBL;Acc:D0NB59]
Novel01205	0.659788	8.81562	-3.74	0.00042034	0.0011664	-//-
PITG_01969	0.329894	4.3568	-3.7232	0.023247	0.047482	--	Putative uncharacterized protein [Source:UniProtKB/TrEMBL;Acc:D0MUJ2]
PITG_13083	0.664487	7.56057	-3.5082	0.0017692	0.0044744	--	Putative uncharacterized protein [Source:UniProtKB/TrEMBL;Acc:D0NK94]
PITG_11671	29.799	322.312	-3.4351	5.9327e-101	3.6631e-99	--	Bzip transcription factor [Source:UniProtKB/TrEMBL;Acc:D0NIA9]
PITG_08250	3.32809	35.8242	-3.4282	6.7255e-13	3.9656e-12	--	Putative uncharacterized protein [Source:UniProtKB/TrEMBL;Acc:D0NA68]
PITG_14168	12.725	131.294	-3.3671	3.5743e-42	6.8166e-41	--	Polysaccharide lyase, putative [Source:UniProtKB/TrEMBL;Acc:D0NNS5]
PITG_13045	1.00473	9.81666	-3.2884	0.0007634	0.0020422	--	Secreted RxLR effector peptide protein, putative [Source:UniProtKB/TrEMBL;Acc:D0NK61]
PITG_07749	17.073	161.816	-3.2446	1.279e-49	2.9812e-48	--	Putative uncharacterized protein [Source:UniProtKB/TrEMBL;Acc:D0N909]
PITG_13452	0.659788	6.25345	-3.2446	0.0073232	0.016638	--	Secreted RxLR effector peptide protein, putative [Source:UniProtKB/TrEMBL;Acc:D0NM15]
PITG_05846	1.67958	15.8387	-3.2373	5.9728e-06	2.0647e-05	--	Secreted RxLR effector peptide protein, putative [Source:UniProtKB/TrEMBL;Acc:D0N5U0]
PITG_04388	1.36099	12.4587	-3.1944	7.0123e-05	0.00021607	--	Secreted RxLR effector peptide protein, putative [Source:UniProtKB/TrEMBL;Acc:D0N158]
PITG_06308	6.36395	54.4339	-3.0965	5.3829e-17	4.0175e-16	--	Secreted RxLR effector peptide protein, putative [Source:UniProtKB/TrEMBL;Acc:D0N4K2]
PITG_11288	0.659788	5.57769	-3.0796	0.014722	0.031511	--	Putative uncharacterized protein [Source:UniProtKB/TrEMBL;Acc:D0NGN5]
PITG_11061	1.68427	14.1359	-3.0692	0.010329	0.022777	--	Putative uncharacterized protein [Source:UniProtKB/TrEMBL;Acc:D0NG34]
PITG_16464	472.549	3690.29	-2.9652	0	0	--	Sulfate Permease (SulP) Family [Source:UniProtKB/TrEMBL;Acc:D0NTP7]
PITG_22973	3.65328	27.716	-2.9235	6.686e-08	2.76e-07	--	NPP1-like protein, pseudogene [Source:BROAD_P_infestans;Acc:PITG_22973]
PITG_11891	4.70883	34.185	-2.8599	2.3127e-10	1.1525e-09	--	Putative uncharacterized protein [Source:UniProtKB/TrEMBL;Acc:D0NHH2]
PITG_22899	2.69466	18.8022	-2.8027	4.6379e-06	1.6216e-05	--	Putative uncharacterized protein [Source:UniProtKB/TrEMBL;Acc:D0NCR7]
PITG_08344	3.67869	25.1811	-2.7751	1.2891e-07	5.209e-07	--	Putative uncharacterized protein [Source:UniProtKB/TrEMBL;Acc:D0NAD6]
PITG_02930	3.68904	23.3511	-2.6622	6.3844e-07	2.4192e-06	--	Berberine-like protein [Source:UniProtKB/TrEMBL;Acc:D0MXI8]
PITG_11275	20.0533	125.838	-2.6497	3.3352e-31	4.4948e-30	--	Putative uncharacterized protein [Source:UniProtKB/TrEMBL;Acc:D0NGM4]
PITG_22375	3.67304	22.759	-2.6314	1.1693e-06	4.3337e-06	--	Secreted RxLR effector peptide protein, putative [Source:UniProtKB/TrEMBL;Acc:D0RM80]
Novel00447	2.69562	16.6456	-2.6264	3.1969e-05	0.0001024	--	related to Transposase [Sporisorium reilianum SRZ2]
PITG_21388	6.02275	36.2161	-2.5881	8.1763e-05	0.00024994	IPIO1	Avrblb1 secreted RxLR effector peptide protein, ipi01 [Source:UniProtKB/TrEMBL;Acc:D0P3S7]
PITG_15239	5.32721	31.1797	-2.5492	1.8662e-08	8.0652e-08	--	Serine protease family S33, putative [Source:UniProtKB/TrEMBL;Acc:D0NQ81]
PITG_04450	207.591	1206.73	-2.5393	7.6163e-226	1.7921e-223	--	Zinc (Zn2 )-Iron (Fe2 ) Permease (ZIP) Family [Source:UniProtKB/TrEMBL;Acc:D0N1A5]
PITG_18743	5.67685	32.8856	-2.5343	8.5115e-09	3.7653e-08	--	Amino acid/auxin permease-like protein [Source:UniProtKB/TrEMBL;Acc:D0NZ50]
PITG_14319	5.9588	34.4954	-2.5333	0.021323	0.043963	--	Crinkler (CRN) family protein [Source:UniProtKB/TrEMBL;Acc:D0NPK3]
PITG_18741	65.3925	370.857	-2.5037	7.3186e-80	3.1858e-78	--	Amino Acid/Auxin Permease (AAAP) Family [Source:UniProtKB/TrEMBL;Acc:D0NZ49]
PITG_16889	2.01042	11.3722	-2.4999	0.0012877	0.003335	--	Putative uncharacterized protein [Source:UniProtKB/TrEMBL;Acc:D0NUC0]
PITG_02925	3705.38	20401.3	-2.461	0	0	--	Ketol-acid reductoisomerase [Source:UniProtKB/TrEMBL;Acc:D0MXI4]
PITG_10038	3.99919	21.2662	-2.4108	1.0323e-05	3.4869e-05	--	SCP-like extracellular protein [Source:UniProtKB/TrEMBL;Acc:D0NE55]
Novel00727	216.532	1126.01	-2.3786	4.4059e-195	8.3387e-193	--	hypothetical protein BN946_scf184541.g5 [Trametes cinnabarina]
PITG_04449	299.368	1551.7	-2.3739	4.6969e-251	1.3191e-248	--	Putative uncharacterized protein [Source:UniProtKB/TrEMBL;Acc:D0N1A4]
PITG_00907	4.69848	23.8949	-2.3464	3.0103e-06	1.0743e-05	--	Glycoside-Pentoside-Hexuronide (GPH):Cation Symporter Family [Source:UniProtKB/TrEMBL;Acc:D0MRZ4]
PITG_15235	32.454	164.393	-2.3407	1.3089e-34	1.9463e-33	--	Secreted RxLR effector peptide protein, putative [Source:UniProtKB/TrEMBL;Acc:D0NQ76]
PITG_21248	3.01516	15.099	-2.3241	0.0014458	0.0037175	--	Polygalacturonase, putative [Source:UniProtKB/TrEMBL;Acc:D0P391]
PITG_22512	3.32339	16.5867	-2.3193	0.00016412	0.00048182	--	Transmembrane protein [Source:UniProtKB/TrEMBL;Acc:D0RMF5]
PITG_10643	40.8727	202.207	-2.3066	3.4909e-30	4.5429e-29	--	Putative uncharacterized protein [Source:UniProtKB/TrEMBL;Acc:D0NGR7]
PITG_07562	120.911	590.304	-2.2875	3.8897e-99	2.2881e-97	--	Folate-Biopterin Transporter (FBT) family [Source:UniProtKB/TrEMBL;Acc:D0N8N2]
PITG_16658	9.3678	44.1861	-2.2378	5.5726e-10	2.6908e-09	--	DNA-directed RNA polymerases I and III 40 kDa polypeptide [Source:UniProtKB/TrEMBL;Acc:D0NVB1]
PITG_10320	5.68251	26.688	-2.2316	0.00014393	0.00042643	--	12-oxophytodienoate reductase, putative [Source:UniProtKB/TrEMBL;Acc:D0NF18]
PITG_15952	137.889	639.925	-2.2144	5.6568e-93	3.1072e-91	--	Serine protease family S33, putative [Source:UniProtKB/TrEMBL;Acc:D0NS39]
PITG_14639	1350.71	6098.8	-2.1748	0	0	--	Aminotransferase, putative [Source:UniProtKB/TrEMBL;Acc:D0NQR5]
EPrPING00000000597	31.8866	142.09	-2.1558	0.017633	0.037064	28s_rRNA	28s_rRNA [Source:RNAMMER;Acc:28s_rRNA]
PITG_04947	17.7111	78.5905	-2.1497	9.4572e-16	6.5684e-15	--	Putative uncharacterized protein [Source:UniProtKB/TrEMBL;Acc:D0N2F5]
PITG_18670	26.4492	116.272	-2.1362	1.782e-22	1.6918e-21	--	Secreted RxLR effector peptide protein, putative [Source:UniProtKB/TrEMBL;Acc:D0NZA8]
PITG_04441	620.832	2700.79	-2.1211	5.65259999977814e-314	3.39390000000009e-311	--	3-isopropylmalate dehydrogenase [Source:UniProtKB/TrEMBL;Acc:D0N196]
PITG_04135	3.0189	13.0179	-2.1084	0.0093661	0.020817	--	Glycoside hydrolase, putative [Source:UniProtKB/TrEMBL;Acc:D0N0M8]
PITG_06469	2.35537	10.0429	-2.0922	0.0061142	0.01411	--	Putative uncharacterized protein [Source:UniProtKB/TrEMBL;Acc:D0N4X5]
PITG_12758	2.34406	9.93705	-2.0838	0.0077906	0.017605	--	Proton-dependent Oligopeptide Transporter (POT) Family [Source:UniProtKB/TrEMBL;Acc:D0NL32]
PITG_22648	50.9511	215.363	-2.0796	3.8712e-38	6.4627e-37	--	RXLR effector family protein, putative [Source:UniProtKB/TrEMBL;Acc:D0RMP4]
PITG_03540	34.2193	144.427	-2.0775	2.0309e-26	2.2873e-25	--	Major Facilitator Superfamily (MFS) [Source:UniProtKB/TrEMBL;Acc:D0MXV3]
Novel00840	11.3359	47.7779	-2.0754	1.1491e-09	5.4413e-09	-//-
PITG_06087	70.275	293.238	-2.061	7.1665e-50	1.7001e-48	--	Secreted RxLR effector peptide protein, putative [Source:UniProtKB/TrEMBL;Acc:D0N6D2]
PITG_19656	350.698	1443.2	-2.041	1.001e-190	1.8347e-188	--	GMP synthase [glutamine-hydrolyzing], putative [Source:UniProtKB/TrEMBL;Acc:D0P0I5]
PITG_20230	210.284	845.748	-2.0079	2.8585e-122	2.3589e-120	--	Amino Acid/Auxin Permease (AAAP) Family [Source:UniProtKB/TrEMBL;Acc:D0P1B6]
PITG_06357	60.5726	243.581	-2.0077	1.4377e-40	2.624e-39	--	Transmembrane protein, putative [Source:UniProtKB/TrEMBL;Acc:D0N4N6]
PITG_19993	647.448	2567.33	-1.9874	9.1475e-275	3.4625e-272	--	GMP synthase [glutamine-hydrolyzing], putative [Source:UniProtKB/TrEMBL;Acc:D0P1V5]
PITG_01802	182.504	723.179	-1.9864	3.2789e-105	2.1067e-103	--	Putative uncharacterized protein [Source:UniProtKB/TrEMBL;Acc:D0MU47]
PITG_13044	5.35922	21.0468	-1.9735	0.00011054	0.0003326	--	Secreted RxLR effector peptide protein, putative [Source:UniProtKB/TrEMBL;Acc:D0NK60]
PITG_11484	7.0294	27.0658	-1.945	0.0019716	0.004956	--	Secreted RxLR effector peptide protein, putative [Source:UniProtKB/TrEMBL;Acc:D0NIW0]
PITG_13020	417.658	1608.18	-1.945	6.631e-193	1.2415e-190	--	Inorganic phosphate transporter, putative [Source:UniProtKB/TrEMBL;Acc:D0NK39]
PITG_00661	75.5834	289.65	-1.9382	5.7447e-45	1.188e-43	--	Deoxyhypusine synthase, putative [Source:UniProtKB/TrEMBL;Acc:D0MRD3]
PITG_11913	10262.9	39110.8	-1.9301	1.6821e-283	7.0689e-281	--	Heat shock cognate 70 kDa protein [Source:UniProtKB/TrEMBL;Acc:D0NHI7]
PITG_22685	490.309	1846.54	-1.9131	2.3885e-207	4.8359e-205	--	Dihydroxy-acid dehydratase, putative [Source:UniProtKB/TrEMBL;Acc:D0MU74]
PITG_10544	52.9144	196.546	-1.8931	8.1078e-31	1.0801e-29	--	Putative GPI-anchored acidic protein [Source:UniProtKB/TrEMBL;Acc:D0NFK4]
EPrPING00000001740	29.5181	108.908	-1.8834	1.2244e-17	9.3958e-17	U2	U2 spliceosomal RNA [Source:RFAM;Acc:RF00004]
PITG_12139	1698.92	6239.8	-1.8769	0	0	--	Putative uncharacterized protein [Source:UniProtKB/TrEMBL;Acc:D0NJ48]
PITG_22804	141.357	516.649	-1.8698	4.3768e-35	6.5981e-34	--	Secreted RxLR effector peptide protein, putative [Source:UniProtKB/TrEMBL;Acc:D0N5A1]
PITG_22364	24.4774	88.4247	-1.853	1.4813e-14	9.6601e-14	--	Major Facilitator Superfamily (MFS) [Source:UniProtKB/TrEMBL;Acc:D0RM74]
PITG_04321	241.707	872.444	-1.8518	3.0311e-111	2.1367e-109	--	Putative uncharacterized protein [Source:UniProtKB/TrEMBL;Acc:D0N105]
PITG_03386	38.866	138.972	-1.8382	1.2512e-21	1.1484e-20	--	Putative uncharacterized protein [Source:UniProtKB/TrEMBL;Acc:D0N044]
PITG_17309	57.8778	203.573	-1.8145	3.0688e-25	3.2903e-24	--	Secreted RxLR effector peptide protein, putative [Source:UniProtKB/TrEMBL;Acc:D0NVS0]
PITG_02621	625.475	2183.39	-1.8035	5.633e-213	1.1676e-210	--	CTP synthase, putative [Source:UniProtKB/TrEMBL;Acc:D0MWT2]
PITG_15858	10.7466	37.5126	-1.8035	0.00038899	0.0010846	--	Putative uncharacterized protein [Source:UniProtKB/TrEMBL;Acc:D0NRW7]
PITG_11595	8.7918	30.5573	-1.7973	0.00040769	0.0011336	--	Putative uncharacterized protein [Source:UniProtKB/TrEMBL;Acc:D0NI45]
PITG_15388	245.197	851.867	-1.7967	1.4057e-69	5.153e-68	--	Phenol acid carboxylase, putative [Source:UniProtKB/TrEMBL;Acc:D0NR47]
PITG_05122	4.03964	13.9997	-1.7931	0.0032924	0.0079654	--	Putative uncharacterized protein [Source:UniProtKB/TrEMBL;Acc:D0N3L5]
Novel00426	31.0696	107.641	-1.7927	1.668e-16	1.2091e-15	-//-
PITG_07162	477.263	1652.44	-1.7917	1.041e-173	1.6478e-171	--	Sideroflexin-1-like protein [Source:UniProtKB/TrEMBL;Acc:D0N7F3]
PITG_12462	1235.37	4274.02	-1.7907	8.78609999998339e-313	5.0994e-310	--	Aconitate hydratase, putative [Source:UniProtKB/TrEMBL;Acc:D0NKK5]
PITG_12545	156.523	541.028	-1.7893	2.1691e-70	8.0018e-69	--	Croquemort-like mating protein M82, putative [Source:UniProtKB/TrEMBL;Acc:D0NKT0]
PITG_18545	198.336	681.748	-1.7813	3.2286e-85	1.5402e-83	--	Tetrahydrofolate dehydrogenase [Source:UniProtKB/TrEMBL;Acc:D0NYB0]
PITG_00648	460.922	1567.26	-1.7657	5.648e-149	6.9256e-147	--	Periodic tryptophan protein, putative [Source:UniProtKB/TrEMBL;Acc:D0MRC0]
EPrPING00000000831	23.1635	78.7395	-1.7652	2.1724e-12	1.2451e-11	U2	U2 spliceosomal RNA [Source:RFAM;Acc:RF00004]
PITG_19399	23.0684	77.8908	-1.7555	1.7923e-11	9.62e-11	--	Methylenetetrahydrofolate dehydrogenase [NAD+], putative [Source:UniProtKB/TrEMBL;Acc:D0P0L1]
PITG_09295	190.21	640.684	-1.752	5.1468e-79	2.2073e-77	--	Dicarboxylate/amino acid:cation (Na or H ) symporter (DAACS) family protein [Source:UniProtKB/TrEMBL;Acc:D0NBC7]
PITG_13084	27.7472	93.0884	-1.7463	5.979e-14	3.7733e-13	--	Putative uncharacterized protein [Source:UniProtKB/TrEMBL;Acc:D0NK95]
PITG_10121	58.3048	195.518	-1.7456	2.8738e-26	3.2097e-25	--	Putative uncharacterized protein [Source:UniProtKB/TrEMBL;Acc:D0NEC9]
Novel00796	14.4452	48.2919	-1.7412	4.5604e-08	1.9125e-07	-//-
PITG_15898	21.4632	71.6062	-1.7382	4.6361e-11	2.4271e-10	--	Putative uncharacterized protein [Source:UniProtKB/TrEMBL;Acc:D0NS04]
PITG_09218	444.447	1475.31	-1.7309	4.1132e-151	5.1157e-149	--	Secreted RxLR effector peptide protein, putative [Source:UniProtKB/TrEMBL;Acc:D0NB60]
PITG_08650	31.1109	102.827	-1.7247	4.8706e-15	3.2668e-14	--	Putative uncharacterized protein [Source:UniProtKB/TrEMBL;Acc:D0NB54]
PITG_12300	2135.3	7046.48	-1.7225	0	0	--	Phosphoribosylglycinamide synthetase, putative [Source:UniProtKB/TrEMBL;Acc:D0NJJ2]
PITG_02740	770.328	2524.32	-1.7124	2.6205e-215	5.5645e-213	--	Acetolactate synthase [Source:UniProtKB/TrEMBL;Acc:D0MX38]
PITG_12215	194.265	634.657	-1.7079	8.6349e-76	3.4563e-74	--	Zinc (Zn2 )-Iron (Fe2 ) Permease (ZIP) Family [Source:UniProtKB/TrEMBL;Acc:D0NJB6]
PITG_14613	184.452	600.32	-1.7025	8.8483e-72	3.342e-70	--	Putative uncharacterized protein [Source:UniProtKB/TrEMBL;Acc:D0NQP5]
PITG_05363	1344.28	4373.55	-1.702	6.6442e-291	3.1267e-288	--	Dihydrodipicolinate synthase, putative [Source:UniProtKB/TrEMBL;Acc:D0N460]
PITG_22657	21.0863	68.4716	-1.6992	2.3864e-10	1.1865e-09	--	Elongation factor 1-alpha, putative [Source:UniProtKB/TrEMBL;Acc:D0RMQ3]
PITG_21022	591.255	1905.28	-1.6882	9.8945e-175	1.5806e-172	--	P-type ATPase (P-ATPase) Superfamily [Source:UniProtKB/TrEMBL;Acc:D0P3P2]
PITG_16832	5.35731	17.2466	-1.6867	0.0017289	0.0043838	--	Putative uncharacterized protein [Source:UniProtKB/TrEMBL;Acc:D0NU78]
EPrPING00000002696	5.02463	16.1734	-1.6865	0.012066	0.026294	28s_rRNA	28s_rRNA [Source:RNAMMER;Acc:28s_rRNA]
PITG_08996	213.262	683.367	-1.68	1.8966e-78	7.9961e-77	--	Putative uncharacterized protein [Source:UniProtKB/TrEMBL;Acc:D0NDP0]
PITG_10772	443.51	1418.87	-1.6777	1.0898e-86	5.3451e-85	--	Putative GPI-anchored elicitin INL11b-like protein [Source:UniProtKB/TrEMBL;Acc:D0NH20]
PITG_07550	31.814	100.915	-1.6654	3.4132e-14	2.1793e-13	--	Secreted RxLR effector peptide protein, putative [Source:UniProtKB/TrEMBL;Acc:D0N8M0]
PITG_08780	1423.65	4513.9	-1.6648	1.7051e-283	7.0689e-281	--	Sulfate Permease (SulP) Family [Source:UniProtKB/TrEMBL;Acc:D0ND71]
PITG_01498	1626.74	5156.8	-1.6645	1.8394e-302	9.42e-300	--	ATP-binding cassette sub-family F member 2 [Source:UniProtKB/TrEMBL;Acc:D0MTE5]
PITG_19841	93.8615	293.276	-1.6437	1.9465e-36	3.0452e-35	--	Putative uncharacterized protein [Source:UniProtKB/TrEMBL;Acc:D0P0W0]
PITG_10797	7.34703	22.9524	-1.6434	0.00039977	0.0011123	--	Putative uncharacterized protein [Source:UniProtKB/TrEMBL;Acc:D0NH39]
EPrPING00000004457	4.02834	12.5475	-1.6391	0.01081	0.023756	U2	U2 spliceosomal RNA [Source:RFAM;Acc:RF00004]
EPrPING00000000778	10.3669	32.168	-1.6336	2.6744e-05	8.6348e-05	U2	U2 spliceosomal RNA [Source:RFAM;Acc:RF00004]
PITG_16866	75.3834	231.304	-1.6175	1.1345e-28	1.397e-27	--	NPP1-like protein [Source:UniProtKB/TrEMBL;Acc:D0NUA4]
PITG_14452	39.1545	119.359	-1.6081	1.5884e-15	1.0901e-14	--	Putative uncharacterized protein [Source:UniProtKB/TrEMBL;Acc:D0NPW0]
PITG_11803	617.475	1879.34	-1.6058	8.0776e-160	1.1075e-157	--	Putative uncharacterized protein [Source:UniProtKB/TrEMBL;Acc:D0NHV2]
PITG_12555	81.7565	246.587	-1.5927	5.5653e-21	4.9465e-20	--	Elicitin-like protein, putative [Source:UniProtKB/TrEMBL;Acc:D0NKT9]
PITG_22824	319.206	960.316	-1.589	2.8942e-95	1.6362e-93	--	RXLR effector family, putative [Source:UniProtKB/TrEMBL;Acc:D0N8J4]
PITG_00448	343.601	1031.99	-1.5866	6.9727e-101	4.275e-99	--	tRNA (Cytosine-5-)-methyltransferase NSUN2, putative [Source:UniProtKB/TrEMBL;Acc:D0MQU2]
PITG_18336	53.3121	160.11	-1.5865	6.7069e-20	5.6882e-19	--	Glycoside hydrolase, putative [Source:UniProtKB/TrEMBL;Acc:D0NXX4]
PITG_16659	68.0166	203.031	-1.5777	1.2808e-24	1.3394e-23	--	DNA-directed RNA polymerase I and III subunit RPAC1, putative [Source:UniProtKB/TrEMBL;Acc:D0NVB2]
PITG_11040	270.201	804.863	-1.5747	8.0263e-82	3.6019e-80	--	Putative uncharacterized protein [Source:UniProtKB/TrEMBL;Acc:D0NG16]
PITG_14583	424.047	1258.81	-1.5698	3.8825e-115	2.8645e-113	--	Putative uncharacterized protein [Source:UniProtKB/TrEMBL;Acc:D0NQL5]
PITG_02277	939.252	2783.78	-1.5675	4.6688e-198	9.0325e-196	--	Cyclopropane-fatty-acyl-phospholipid synthase [Source:UniProtKB/TrEMBL;Acc:D0MVX8]
PITG_03906	479.341	1418.29	-1.565	4.2887e-32	5.9455e-31	--	Type II (General) Secretory Pathway (IISP) Family [Source:UniProtKB/TrEMBL;Acc:D0MYU4]
PITG_00571	1532.44	4530.28	-1.5638	5.7686e-256	1.7936e-253	--	Bifunctional purine biosynthesis protein PURH, putative [Source:UniProtKB/TrEMBL;Acc:D0MR53]
PITG_12666	1071.65	3159.91	-1.56	3.839e-56	1.0527e-54	--	Putative uncharacterized protein [Source:UniProtKB/TrEMBL;Acc:D0NKW9]
PITG_14238	28.8685	84.9447	-1.557	3.1013e-11	1.6363e-10	--	Glycoside hydrolase, putative [Source:UniProtKB/TrEMBL;Acc:D0NNY0]
PITG_16760	6277.12	18426	-1.5536	0	0	--	Elongation of very long chain fatty acids protein, putative [Source:UniProtKB/TrEMBL;Acc:D0NUU7]
PITG_15049	10.07	29.5315	-1.5522	0.00013041	0.00038877	--	Putative uncharacterized protein [Source:UniProtKB/TrEMBL;Acc:D0NRJ0]
PITG_13011	1882.14	5513.77	-1.5507	1.0276e-255	3.1389e-253	--	Sporangia induced Major Facilitator Superfamily (MFS) [Source:UniProtKB/TrEMBL;Acc:D0NK30]
PITG_07532	35.4561	103.798	-1.5497	3.4059e-13	2.0499e-12	--	Putative uncharacterized protein [Source:UniProtKB/TrEMBL;Acc:D0N8K4]
PITG_07303	193.107	563.331	-1.5446	6.078e-59	1.7757e-57	--	Carbohydrate-binding protein, putative [Source:UniProtKB/TrEMBL;Acc:D0N7R8]
PITG_17608	517.262	1508.96	-1.5446	3.888e-129	3.6202e-127	--	Spermine synthase, putative [Source:UniProtKB/TrEMBL;Acc:D0NWT1]
PITG_19178	2090.32	6053.35	-1.534	3.9129e-281	1.5845e-278	--	13 kDa ribonucleoprotein-associated protein [Source:UniProtKB/TrEMBL;Acc:D0NZI7]
PITG_16959	54.9041	158.851	-1.5327	5.5216e-19	4.4968e-18	--	Transglutaminase elicitor M81D [Source:UniProtKB/TrEMBL;Acc:D0NUH2]
PITG_18777	60.5726	175.252	-1.5327	1.4484e-20	1.2654e-19	--	DNA-directed RNA polymerase I and III subunit RPAC1, putative [Source:UniProtKB/TrEMBL;Acc:D0NZD7]
PITG_13013	7126.53	20576.9	-1.5298	0	0	--	Nitrite reductase [NAD(P)H], putative [Source:UniProtKB/TrEMBL;Acc:D0NK32]
PITG_18538	1474.7	4239.68	-1.5235	1.7524e-237	4.4221e-235	--	3-isopropylmalate dehydratase large subunit, putative [Source:UniProtKB/TrEMBL;Acc:D0NYA4]
PITG_03700	946.978	2716.7	-1.5205	1.9558e-185	3.475e-183	ENL	Enolase [Source:UniProtKB/TrEMBL;Acc:D0MYA4]
PITG_10819	691.362	1982.86	-1.5201	1.5417e-78	6.5314e-77	--	Midasin-like protein [Source:UniProtKB/TrEMBL;Acc:D0NH58]
PITG_17760	10.7391	30.7968	-1.5199	0.00011341	0.00034063	--	Amino Acid/Auxin Permease (AAAP) Family [Source:UniProtKB/TrEMBL;Acc:D0NW77]
PITG_03555	1761.45	5039.56	-1.5165	3.5067e-255	1.0349e-252	--	Importin-like protein [Source:UniProtKB/TrEMBL;Acc:D0MXW9]
PITG_15810	98.4065	281.402	-1.5158	3.1781e-31	4.2864e-30	--	Eukaryotic translation initiation factor 3 subunit A, putative [Source:UniProtKB/TrEMBL;Acc:D0NS65]
PITG_08502	77.869	222.419	-1.5142	6.2172e-25	6.5768e-24	--	Putative uncharacterized protein [Source:UniProtKB/TrEMBL;Acc:D0NAS2]
PITG_05706	41.4421	118.209	-1.5122	7.1388e-14	4.4826e-13	--	Putative uncharacterized protein [Source:UniProtKB/TrEMBL;Acc:D0N3H3]
PITG_12556	14177.8	40297.4	-1.507	6.3133e-170	9.5589e-168	INF6	Elicitin-like INF6 [Source:UniProtKB/TrEMBL;Acc:D0NKU0]
PITG_14696	3026.89	8597.12	-1.506	0	1.595e-306	--	Serine hydroxymethyltransferase [Source:UniProtKB/TrEMBL;Acc:D0NQV6]
EPrPING00000003218	7.04349	19.9356	-1.501	0.002019	0.0050634	U3	Small nucleolar RNA U3 [Source:RFAM;Acc:RF00012]
PITG_05534	2396.31	6761.69	-1.4966	2.1197e-268	7.3816e-266	--	Nucleolar protein Nop56 [Source:UniProtKB/TrEMBL;Acc:D0N319]
PITG_17759	24.4614	68.5805	-1.4873	1.0533e-08	4.6302e-08	--	Putative uncharacterized protein [Source:UniProtKB/TrEMBL;Acc:D0NWD0]
PITG_13002	12.0822	33.8149	-1.4848	7.1074e-05	0.00021876	--	Major Facilitator Superfamily (MFS) [Source:UniProtKB/TrEMBL;Acc:D0NK22]
PITG_14167	23.0929	64.575	-1.4835	2.5434e-08	1.0849e-07	--	Polysaccharide lyase, putative [Source:UniProtKB/TrEMBL;Acc:D0NNS4]
PITG_20688	401.083	1117.86	-1.4788	3.9221e-80	1.7159e-78	--	mRNA turnover protein 4 [Source:UniProtKB/TrEMBL;Acc:D0P2T0]
PITG_14352	67.5915	188.3	-1.4781	6.6215e-21	5.8823e-20	--	Methylenetetrahydrofolate dehydrogenase [NAD+], putative [Source:UniProtKB/TrEMBL;Acc:D0NPM3]
PITG_05632	72.4868	201.852	-1.4775	2.6226e-22	2.4684e-21	--	Putative uncharacterized protein [Source:UniProtKB/TrEMBL;Acc:D0N3A8]
PITG_15278	1200.79	3336.19	-1.4742	1.6209e-197	3.1014e-195	--	Secreted RxLR effector peptide protein, putative [Source:UniProtKB/TrEMBL;Acc:D0NQB4]
PITG_18127	613.914	1703.23	-1.4722	7.2791e-130	6.8883e-128	--	Putative uncharacterized protein [Source:UniProtKB/TrEMBL;Acc:D0NX37]
PITG_06212	691.518	1918	-1.4718	6.6136e-82	2.9756e-80	--	Putative uncharacterized protein [Source:UniProtKB/TrEMBL;Acc:D0N4B9]
PITG_11446	207.907	573.728	-1.4644	5.4784e-55	1.4766e-53	--	Putative uncharacterized protein [Source:UniProtKB/TrEMBL;Acc:D0NIS9]
PITG_01654	1119.32	3072.25	-1.4567	3.9985e-185	7.0326e-183	--	Delta(5) fatty acid desaturase, putative [Source:UniProtKB/TrEMBL;Acc:D0MTR7]
Novel00169	5.01897	13.7645	-1.4555	0.013977	0.030064	-//-
PITG_02475	261.728	717.788	-1.4555	6.5181e-66	2.2167e-64	--	Putative uncharacterized protein [Source:UniProtKB/TrEMBL;Acc:D0MWF1]
PITG_17983	1065.37	2917.92	-1.4536	8.5248e-124	7.1707e-122	--	Adenylosuccinate lyase [Source:UniProtKB/TrEMBL;Acc:D0NXF2]
PITG_22415	8.31696	22.759	-1.4523	0.0015151	0.0038784	--	Putative uncharacterized protein [Source:UniProtKB/TrEMBL;Acc:D0RMA1]
PITG_03546	1490.16	4062.99	-1.4471	4.5059e-213	9.4525e-211	--	Hsp70-like protein [Source:UniProtKB/TrEMBL;Acc:D0MXW0]
PITG_04928	125.291	341.283	-1.4457	2.9929e-34	4.3939e-33	--	Putative uncharacterized protein [Source:UniProtKB/TrEMBL;Acc:D0N2E2]
PITG_00694	1326.88	3609.29	-1.4437	1.9368e-199	3.7892e-197	--	Sulfate Permease (SulP) Family [Source:UniProtKB/TrEMBL;Acc:D0MRG3]
PITG_15799	94.3124	254.8	-1.4338	5.6276e-26	6.2135e-25	--	Putative uncharacterized protein [Source:UniProtKB/TrEMBL;Acc:D0NS61]
PITG_22843	35.8518	96.7251	-1.4318	3.3112e-11	1.7434e-10	--	Putative uncharacterized protein [Source:UniProtKB/TrEMBL;Acc:D0NA08]
PITG_22572	28.0629	75.4456	-1.4268	5.6184e-09	2.5148e-08	--	C-1-tetrahydrofolate synthase, putative [Source:UniProtKB/TrEMBL;Acc:D0RMJ3]
PITG_12458	5.72017	15.3474	-1.4239	0.0097136	0.021532	--	Secreted RxLR effector peptide protein, putative [Source:UniProtKB/TrEMBL;Acc:D0NKK1]
PITG_19163	474.692	1273.38	-1.4236	6.9351e-100	4.1784e-98	--	ATP-dependent RNA helicase, putative [Source:UniProtKB/TrEMBL;Acc:D0NYZ9]
PITG_20593	209.491	561.663	-1.4228	1.1347e-36	1.7912e-35	--	Putative uncharacterized protein [Source:UniProtKB/TrEMBL;Acc:D0P2M4]
PITG_03823	45.9095	123.048	-1.4224	4.1345e-09	1.8762e-08	--	Putative uncharacterized protein [Source:UniProtKB/TrEMBL;Acc:D0MYL8]
PITG_14655	11.3923	30.5339	-1.4223	0.00028001	0.00079719	--	Putative uncharacterized protein [Source:UniProtKB/TrEMBL;Acc:D0NQS7]
PITG_10122	354.612	948.748	-1.4198	7.0764e-79	3.02e-77	--	Drug/Metabolite Transporter (DMT) Superfamily [Source:UniProtKB/TrEMBL;Acc:D0NED0]
PITG_09235	205.674	549.495	-1.4177	4.4749e-50	1.0703e-48	--	Putative uncharacterized protein [Source:UniProtKB/TrEMBL;Acc:D0NB72]
PITG_02638	11.1199	29.6515	-1.415	0.00046083	0.0012712	--	Putative uncharacterized protein [Source:UniProtKB/TrEMBL;Acc:D0MWU7]
PITG_00126	12.3764	32.9965	-1.4147	0.00012911	0.00038514	--	Putative uncharacterized protein [Source:UniProtKB/TrEMBL;Acc:D0MSY3]
EPrPING00000000605	5.01897	13.3709	-1.4136	0.017433	0.036704	U2	U2 spliceosomal RNA [Source:RFAM;Acc:RF00004]
PITG_11457	1116.44	2953.56	-1.4035	1.3381e-170	2.0438e-168	--	Phosphoribosylformylglycinamidine synthase [Source:UniProtKB/TrEMBL;Acc:D0NIT8]
PITG_05377	619.091	1637.36	-1.4032	1.7157e-110	1.1902e-108	--	Methylenetetrahydrofolate reductase [Source:UniProtKB/TrEMBL;Acc:D0N474]
PITG_14398	390.275	1031.76	-1.4025	5.8476e-83	2.6794e-81	--	Vacuolar amino acid transporter, putative [Source:UniProtKB/TrEMBL;Acc:D0NPR3]
PITG_18361	112.63	297.387	-1.4007	6.399e-29	7.9516e-28	--	Inositol oxygenase [Source:UniProtKB/TrEMBL;Acc:D0NXZ5]
PITG_07409	40.2149	106.165	-1.4005	9.9542e-12	5.447e-11	--	Putative uncharacterized protein [Source:UniProtKB/TrEMBL;Acc:D0N8C1]
PITG_23123	74.9131	197.716	-1.4001	5.9946e-09	2.6798e-08	--	Small cysteine rich protein SCR50 [Source:UniProtKB/TrEMBL;Acc:D0NXU8]
PITG_17174	18.7233	49.3079	-1.397	0.00011138	0.00033488	--	Putative uncharacterized protein [Source:UniProtKB/TrEMBL;Acc:D0NNC7]
PITG_08548	287.454	751.45	-1.3863	2.5684e-63	8.236e-62	--	50S ribosomal protein L33 [Source:UniProtKB/TrEMBL;Acc:D0NAW1]
PITG_07308	2757.08	7174.84	-1.3798	1.4476e-22	1.3804e-21	--	rRNA 2'-O-methyltransferase fibrillarin, putative [Source:UniProtKB/TrEMBL;Acc:D0N7S3]
PITG_15980	357.786	927.702	-1.3746	9.5114e-43	1.8504e-41	--	Glycoside hydrolase, putative [Source:UniProtKB/TrEMBL;Acc:D0NSK6]
PITG_11916	73.8793	191.031	-1.3706	5.4378e-19	4.4306e-18	--	Putative uncharacterized protein [Source:UniProtKB/TrEMBL;Acc:D0NHI9]
PITG_01131	55.938	144.082	-1.365	1.1998e-14	7.8807e-14	--	Putative uncharacterized protein [Source:UniProtKB/TrEMBL;Acc:D0MSJ4]
PITG_08943	16.0513	41.2918	-1.3632	3.8514e-05	0.00012215	--	Avr2 family secreted RxLR effector peptide protein, putativeAvr2 secreted RxLR effector peptide protein, putative [Source:UniProtKB/TrEMBL;Acc:D0NDJ8]
PITG_03493	366.898	940.68	-1.3583	1.4982e-71	5.598e-70	--	Amidophosphoribosyltransferase [Source:UniProtKB/TrEMBL;Acc:D0MXR4]
PITG_15669	18.3464	46.9651	-1.3561	1.0981e-05	3.6984e-05	--	Putative uncharacterized protein [Source:UniProtKB/TrEMBL;Acc:D0NSA3]
PITG_15685	136.318	348.347	-1.3536	1.1859e-31	1.6158e-30	--	Putative uncharacterized protein [Source:UniProtKB/TrEMBL;Acc:D0NSB7]
PITG_03112	1277.56	3263.85	-1.3532	7.9657e-128	7.2617e-126	--	Importin-like protein [Source:UniProtKB/TrEMBL;Acc:D0MZE3]
PITG_06560	22.058	56.2512	-1.3506	5.2325e-06	1.8207e-05	--	Pectinesterase [Source:UniProtKB/TrEMBL;Acc:D0N549]
PITG_01992	207.406	527.807	-1.3475	5.7821e-45	1.1943e-43	--	Putative uncharacterized protein [Source:UniProtKB/TrEMBL;Acc:D0MUL3]
PITG_06448	5671.36	14431.3	-1.3474	2.4549e-291	1.1874e-288	--	Pyruvate carboxylase, mitochondrial [Source:UniProtKB/TrEMBL;Acc:D0N4W1]
PITG_02409	51.1944	130.059	-1.3451	3.3335e-13	2.0077e-12	--	Folate-Biopterin Transporter (FBT) Family [Source:UniProtKB/TrEMBL;Acc:D0MW88]
PITG_18479	9.40731	23.8817	-1.3441	0.0021855	0.005451	--	Putative uncharacterized protein [Source:UniProtKB/TrEMBL;Acc:D0NYD4]
PITG_13152	11023.2	27955.3	-1.3426	0	0	--	Putative uncharacterized protein [Source:UniProtKB/TrEMBL;Acc:D0NJQ1]
PITG_11122	409.051	1035.01	-1.3393	3.8928e-77	1.6024e-75	--	Amino Acid-Polyamine-Organocation (APC) Family [Source:UniProtKB/TrEMBL;Acc:D0NG84]
PITG_04123	152.243	384.514	-1.3367	7.6371e-34	1.1091e-32	--	Glycoside hydrolase, putative [Source:UniProtKB/TrEMBL;Acc:D0N0L7]
PITG_21393	3425.85	8647.57	-1.3358	6.3205e-251	1.7469e-248	--	Eukaryotic translation initiation factor 3 subunit A, putative [Source:UniProtKB/TrEMBL;Acc:D0P3U0]
PITG_14964	18.713	47.17	-1.3338	1.2459e-05	4.172e-05	--	Putative uncharacterized protein [Source:UniProtKB/TrEMBL;Acc:D0NCH0]
PITG_16663	226.217	569.49	-1.332	1.0822e-40	1.9815e-39	--	Avr1 secreted RxLR effector peptide protein, putative [Source:UniProtKB/TrEMBL;Acc:D0NVB5]
PITG_00597	240.659	605.255	-1.3306	4.0226e-24	4.1298e-23	--	Putative uncharacterized protein [Source:UniProtKB/TrEMBL;Acc:D0MR80]
PITG_03712	19480.1	48988.8	-1.3304	0	0	--	Elongation factor 3, putative [Source:UniProtKB/TrEMBL;Acc:D0MYB4]
PITG_12727	4450.11	11154	-1.3256	4.9777e-266	1.6995e-263	--	Cysteine synthase [Source:UniProtKB/TrEMBL;Acc:D0NL10]
PITG_13713	7455.23	18649.2	-1.3228	2.5536e-296	1.2704e-293	--	MICAL-like protein [Source:UniProtKB/TrEMBL;Acc:D0NML7]
PITG_02528	251.324	628.109	-1.3215	1.4576e-50	3.5298e-49	--	Elongator complex protein, putative [Source:UniProtKB/TrEMBL;Acc:D0MWJ8]
PITG_00375	638.534	1594.22	-1.32	2.3115e-69	8.4556e-68	HMP1	Putative haustorium-specific membrane protein [Source:UniProtKB/TrEMBL;Acc:B8QRI7]
PITG_10104	41.507	103.373	-1.3164	1.8117e-10	9.088e-10	--	ATP-binding Cassette (ABC) Superfamily [Source:UniProtKB/TrEMBL;Acc:D0NEB3]
PITG_08173	1435.6	3575.15	-1.3163	1.2344e-169	1.8529e-167	--	DNA-directed RNA polymerase [Source:UniProtKB/TrEMBL;Acc:D0N9M5]
PITG_08001	3994.54	9936.23	-1.3147	1.9215e-253	5.5761e-251	--	Glucosylceramidase, putative [Source:UniProtKB/TrEMBL;Acc:D0N987]
PITG_16675	227.024	564.107	-1.3131	7.4886e-46	1.5767e-44	--	Amino Acid-Polyamine-Organocation (APC) Family [Source:UniProtKB/TrEMBL;Acc:D0NVC6]
PITG_14180	9045	22441.3	-1.311	1.9017e-161	2.6704e-159	--	Glutamine synthetase [Source:UniProtKB/TrEMBL;Acc:D0NNT7]
PITG_03818	527.862	1309.62	-1.3109	2.0043e-89	1.0325e-87	--	U3 small nucleolar RNA-associated protein, putative [Source:UniProtKB/TrEMBL;Acc:D0MYL3]
PITG_09640	48.6202	120.552	-1.31	6.9872e-12	3.8611e-11	--	ATP phosphoribosyltransferase [Source:UniProtKB/TrEMBL;Acc:D0NCB8]
PITG_19970	36.8152	91.138	-1.3078	2.4785e-09	1.1481e-08	--	Putative uncharacterized protein [Source:UniProtKB/TrEMBL;Acc:D0P1M8]
PITG_05795	50.5243	124.953	-1.3063	2.8359e-12	1.61e-11	--	Putative uncharacterized protein [Source:UniProtKB/TrEMBL;Acc:D0N5P8]
PITG_00245	524.693	1296.04	-1.3046	1.6703e-87	8.3335e-86	--	Cathepsin, cysteine protease family C01A, putative [Source:UniProtKB/TrEMBL;Acc:D0MQB1]
PITG_02466	80.9586	199.563	-1.3016	2.9821e-18	2.3471e-17	--	Putative uncharacterized protein [Source:UniProtKB/TrEMBL;Acc:D0MWE2]
Novel01233	6.69759	16.503	-1.301	0.01395	0.030021	-//-
PITG_18935	687.336	1690.83	-1.2986	1.9754e-62	6.2424e-61	--	Dihydrolipoyl dehydrogenase [Source:UniProtKB/TrEMBL;Acc:D0P020]
PITG_04640	9657.55	23727.1	-1.2968	3.0962e-239	7.9282e-237	TEF1	Elongation factor 1-alpha [Source:UniProtKB/TrEMBL;Acc:D0N1P5]
PITG_09432	1962.08	4813.29	-1.2946	8.3356e-190	1.5119e-187	--	Nucleolar protein NOP5 [Source:UniProtKB/TrEMBL;Acc:D0NBZ5]
PITG_00165	216.339	530.347	-1.2936	1.2853e-29	1.6491e-28	--	Putative uncharacterized protein [Source:UniProtKB/TrEMBL;Acc:D0MT21]
PITG_17785	213.823	523.511	-1.2918	1.1982e-41	2.253e-40	--	Putative uncharacterized protein [Source:UniProtKB/TrEMBL;Acc:D0NW97]
PITG_12483	1605.1	3929.55	-1.2917	1.1079e-171	1.7379e-169	--	Eukaryotic translation initiation factor 3, putative [Source:UniProtKB/TrEMBL;Acc:D0NKM5]
PITG_15123	21.3936	52.3609	-1.2913	8.152e-06	2.7805e-05	--	Secreted RxLR effector peptide protein, putative [Source:UniProtKB/TrEMBL;Acc:D0NRQ3]
PITG_15616	73.3616	179.509	-1.291	1.5295e-16	1.1115e-15	--	Protein kinase [Source:UniProtKB/TrEMBL;Acc:D0NT68]
PITG_01742	7.34417	17.8938	-1.2848	0.012315	0.026798	--	Thymidine kinase [Source:UniProtKB/TrEMBL;Acc:D0MTZ4]
PITG_18187	7815.91	19003.4	-1.2818	2.2436e-280	8.8785e-278	--	Sulfite reductase [NADPH] subunit beta, putative [Source:UniProtKB/TrEMBL;Acc:D0NX78]
PITG_05569	254.518	617.092	-1.2777	4.1559e-47	8.9892e-46	--	Putative uncharacterized protein [Source:UniProtKB/TrEMBL;Acc:D0N352]
PITG_10258	13.3886	32.3063	-1.2708	0.00058153	0.0015826	--	Putative uncharacterized protein [Source:UniProtKB/TrEMBL;Acc:D0NEX1]
PITG_14729	572.741	1378.25	-1.2669	4.1207e-87	2.0326e-85	--	30S ribosomal protein S16, putative [Source:UniProtKB/TrEMBL;Acc:D0NQY6]
PITG_06596	1128.54	2713.64	-1.2658	7.8721e-136	7.9691e-134	--	Putative uncharacterized protein [Source:UniProtKB/TrEMBL;Acc:D0N578]
PITG_23092	7.67318	18.444	-1.2653	0.010833	0.023805	--	Secreted RxLR effector peptide protein, putative [Source:UniProtKB/TrEMBL;Acc:D0NVI5]
PITG_17130	325.136	781.191	-1.2646	1.1338e-56	3.1739e-55	--	Glyceraldehyde-3-phosphate dehydrogenase, putative [Source:UniProtKB/TrEMBL;Acc:D0NV36]
PITG_08714	376.833	903.673	-1.2619	7.1572e-60	2.1376e-58	--	Lysyl-tRNA synthetase [Source:UniProtKB/TrEMBL;Acc:D0ND10]
PITG_03613	121.296	290.807	-1.2615	1.3694e-21	1.255e-20	--	Putative uncharacterized protein [Source:UniProtKB/TrEMBL;Acc:D0MY23]
PITG_02392	10.0511	24.014	-1.2565	0.0033774	0.0081597	--	Putative uncharacterized protein [Source:UniProtKB/TrEMBL;Acc:D0MW76]
PITG_13157	2680.84	6402.27	-1.2559	1.0351e-161	1.4654e-159	--	Suppressor of necrosis 1 [Source:UniProtKB/TrEMBL;Acc:A2CLL0]
PITG_04889	737.291	1758.84	-1.2543	4.2584e-102	2.6576e-100	--	Putative uncharacterized protein [Source:UniProtKB/TrEMBL;Acc:D0N2A4]
PITG_03420	503.318	1200.59	-1.2542	2.6589e-09	1.2287e-08	--	50S ribosomal protein L13 [Source:UniProtKB/TrEMBL;Acc:D0N078]
PITG_11524	308.039	730.06	-1.2449	1.0171e-36	1.6086e-35	--	Serine protease family S10, putative [Source:UniProtKB/TrEMBL;Acc:D0NIZ0]
PITG_20775	1792.13	4232.61	-1.2399	2.3131e-100	1.3985e-98	--	Adenylate kinase, putative [Source:UniProtKB/TrEMBL;Acc:D0P2Z9]
PITG_04722	275.255	646.62	-1.2321	1.6565e-46	3.5433e-45	--	Notchless family protein [Source:UniProtKB/TrEMBL;Acc:D0N1W5]
PITG_20291	46.592	109.285	-1.2299	4.477e-10	2.1794e-09	--	Ammonium Transporter (Amt) Family [Source:UniProtKB/TrEMBL;Acc:D0P1A2]
PITG_14720	96.7843	226.847	-1.2289	7.6698e-19	6.2115e-18	--	Aldose 1-epimerase, putative [Source:UniProtKB/TrEMBL;Acc:D0NQX7]
PITG_18100	2497.54	5846.53	-1.2271	1.2457e-187	2.2362e-185	--	Putative uncharacterized protein [Source:UniProtKB/TrEMBL;Acc:D0NY71]
PITG_08326	1758.52	4113.2	-1.2259	1.2092e-160	1.6843e-158	--	DNA polymerase [Source:UniProtKB/TrEMBL;Acc:D0NAB9]
PITG_10396	19.7488	46.046	-1.2213	5.2786e-05	0.00016466	--	Secreted RxLR effector peptide protein, putative [Source:UniProtKB/TrEMBL;Acc:D0NF80]
PITG_12598	7.70233	17.9565	-1.2211	0.013236	0.028612	--	Glycerophosphoryl diester phosphodiesterase, putative [Source:UniProtKB/TrEMBL;Acc:D0NND3]
PITG_01135	18.0438	42.0474	-1.2205	0.00015515	0.00045734	--	Putative uncharacterized protein [Source:UniProtKB/TrEMBL;Acc:D0MSJ8]
PITG_01029	291.016	678.042	-1.2203	2.9968e-47	6.5224e-46	--	Pectinesterase [Source:UniProtKB/TrEMBL;Acc:D0MS99]
PITG_13016	1166.43	2717.47	-1.2202	4.0993e-128	3.7766e-126	--	Pescadillo-like protein [Source:UniProtKB/TrEMBL;Acc:D0NK35]
PITG_15595	10.0794	23.4779	-1.2199	0.0048625	0.011418	--	Putative uncharacterized protein [Source:UniProtKB/TrEMBL;Acc:D0NT49]
PITG_01195	2312.67	5383.43	-1.219	3.4477e-179	5.7723e-177	--	Aspartate aminotransferase, putative [Source:UniProtKB/TrEMBL;Acc:D0MUV8]
PITG_09525	222.575	517.686	-1.2178	2.9327e-24	3.0251e-23	--	Ribosomal protein L23, putative [Source:UniProtKB/TrEMBL;Acc:D0NC72]
PITG_02889	277.056	643.965	-1.2168	3.3548e-45	6.9623e-44	--	Putative uncharacterized protein [Source:UniProtKB/TrEMBL;Acc:D0MXF6]
PITG_20089	46.8672	108.866	-1.2159	8.1791e-10	3.9093e-09	--	Sulfate Permease (SulP) Family [Source:UniProtKB/TrEMBL;Acc:D0P0R3]
PITG_21468	46.2309	107.373	-1.2157	8.2245e-10	3.9299e-09	--	Putative uncharacterized protein [Source:UniProtKB/TrEMBL;Acc:D0P495]
PITG_22799	24.4256	56.7241	-1.2156	9.9597e-06	3.37e-05	--	Elicitin-like protein INL3B [Source:UniProtKB/TrEMBL;Acc:D0N4P8]
PITG_06410	1689.15	3913.65	-1.2122	1.8786e-153	2.4052e-151	--	Putative uncharacterized protein [Source:UniProtKB/TrEMBL;Acc:D0N4T3]
PITG_11198	1159.66	2686.71	-1.2121	9.1971e-126	8.0878e-124	--	Nucleolar GTP-binding protein 1 [Source:UniProtKB/TrEMBL;Acc:D0NGE9]
PITG_03876	370.073	856.442	-1.2105	1.0817e-56	3.0378e-55	--	U3 small nucleolar RNA-interacting protein, putative [Source:UniProtKB/TrEMBL;Acc:D0MYR8]
PITG_11124	349.954	808.599	-1.2083	9.3555e-54	2.4681e-52	--	Nucleolar complex protein 4 [Source:UniProtKB/TrEMBL;Acc:D0NG86]
PITG_17753	671.728	1552.1	-1.2083	5.7915e-88	2.9145e-86	--	Malic enzyme [Source:UniProtKB/TrEMBL;Acc:D0NWC6]
PITG_09289	1173.41	2700.9	-1.2027	2.1106e-124	1.8014e-122	--	Eukaryotic translation initiation factor 3 subunit F, putative [Source:UniProtKB/TrEMBL;Acc:D0NBC1]
PITG_17316	55.4857	127.591	-1.2013	5.2163e-11	2.721e-10	--	Secreted RxLR effector peptide protein, putative [Source:UniProtKB/TrEMBL;Acc:D0NVS7]
PITG_07405	674.905	1548.9	-1.1985	1.9714e-79	8.5177e-78	--	Pyruvate kinase [Source:UniProtKB/TrEMBL;Acc:D0N8B7]
PITG_04710	217.294	498.669	-1.1984	8.2728e-36	1.2736e-34	--	Putative uncharacterized protein [Source:UniProtKB/TrEMBL;Acc:D0N1V5]
PITG_03780	284.038	650.851	-1.1962	3.014e-44	6.1094e-43	--	tRNA wybutosine-synthesizing protein, putative [Source:UniProtKB/TrEMBL;Acc:D0MYH9]
PITG_06788	82.9181	189.801	-1.1947	2.349e-15	1.5977e-14	--	Exoglucanase 1 [Source:UniProtKB/TrEMBL;Acc:D0N841]
PITG_14478	26.0761	59.5932	-1.1924	0.00011024	0.00033176	--	NmrA-like family protein, putative [Source:UniProtKB/TrEMBL;Acc:D0NPY3]
PITG_07536	38.1846	87.2021	-1.1914	5.3721e-08	2.2432e-07	--	Putative uncharacterized protein [Source:UniProtKB/TrEMBL;Acc:D0N8K8]
PITG_20090	203.092	463.722	-1.1911	4.2124e-33	5.9923e-32	--	Sulfate Permease (SulP) Family [Source:UniProtKB/TrEMBL;Acc:D0P0R4]
PITG_05512	745.645	1701.41	-1.1902	1.9051e-91	1.0175e-89	--	Putative uncharacterized protein [Source:UniProtKB/TrEMBL;Acc:D0N303]
PITG_17403	194.789	444.076	-1.1889	9.2715e-32	1.2701e-30	--	Putative uncharacterized protein [Source:UniProtKB/TrEMBL;Acc:D0NVZ9]
PITG_00706	46.5317	106.059	-1.1886	2.8562e-09	1.315e-08	--	Isoamyl acetate-hydrolyzing esterase 1, putative [Source:UniProtKB/TrEMBL;Acc:D0MRH5]
Novel00137	45.199	102.996	-1.1882	3.4112e-09	1.5581e-08	-//-
Novel00153	11.3989	25.9235	-1.1854	0.0051373	0.012026	-//-
PITG_18102	144.669	328.972	-1.1852	8.8633e-19	7.1581e-18	--	Putative uncharacterized protein [Source:UniProtKB/TrEMBL;Acc:D0NY73]
PITG_16525	133.166	302.557	-1.184	2.1845e-17	1.6609e-16	--	SpoU rRNA Methylase family [Source:UniProtKB/TrEMBL;Acc:D0NTV0]
PITG_01412	218.296	495.754	-1.1833	1.0842e-34	1.6176e-33	--	Mitochondrial Tricarboxylate Carrier (MTC) Family [Source:UniProtKB/TrEMBL;Acc:D0MT66]
PITG_13924	257.388	583.943	-1.1819	2.2804e-21	2.0719e-20	--	Bifunctional aspartokinase/homoserine dehydrogenase, putative [Source:UniProtKB/TrEMBL;Acc:D0NN44]
PITG_11458	417.397	946.714	-1.1815	1.1009e-58	3.2e-57	--	Prostaglandin E synthase, putative [Source:UniProtKB/TrEMBL;Acc:D0NIT9]
PITG_20685	215.625	488.863	-1.1809	2.1217e-34	3.1414e-33	--	Putative uncharacterized protein [Source:UniProtKB/TrEMBL;Acc:D0P2S7]
PITG_00397	4242.5	9617.33	-1.1807	3.015e-207	6.0342e-205	--	Eukaryotic translation initiation factor 3 subunit C, putative [Source:UniProtKB/TrEMBL;Acc:D0MQP5]
PITG_02887	754.249	1707.87	-1.1791	2.5317e-90	1.3238e-88	--	Ribosome biogenesis protein BMS1 [Source:UniProtKB/TrEMBL;Acc:D0MXF4]
PITG_01255	2433.04	5506.93	-1.1785	7.649e-171	1.1786e-168	--	Eukaryotic translation initiation factor 5, putative [Source:UniProtKB/TrEMBL;Acc:D0MV15]
PITG_18536	22.7818	51.5426	-1.1779	4.1913e-05	0.00013238	--	Oxidoreductase, putative [Source:UniProtKB/TrEMBL;Acc:D0NYA2]
PITG_13177	5404.13	12204.3	-1.1753	1.3126e-217	2.857e-215	--	Elongation of very long chain fatty acids protein, putative [Source:UniProtKB/TrEMBL;Acc:D0NJS4]
PITG_17289	284.869	643.298	-1.1752	6.5191e-43	1.2725e-41	--	Deoxyuridine 5'-triphosphate nucleotidohydrolase [Source:UniProtKB/TrEMBL;Acc:D0NVQ2]
PITG_00636	2780.58	6277.6	-1.1748	5.5794e-158	7.4729e-156	--	Urease [Source:UniProtKB/TrEMBL;Acc:D0MRB0]
PITG_00939	462.351	1043.67	-1.1746	1.7291e-62	5.4742e-61	--	Putative uncharacterized protein [Source:UniProtKB/TrEMBL;Acc:D0MS24]
PITG_14891	30.4728	68.7359	-1.1735	2.0459e-06	7.4077e-06	--	Protease inhibitor EpiC3 [Source:UniProtKB/TrEMBL;Acc:D0NP95]
PITG_19606	292.141	658.388	-1.1723	8.2486e-38	1.3588e-36	--	Putative uncharacterized protein [Source:UniProtKB/TrEMBL;Acc:D0P0C9]
PITG_06482	2406.71	5422.66	-1.1719	9.7896e-168	1.4569e-165	--	Eukaryotic translation initiation factor 3 subunit, putative [Source:UniProtKB/TrEMBL;Acc:D0N4Y5]
PITG_08681	781.646	1757.73	-1.1691	8.1727e-91	4.3253e-89	--	Elongation factor G, mitochondrial [Source:UniProtKB/TrEMBL;Acc:D0NCX8]
PITG_21127	592.105	1331.22	-1.1688	1.7894e-74	7.0172e-73	--	Adenine phosphoribosyltransferase, putative [Source:UniProtKB/TrEMBL;Acc:D0P383]
PITG_04890	125.668	282.369	-1.168	4.0169e-21	3.596e-20	--	Putative uncharacterized protein [Source:UniProtKB/TrEMBL;Acc:D0N2A5]
PITG_14195	1487.94	3343.38	-1.168	1.102e-121	8.9246e-120	--	Enolase [Source:UniProtKB/TrEMBL;Acc:D0NNU8]
PITG_02397	15.1284	33.9822	-1.1675	0.0042917	0.010166	--	Putative uncharacterized protein [Source:UniProtKB/TrEMBL;Acc:D0MW79]
PITG_18256	10.0681	22.6113	-1.1673	0.0083513	0.018741	--	Putative uncharacterized protein [Source:UniProtKB/TrEMBL;Acc:D0NXQ8]
PITG_18014	840.859	1888.02	-1.1669	1.2815e-94	7.1061e-93	--	Putative uncharacterized protein [Source:UniProtKB/TrEMBL;Acc:D0NXI3]
PITG_16145	73.6351	165.257	-1.1662	2.7952e-13	1.6941e-12	--	Small cysteine rich protein SCR108-like protein [Source:UniProtKB/TrEMBL;Acc:D0NT00]
PITG_11037	137.858	308.794	-1.1635	1.379e-22	1.3164e-21	--	Putative uncharacterized protein [Source:UniProtKB/TrEMBL;Acc:D0NG13]
PITG_00523	939.111	2103.16	-1.1632	7.7099e-101	4.6939e-99	--	Putative uncharacterized protein [Source:UniProtKB/TrEMBL;Acc:D0MR09]
PITG_08026	447.958	1002.56	-1.1622	9.6194e-60	2.8437e-58	--	DEAD/DEAH box RNA helicase, putative [Source:UniProtKB/TrEMBL;Acc:D0N9A9]
PITG_23093	52.2433	116.685	-1.1593	8.1744e-10	3.9081e-09	--	NPP1-like protein, pseudogene [Source:BROAD_P_infestans;Acc:PITG_23093]
PITG_21196	23.1231	51.64	-1.1592	0.0060774	0.014031	--	Putative uncharacterized protein [Source:UniProtKB/TrEMBL;Acc:D0P3W6]
PITG_20798	677.196	1512.11	-1.1589	1.7881e-80	7.8821e-79	--	Ribosomal protein S17, putative [Source:UniProtKB/TrEMBL;Acc:D0P2Q7]
PITG_01275	75.8027	169.139	-1.1579	2.0773e-13	1.2691e-12	--	Lipase, putative [Source:UniProtKB/TrEMBL;Acc:D0MV35]
PITG_12808	275.063	612.981	-1.1561	3.2423e-40	5.8261e-39	--	Amino Acid/Auxin Permease (AAAP) Family [Source:UniProtKB/TrEMBL;Acc:D0NL75]
PITG_20397	1957.32	4358.85	-1.1551	9.655e-149	1.1674e-146	--	Putative uncharacterized protein [Source:UniProtKB/TrEMBL;Acc:D0P1T4]
PITG_02000	36.4175	81.0754	-1.1546	3.595e-07	1.3938e-06	--	Long-chain-fatty-acid-CoA ligase, putative [Source:UniProtKB/TrEMBL;Acc:D0MUM1]
PITG_19802	1050.07	2331.59	-1.1508	5.8401e-66	1.99e-64	--	Dihydrolipoyl dehydrogenase, putative [Source:UniProtKB/TrEMBL;Acc:D0P1F6]
PITG_08680	362.598	803.681	-1.1483	8.0259e-42	1.5223e-40	--	Putative uncharacterized protein [Source:UniProtKB/TrEMBL;Acc:D0NCX7]
PITG_17733	12.0474	26.6804	-1.1471	0.0041821	0.0099275	--	Putative uncharacterized protein [Source:UniProtKB/TrEMBL;Acc:D0NYJ6]
PITG_06011	286.044	633.428	-1.1469	1.0592e-40	1.9413e-39	--	3'(2'),5'-bisphosphate nucleotidase, putative [Source:UniProtKB/TrEMBL;Acc:D0N678]
PITG_11110	2317.12	5127.55	-1.1459	3.8232e-157	5.0431e-155	--	Eukaryotic translation initiation factor 2 subunit 3 [Source:UniProtKB/TrEMBL;Acc:D0NG72]
PITG_08234	1185.5	2617.86	-1.1429	4.4538e-76	1.7993e-74	--	DnaJ subfamily C member 2 protein [Source:UniProtKB/TrEMBL;Acc:D0N9S9]
PITG_22112	18.7676	41.4241	-1.1422	0.0003199	0.00090378	--	Putative uncharacterized protein [Source:UniProtKB/TrEMBL;Acc:D0P4Z4]
PITG_05300	732.259	1614.67	-1.1408	2.6796e-82	1.215e-80	--	Methyltransferase [Source:UniProtKB/TrEMBL;Acc:D0N411]
PITG_05374	11419.4	25145	-1.1388	1.2896e-234	3.2077e-232	--	Argininosuccinate synthase [Source:UniProtKB/TrEMBL;Acc:D0N471]
PITG_11448	377.236	830.528	-1.1386	1.3015e-49	3.0297e-48	--	Putative uncharacterized protein [Source:UniProtKB/TrEMBL;Acc:D0NIT1]
Novel00004	65.9139	144.899	-1.1364	1.7197e-11	9.2504e-11	-//-
PITG_06722	81508.5	179142	-1.1361	4.3752e-262	1.4108e-259	TEF1	Elongation factor 1-alpha [Source:UniProtKB/TrEMBL;Acc:D0N1P5]
PITG_10015	586.393	1286.45	-1.1335	4.2745e-56	1.1703e-54	--	Glutamate-rich WD repeat-containing protein [Source:UniProtKB/TrEMBL;Acc:D0NE32]
PITG_21410	2767.63	6070.74	-1.1332	3.2556e-164	4.7239e-162	INF4	Elicitin-like protein INF4 [Source:UniProtKB/TrEMBL;Acc:D0P3R6]
PITG_02629	1349.92	2960.37	-1.1329	3.3939e-118	2.6148e-116	--	Nucleolin, putative [Source:UniProtKB/TrEMBL;Acc:D0MWU0]
PITG_01254	29.0281	63.5906	-1.1314	7.7557e-05	0.00023779	--	Putative uncharacterized protein [Source:UniProtKB/TrEMBL;Acc:D0MV14]
PITG_00910	4785.63	10483	-1.1313	3.0072e-141	3.2322e-139	--	EF-1 guanine nucleotide exchange domain-containing protein, putative [Source:UniProtKB/TrEMBL;Acc:D0MRZ7]
PITG_17607	493.068	1080.08	-1.1313	1.2093e-60	3.6812e-59	--	Elongation factor Ts, putative [Source:UniProtKB/TrEMBL;Acc:D0NWT0]
PITG_20841	100.817	220.844	-1.1313	2.7731e-16	1.9813e-15	--	Putative uncharacterized protein [Source:UniProtKB/TrEMBL;Acc:D0P2I5]
PITG_21522	129.561	283.769	-1.1311	4.4089e-20	3.7743e-19	--	Putative uncharacterized protein [Source:UniProtKB/TrEMBL;Acc:D0P485]
PITG_16015	1124.78	2463.28	-1.1309	1.5225e-105	9.8549e-104	--	Ribonuclease, putative [Source:UniProtKB/TrEMBL;Acc:D0NSN5]
PITG_09173	26.4539	57.9049	-1.1302	2.0998e-05	6.8595e-05	--	Protease inhibitor EpiC2B [Source:UniProtKB/TrEMBL;Acc:D0NBV3]
PITG_21720	289.14	632.818	-1.13	1.0403e-38	1.7741e-37	--	Putative uncharacterized protein [Source:UniProtKB/TrEMBL;Acc:D0P498]
PITG_00142	329.955	721.715	-1.1292	6.0214e-44	1.2093e-42	--	Ribosome biogenesis protein NEP1, putative [Source:UniProtKB/TrEMBL;Acc:D0MSZ9]
PITG_00163	224.987	491.916	-1.1286	4.6774e-32	6.4739e-31	--	Threonine dehydratase, mitochondrial [Source:UniProtKB/TrEMBL;Acc:D0MT19]
PITG_06263	1859.16	4064.92	-1.1286	1.1219e-137	1.1628e-135	--	H/ACA ribonucleoprotein complex subunit 4 [Source:UniProtKB/TrEMBL;Acc:D0N4G5]
PITG_13017	494.156	1080.4	-1.1285	1.3986e-60	4.2425e-59	--	ATP-dependent RNA helicase, putative [Source:UniProtKB/TrEMBL;Acc:D0NK36]
PITG_01072	9807.3	21430.8	-1.1278	2.1735e-224	4.915e-222	--	5-methlytetrahydropteroyltriglutamate-homocysteine methyltransferease [Source:UniProtKB/TrEMBL;Acc:D0MSD8]
PITG_20098	185.078	403.667	-1.125	9.0378e-27	1.0339e-25	--	Putative uncharacterized protein [Source:UniProtKB/TrEMBL;Acc:D0P0S0]
PITG_14608	738.148	1607.47	-1.1228	2.2455e-72	8.5744e-71	--	39S ribosomal protein L24, mitochondrial, putative [Source:UniProtKB/TrEMBL;Acc:D0NQP0]
PITG_00543	179.929	390.407	-1.1176	6.9942e-26	7.6883e-25	--	Formate-tetrahydrofolate ligase [Source:UniProtKB/TrEMBL;Acc:D0MR27]
PITG_20707	17.6923	38.3757	-1.1171	0.0006923	0.0018614	--	Putative uncharacterized protein [Source:UniProtKB/TrEMBL;Acc:D0P342]
PITG_00227	298.9	648.21	-1.1168	7.9481e-40	1.4136e-38	--	DEAD/DEAH box RNA helicase, putative [Source:UniProtKB/TrEMBL;Acc:D0MQ96]
PITG_03725	68.945	149.27	-1.1144	2.5457e-11	1.3501e-10	--	Amino Acid-Polyamine-Organocation (APC) Family [Source:UniProtKB/TrEMBL;Acc:D0MYC6]
PITG_22646	14.7411	31.8226	-1.1102	0.0020957	0.0052412	--	Putative uncharacterized protein [Source:UniProtKB/TrEMBL;Acc:D0RMP3]
PITG_18314	179.267	386.606	-1.1088	1.1546e-25	1.2573e-24	--	Mitochondrial 2-oxoglutarate/malate carrier protein, putative [Source:UniProtKB/TrEMBL;Acc:D0NXV3]
PITG_02599	250.717	540.687	-1.1087	9.6643e-34	1.3976e-32	--	Putative uncharacterized protein [Source:UniProtKB/TrEMBL;Acc:D0MWR6]
PITG_13918	1381.87	2978.66	-1.108	5.3669e-114	3.9264e-112	--	N-terminal acetyltransferase A complex subunit nat1-like protein [Source:UniProtKB/TrEMBL;Acc:D0NN38]
PITG_09817	586.713	1264.35	-1.1077	1.9555e-64	6.3764e-63	--	Ribose-phosphate pyrophosphokinase [Source:UniProtKB/TrEMBL;Acc:D0NEM6]
PITG_08002	2440.82	5250.86	-1.1052	1.2275e-148	1.4639e-146	--	Glucosylceramidase, putative [Source:UniProtKB/TrEMBL;Acc:D0N988]
PITG_14360	20.3465	43.7558	-1.1047	0.00047329	0.0013033	--	Secreted RxLR effector peptide protein, putative [Source:UniProtKB/TrEMBL;Acc:D0NPN1]
PITG_05551	872.634	1873.31	-1.1021	3.148e-85	1.5058e-83	--	Ribose-phosphate pyrophosphokinase, putative [Source:UniProtKB/TrEMBL;Acc:D0N335]
PITG_05615	22707	48609	-1.0981	3.1905e-233	7.8244e-231	--	Pyrophosphate-energized vacuolar membrane proton pump, putative [Source:UniProtKB/TrEMBL;Acc:D0N394]
PITG_19038	1101.78	2357.14	-1.0972	9.044e-52	2.2789e-50	--	Putative uncharacterized protein [Source:UniProtKB/TrEMBL;Acc:D0NZU1]
PITG_06518	140.192	299.66	-1.0959	5.3179e-20	4.5412e-19	--	Phospho-2-dehydro-3-deoxyheptonate aldolase [Source:UniProtKB/TrEMBL;Acc:D0N514]
PITG_10916	2358.75	5038.43	-1.095	3.1899e-144	3.6066e-142	--	Eukaryotic translation initiation factor 3, putative [Source:UniProtKB/TrEMBL;Acc:D0NHD9]
PITG_14563	1643.48	3510.33	-1.0949	4.8624e-122	3.9749e-120	--	Ubiquinone biosynthesis monooxygenase, putative [Source:UniProtKB/TrEMBL;Acc:D0NQJ6]
PITG_20838	380.945	813.71	-1.0949	2.4805e-46	5.293e-45	--	Putative uncharacterized protein [Source:UniProtKB/TrEMBL;Acc:D0P2I3]
PITG_16915	1494	3190.54	-1.0946	4.1477e-116	3.0863e-114	--	Elongation factor Tu [Source:UniProtKB/TrEMBL;Acc:D0NUD9]
PITG_16761	276.308	589.824	-1.094	3.0056e-35	4.5508e-34	--	Putative uncharacterized protein [Source:UniProtKB/TrEMBL;Acc:D0NUU8]
PITG_14356	45.4799	97.0277	-1.0932	1.2826e-07	5.1841e-07	--	Trans-1,2-dihydrobenzene-1,2-diol dehydrogenase, putative [Source:UniProtKB/TrEMBL;Acc:D0NPM7]
PITG_13012	4583.52	9773.86	-1.0925	2.7479e-180	4.6908e-178	NIAA	Nitrate reductase [NADPH] [Source:UniProtKB/Swiss-Prot;Acc:P39864]
PITG_00265	168.569	359.355	-1.0921	2.1194e-23	2.1004e-22	--	Mitochondrial Carrier (MC) Family [Source:UniProtKB/TrEMBL;Acc:D0MQD1]
PITG_04384	422.807	901.309	-1.092	7.7424e-50	1.8292e-48	--	Ribosome biogenesis regulatory protein [Source:UniProtKB/TrEMBL;Acc:D0N154]
PITG_09845	37.1149	79.0349	-1.0905	1.8059e-06	6.5797e-06	--	Putative uncharacterized protein [Source:UniProtKB/TrEMBL;Acc:D0NEQ0]
PITG_18433	128.089	272.637	-1.0898	3.2043e-18	2.5189e-17	--	Putative uncharacterized protein [Source:UniProtKB/TrEMBL;Acc:D0NX05]
PITG_04868	22292.4	47431.2	-1.0893	3.8314e-229	9.1386e-227	--	ADP/ATP translocase, putative [Source:UniProtKB/TrEMBL;Acc:D0N283]
PITG_02667	193.598	411.79	-1.0888	4.3923e-26	4.8651e-25	--	Putative uncharacterized protein [Source:UniProtKB/TrEMBL;Acc:D0MWX5]
PITG_09712	592.384	1259.94	-1.0888	9.6173e-64	3.1126e-62	--	DNA-directed RNA polymerase I, II, and III subunit rpabc3, putative [Source:UniProtKB/TrEMBL;Acc:D0NCM7]
PITG_20759	390.497	829.888	-1.0876	9.504e-28	1.128e-26	--	Dihydroxy-acid dehydratase [Source:UniProtKB/TrEMBL;Acc:D0P3A5]
PITG_05174	249.942	530.991	-1.0871	3.7919e-32	5.2652e-31	--	50S ribosomal protein L35 [Source:UniProtKB/TrEMBL;Acc:D0N3Q4]
PITG_02642	636.204	1351.13	-1.0866	1.4901e-66	5.1378e-65	--	Pyruvate dehydrogenase [lipoamide] [Source:UniProtKB/TrEMBL;Acc:D0MWV1]
PITG_10063	3411.25	7242.25	-1.0861	5.4338e-162	7.7551e-160	--	Omega-3 fatty acid desaturase, endoplasmic reticulum, putative [Source:UniProtKB/TrEMBL;Acc:D0NE80]
PITG_02420	673.897	1430.57	-1.086	3.891e-69	1.4115e-67	--	DNA-directed RNA polymerase [Source:UniProtKB/TrEMBL;Acc:D0MW98]
PITG_11443	197.93	420.046	-1.0856	1.7026e-26	1.925e-25	--	Putative uncharacterized protein [Source:UniProtKB/TrEMBL;Acc:D0NIS6]
PITG_20689	922.661	1956.02	-1.0841	9.7068e-86	4.6819e-84	--	Eukaryotic translation initiation factor 3 subunit H, putative [Source:UniProtKB/TrEMBL;Acc:D0P2T1]
PITG_01495	96.5949	204.344	-1.081	5.8104e-11	3.0227e-10	--	Ribonuclease, putative [Source:UniProtKB/TrEMBL;Acc:D0MTE2]
PITG_13292	262.273	554.519	-1.0802	4.9187e-33	6.98e-32	--	Protease inhibitor Epi9 [Source:UniProtKB/TrEMBL;Acc:D0NLM1]
PITG_15359	2470.45	5222.37	-1.0799	1.1212e-142	1.2435e-140	--	Dihydrolipoyl dehydrogenase [Source:UniProtKB/TrEMBL;Acc:D0NR26]
PITG_02786	4683.71	9895.26	-1.0791	2.842e-176	4.6684e-174	--	Fructose-bisphosphate aldolase [Source:UniProtKB/TrEMBL;Acc:D0MX79]
PITG_18509	1117.09	2360.01	-1.079	1.9757e-95	1.1242e-93	--	Exosome complex exonuclease RRP44, putative [Source:UniProtKB/TrEMBL;Acc:D0NYF6]
PITG_03661	1626.67	3431.12	-1.0768	5.9351e-117	4.5128e-115	--	Cysteinyl-tRNA synthetase, putative [Source:UniProtKB/TrEMBL;Acc:D0MY71]
PITG_00856	119.825	252.689	-1.0764	6.2721e-17	4.6671e-16	--	Putative uncharacterized protein [Source:UniProtKB/TrEMBL;Acc:D0MRU9]
PITG_15739	596.175	1256.58	-1.0757	7.4072e-62	2.3155e-60	--	Protein MYG1 [Source:UniProtKB/TrEMBL;Acc:D0NSG0]
PITG_14005	789.198	1662.21	-1.0746	6.5721e-76	2.6367e-74	--	Putative uncharacterized protein [Source:UniProtKB/TrEMBL;Acc:D0NNB0]
Novel01541	523.094	1101.07	-1.0738	2.4226e-56	6.7063e-55	-//-
PITG_04500	3284.35	6913.63	-1.0738	3.3664e-157	4.4745e-155	--	Nucleosome assembly protein 1 [Source:UniProtKB/TrEMBL;Acc:D0N1E5]
PITG_02796	2098.02	4414.83	-1.0733	3.1482e-131	3.0624e-129	--	Myosin-like protein [Source:UniProtKB/TrEMBL;Acc:D0MX89]
PITG_18330	314.77	662.27	-1.0731	8.5727e-38	1.4095e-36	--	Putative uncharacterized protein [Source:UniProtKB/TrEMBL;Acc:D0NXW8]
PITG_12211	284.834	599.066	-1.0726	9.1628e-35	1.3683e-33	--	Methionine aminopeptidase [Source:UniProtKB/TrEMBL;Acc:D0NJB2]
PITG_01267	340.799	715.804	-1.0706	4.1044e-40	7.36e-39	--	Glycoside hydrolase, putative [Source:UniProtKB/TrEMBL;Acc:D0MV27]
PITG_04035	29.8592	62.6352	-1.0688	2.4361e-05	7.8961e-05	--	Putative uncharacterized protein [Source:UniProtKB/TrEMBL;Acc:D0N0E0]
PITG_01700	3526.09	7395.3	-1.0685	2.9928e-159	4.0712e-157	--	Inositol-3-phosphate synthase, putative [Source:UniProtKB/TrEMBL;Acc:D0MTV6]
PITG_21010	1311.75	2749	-1.0674	2.464e-102	1.5489e-100	--	Eukaryotic translation initiation factor 3 subunit, putative [Source:UniProtKB/TrEMBL;Acc:D0P366]
PITG_14075	46.2921	96.9573	-1.0666	3.0841e-07	1.2027e-06	--	Putative uncharacterized protein [Source:UniProtKB/TrEMBL;Acc:D0NNK5]
PITG_10499	15.0795	31.5784	-1.0664	0.003162	0.0076821	--	Putative uncharacterized protein [Source:UniProtKB/TrEMBL;Acc:D0NFG3]
PITG_00558	132.592	277.235	-1.0641	6.4113e-18	4.9792e-17	--	tRNA pseudouridine synthase, putative [Source:UniProtKB/TrEMBL;Acc:D0MR40]
PITG_09441	890.338	1860.47	-1.0632	9.9902e-80	4.3379e-78	--	Mitochondrial Protein Translocase (MPT) Family [Source:UniProtKB/TrEMBL;Acc:D0NC04]
PITG_11060	4196.72	8768.11	-1.063	9.2286e-166	1.3618e-163	--	Putative uncharacterized protein [Source:UniProtKB/TrEMBL;Acc:D0NG33]
PITG_06381	2833.56	5915.64	-1.0619	3.2112e-145	3.6785e-143	--	Putative uncharacterized protein [Source:UniProtKB/TrEMBL;Acc:D0N4Q7]
PITG_17394	855.081	1784.83	-1.0617	1.2171e-77	5.0697e-76	--	Developmentally-regulated GTP-binding protein 1 [Source:UniProtKB/TrEMBL;Acc:D0NVZ1]
PITG_05603	46.1613	96.3366	-1.0614	2.7844e-07	1.0905e-06	--	Putative uncharacterized protein [Source:UniProtKB/TrEMBL;Acc:D0N383]
PITG_00028	375.826	784.215	-1.0612	9.0528e-43	1.7632e-41	--	Aminoacylase-1, putative [Source:UniProtKB/TrEMBL;Acc:D0MSP3]
PITG_12965	15.0249	31.2715	-1.0575	0.0083388	0.018725	--	Putative uncharacterized protein [Source:UniProtKB/TrEMBL;Acc:D0NJZ3]
PITG_12931	228.046	474.558	-1.0573	6.2503e-28	7.4695e-27	--	Putative uncharacterized protein [Source:UniProtKB/TrEMBL;Acc:D0NJW3]
PITG_10941	22637.6	47101.7	-1.0571	3.0431e-216	6.5415e-214	--	Elongation factor 2 [Source:UniProtKB/TrEMBL;Acc:D0NFT2]
PITG_10226	431.803	897.875	-1.0561	1.051e-46	2.2592e-45	--	Ammonium Transporter (Amt) Family [Source:UniProtKB/TrEMBL;Acc:D0NEU9]
PITG_13889	41.5231	86.3223	-1.0558	1.175e-06	4.3539e-06	--	4-coumarate-CoA ligase, putative [Source:UniProtKB/TrEMBL;Acc:D0NN09]
PITG_03333	6647.28	13810.8	-1.055	9.4521e-154	1.2191e-151	--	Putative uncharacterized protein [Source:UniProtKB/TrEMBL;Acc:D0MZZ4]
PITG_04891	178.237	370.238	-1.0547	1.3493e-22	1.2902e-21	--	Putative uncharacterized protein [Source:UniProtKB/TrEMBL;Acc:D0N2A6]
PITG_07093	607.015	1259.28	-1.0528	3.6217e-54	9.6276e-53	--	Putative uncharacterized protein [Source:UniProtKB/TrEMBL;Acc:D0N790]
PITG_05298	264.909	549.242	-1.0519	1.6808e-31	2.2811e-30	--	Putative uncharacterized protein [Source:UniProtKB/TrEMBL;Acc:D0N409]
PITG_21661	374.1	775.408	-1.0515	2.6677e-41	4.984e-40	--	Eukaryotic initiation factor 4E, putative [Source:UniProtKB/TrEMBL;Acc:D0P4I3]
PITG_15673	83.7369	173.532	-1.0513	7.7409e-12	4.264e-11	--	Putative uncharacterized protein [Source:UniProtKB/TrEMBL;Acc:D0NSA7]
PITG_09125	16.0541	33.2685	-1.0512	0.0024684	0.0061059	--	Putative uncharacterized protein [Source:UniProtKB/TrEMBL;Acc:D0NBR9]
PITG_06821	449.815	931.538	-1.0503	9.7606e-26	1.0669e-24	--	Eukaryotic initiation factor 4E, putative [Source:UniProtKB/TrEMBL;Acc:D0N871]
PITG_05367	2129.54	4408.76	-1.0498	1.3787e-125	1.2003e-123	--	Translational activator GCN1, putative [Source:UniProtKB/TrEMBL;Acc:D0N464]
PITG_22453	16.0617	33.2348	-1.0491	0.0028608	0.006997	--	Putative uncharacterized protein [Source:UniProtKB/TrEMBL;Acc:D0RMC7]
PITG_19551	337.681	698.398	-1.0484	1.5489e-28	1.894e-27	--	Putative uncharacterized protein [Source:UniProtKB/TrEMBL;Acc:D0P0B2]
PITG_16736	2825.92	5842.23	-1.0478	2.8345e-141	3.0655e-139	--	Adenylosuccinate synthetase [Source:UniProtKB/Swiss-Prot;Acc:D0NVH9]
PITG_08099	15.3784	31.7808	-1.0473	0.018276	0.038299	--	PLAC8 family protein [Source:UniProtKB/TrEMBL;Acc:D0N9G6]
PITG_02054	332.824	687.539	-1.0467	2.3695e-37	3.8487e-36	--	DNA primase [Source:UniProtKB/TrEMBL;Acc:D0MUS1]
PITG_06667	392.625	810.141	-1.045	1.4569e-42	2.8187e-41	--	U3 small nucleolar RNA-associated protein, putative [Source:UniProtKB/TrEMBL;Acc:D0N5E0]
PITG_16102	638.743	1317.15	-1.0441	4.9515e-61	1.5233e-59	--	Homocysteine S-methyltransferase, putative [Source:UniProtKB/TrEMBL;Acc:D0NSW2]
PITG_22451	13.0295	26.8387	-1.0425	0.01411	0.030324	--	Putative uncharacterized protein [Source:UniProtKB/TrEMBL;Acc:D0RMC6]
PITG_08455	1902.57	3914.13	-1.0407	2.2302e-117	1.7032e-115	--	Putative uncharacterized protein [Source:UniProtKB/TrEMBL;Acc:D0NAN2]
Novel00345	12.3123	25.2819	-1.038	0.010687	0.023515	-//-
PITG_21310	46.8832	96.2017	-1.037	5.0214e-07	1.9233e-06	--	Putative uncharacterized protein [Source:UniProtKB/TrEMBL;Acc:D0P4F5]
PITG_20718	786.604	1614	-1.0369	7.6966e-70	2.8273e-68	--	Putative uncharacterized protein [Source:UniProtKB/TrEMBL;Acc:D0P351]
PITG_00302	1407.55	2885.88	-1.0358	1.6553e-99	9.8706e-98	--	Phenylalanyl-tRNA synthetase beta chain [Source:UniProtKB/TrEMBL;Acc:D0MQG5]
PITG_06246	92.7636	190.094	-1.0351	1.3969e-12	8.0885e-12	--	Secreted RxLR effector peptide protein, putative [Source:UniProtKB/TrEMBL;Acc:D0N4F0]
PITG_12346	609.38	1248.74	-1.0351	1.8907e-58	5.4777e-57	--	DNA replication licensing factor MCM3 [Source:UniProtKB/TrEMBL;Acc:D0NKD0]
PITG_08734	2250.5	4609.59	-1.0344	6.4198e-125	5.5337e-123	--	Chloride Channel (ClC) Family [Source:UniProtKB/TrEMBL;Acc:D0ND29]
PITG_03768	999.358	2045.29	-1.0332	1.1535e-80	5.0976e-79	--	50S ribosomal protein L4 [Source:UniProtKB/TrEMBL;Acc:D0MYG7]
PITG_14874	112.49	230.085	-1.0324	1.0037e-14	6.6375e-14	--	6 snRNA-associated Sm-like protein, putative [Source:UniProtKB/TrEMBL;Acc:D0NP81]
PITG_13250	1052.48	2151.93	-1.0318	3.8903e-83	1.792e-81	--	Mitochondrial Protein Translocase (MPT) Family [Source:UniProtKB/TrEMBL;Acc:D0NLI4]
PITG_06449	3972.9	8114.96	-1.0304	3.8544e-125	3.3389e-123	--	Pyruvate carboxylase, putative [Source:UniProtKB/TrEMBL;Acc:D0N4W2]
PITG_07661	21.7451	44.4106	-1.0302	0.00065121	0.0017588	--	Major Facilitator Superfamily (MFS) [Source:UniProtKB/TrEMBL;Acc:D0N8U6]
PITG_02741	349.323	713.306	-1.03	1.7779e-37	2.8931e-36	--	Glutaredoxin [Source:UniProtKB/TrEMBL;Acc:D0MX39]
PITG_04064	96.5901	197.23	-1.0299	6.1258e-13	3.623e-12	--	Putative uncharacterized protein [Source:UniProtKB/TrEMBL;Acc:D0N0G7]
PITG_06706	144.686	295.434	-1.0299	4.9314e-18	3.8522e-17	--	DNA-directed RNA polymerase subunit [Source:UniProtKB/TrEMBL;Acc:D0N7W6]
PITG_04010	7126.74	14531.7	-1.0279	6.2315e-177	1.0334e-174	KSP	APS kinase/ATP sulfurlyase/pyrophosphatase fusion protein [Source:UniProtKB/TrEMBL;Acc:D0MZ37]
PITG_14912	91.054	185.632	-1.0276	3.6172e-12	2.0423e-11	--	60S ribosome subunit biogenesis protein NIP7 [Source:UniProtKB/TrEMBL;Acc:D0NPA8]
PITG_18304	222.377	453.323	-1.0275	6.3307e-26	6.9678e-25	--	Putative uncharacterized protein [Source:UniProtKB/TrEMBL;Acc:D0NXU5]
PITG_17637	729.289	1486.52	-1.0274	4.1326e-26	4.5832e-25	--	Type II (General) Secretory Pathway (IISP) Family [Source:UniProtKB/TrEMBL;Acc:D0NWI7]
PITG_04913	71.6716	146.04	-1.0269	6.2086e-10	2.9913e-09	--	Putative uncharacterized protein [Source:UniProtKB/TrEMBL;Acc:D0N2C7]
PITG_04334	464.684	946.798	-1.0268	2.5417e-46	5.4169e-45	--	Putative uncharacterized protein [Source:UniProtKB/TrEMBL;Acc:D0N113]
PITG_11944	195.493	397.541	-1.024	8.3148e-23	8.0076e-22	--	Putative uncharacterized protein [Source:UniProtKB/TrEMBL;Acc:D0NHK9]
PITG_19065	632.89	1286.09	-1.023	4.3452e-58	1.2547e-56	--	Pyridine nucleotide-disulphide oxidoreductase, putative [Source:UniProtKB/TrEMBL;Acc:D0NZZ8]
PITG_00704	289.776	588.593	-1.0223	3.9582e-27	4.5855e-26	--	Putative uncharacterized protein [Source:UniProtKB/TrEMBL;Acc:D0MRH3]
Novel01557	59.6139	120.954	-1.0207	3.1028e-06	1.1055e-05	--	hypothetical protein O9G_002863 [Rozella allomycis CSF55]
PITG_10452	1521.81	3087.18	-1.0205	7.5393e-101	4.6061e-99	--	CAD protein [Source:UniProtKB/TrEMBL;Acc:D0NFC4]
PITG_14077	26.7565	54.2341	-1.0193	0.0002082	0.00060331	--	Putative uncharacterized protein [Source:UniProtKB/TrEMBL;Acc:D0NNK7]
PITG_14397	2452.83	4971.28	-1.0192	7.6275e-126	6.776e-124	--	Proliferating cell nuclear antigen [Source:UniProtKB/TrEMBL;Acc:D0NPR2]
PITG_01680	668.117	1353.92	-1.019	3.767e-60	1.1309e-58	--	RNA-binding protein PNO1-like protein [Source:UniProtKB/TrEMBL;Acc:D0MTT7]
PITG_21781	13.0813	26.5041	-1.0187	0.0089072	0.019889	--	Putative uncharacterized protein [Source:UniProtKB/TrEMBL;Acc:D0P4J2]
PITG_07024	1041.19	2108.49	-1.018	3.2274e-80	1.4191e-78	--	Inosine-5'-monophosphate dehydrogenase [Source:UniProtKB/TrEMBL;Acc:D0N723]
PITG_00352	184.714	374.016	-1.0178	1.8416e-21	1.678e-20	--	Pyruvate dehydrogenase kinase-like protein [Source:UniProtKB/TrEMBL;Acc:D0MQK7]
PITG_11625	894.337	1809.73	-1.0169	1.036e-72	3.9733e-71	--	Putative uncharacterized protein [Source:UniProtKB/TrEMBL;Acc:D0NI69]
Novel00884	34.1318	68.9425	-1.0143	2.826e-05	9.1056e-05	-//-
PITG_15652	1522.67	3075.76	-1.0143	1.8249e-99	1.0845e-97	--	H/ACA ribonucleoprotein complex subunit, putative [Source:UniProtKB/TrEMBL;Acc:D0NS88]
PITG_03764	621.613	1255.56	-1.0142	2.1663e-56	6.0064e-55	--	Polyribonucleotide nucleotidyltransferase, putative [Source:UniProtKB/TrEMBL;Acc:D0MYG3]
PITG_03157	170.248	343.639	-1.0133	5.5969e-20	4.7771e-19	--	DEAD/DEAH box RNA helicase, putative [Source:UniProtKB/TrEMBL;Acc:D0MZI2]
PITG_08346	2002.43	4041.73	-1.0132	1.2506e-73	4.8497e-72	--	Carbohydrate-binding protein, putative [Source:UniProtKB/TrEMBL;Acc:D0NAD8]
PITG_07797	2019.21	4074.66	-1.0129	1.0062e-113	7.3303e-112	--	Methionyl-tRNA synthetase, putative [Source:UniProtKB/TrEMBL;Acc:D0N9U7]
PITG_01251	220.596	445.053	-1.0126	8.0842e-25	8.5052e-24	--	Putative uncharacterized protein [Source:UniProtKB/TrEMBL;Acc:D0MV11]
Novel00520	12.43	25.0633	-1.0117	0.017264	0.036383	-//-
PITG_11883	3769.3	7599.24	-1.0116	2.6446e-145	3.0698e-143	--	Putative uncharacterized protein [Source:UniProtKB/TrEMBL;Acc:D0NHG4]
PITG_06223	2380.3	4789.53	-1.0087	2.3992e-121	1.934e-119	--	Protein kinase, putative [Source:UniProtKB/TrEMBL;Acc:D0N4D0]
PITG_03144	328.73	660.49	-1.0066	1.1156e-33	1.6081e-32	--	Putative uncharacterized protein [Source:UniProtKB/TrEMBL;Acc:D0MZG9]
PITG_07833	544.233	1092.9	-1.0059	4.5986e-50	1.0984e-48	--	Putative uncharacterized protein [Source:UniProtKB/TrEMBL;Acc:D0N9X8]
PITG_16526	81.3751	163.384	-1.0056	2.124e-08	9.1315e-08	--	DNA-directed RNA polymerase subunit [Source:UniProtKB/TrEMBL;Acc:D0NTV1]
PITG_15445	60.6336	121.703	-1.0052	2.6526e-08	1.1307e-07	--	Putative uncharacterized protein [Source:UniProtKB/TrEMBL;Acc:D0NR97]
PITG_01427	469.969	942.268	-1.0036	1.1629e-44	2.3849e-43	--	DEAD/DEAH box RNA helicase, putative [Source:UniProtKB/TrEMBL;Acc:D0MT79]
PITG_12551	39188.3	78509.2	-1.0024	7.7147e-135	7.72e-133	INF1	Elicitin (INF1) [Source:UniProtKB/TrEMBL;Acc:D0NKT5]
PITG_08955	459.013	918.647	-1.001	1.3913e-43	2.775e-42	--	GTP cyclohydrolase I [Source:UniProtKB/TrEMBL;Acc:D0NDK8]
PITG_03956	877.598	1753.65	-0.99873	8.3257e-69	3.0014e-67	--	Putative uncharacterized protein [Source:UniProtKB/TrEMBL;Acc:D0MYZ2]
PITG_17708	7037.04	14059.1	-0.99846	1.3712e-56	3.8263e-55	--	Putative uncharacterized protein [Source:UniProtKB/TrEMBL;Acc:D0NYH5]
PITG_14884	373.425	745.795	-0.99796	5.1591e-37	8.2565e-36	--	Secreted RxLR effector peptide protein, putative [Source:UniProtKB/TrEMBL;Acc:D0NP88]
PITG_18174	1907.95	3807.82	-0.99694	2.3936e-107	1.5787e-105	--	Putative uncharacterized protein [Source:UniProtKB/TrEMBL;Acc:D0NX70]
PITG_06806	230.177	458.962	-0.99563	6.3237e-12	3.5111e-11	--	Putative uncharacterized protein [Source:UniProtKB/TrEMBL;Acc:D0N859]
PITG_09874	545.332	1087.15	-0.99534	4.3832e-23	4.2805e-22	--	Putative uncharacterized protein [Source:UniProtKB/TrEMBL;Acc:D0NES3]
PITG_01271	525.963	1048.06	-0.99469	1.572e-47	3.456e-46	--	Protein kinase, putative [Source:UniProtKB/TrEMBL;Acc:D0MV31]
PITG_12264	865.533	1724.12	-0.9942	1.0823e-67	3.8149e-66	--	Protoheme IX farnesyltransferase, putative [Source:UniProtKB/TrEMBL;Acc:D0NJF7]
PITG_03999	430.731	857.75	-0.99377	6.7848e-41	1.2554e-39	--	Eukaryotic initiation factor 4E, putative [Source:UniProtKB/TrEMBL;Acc:D0MZ29]
PITG_12193	885.476	1760.81	-0.99172	1.2835e-68	4.6077e-67	--	Ribosomal protein [Source:UniProtKB/TrEMBL;Acc:D0NJ99]
PITG_03452	581.127	1155.17	-0.99118	5.8353e-51	1.4311e-49	--	Putative uncharacterized protein [Source:UniProtKB/TrEMBL;Acc:D0N0A8]
PITG_19608	539.669	1071.96	-0.99011	3.1166e-48	6.9841e-47	--	Ribosomal protein L7Ae/L30e/S12e/Gadd4, putative [Source:UniProtKB/TrEMBL;Acc:D0P0D1]
PITG_01694	1858.68	3688.83	-0.98888	9.2119e-104	5.8327e-102	--	Peptidyl-prolyl cis-trans isomerase [Source:UniProtKB/TrEMBL;Acc:D0MTV1]
PITG_02048	512.043	1015.59	-0.98799	6.0299e-34	8.7641e-33	--	Putative uncharacterized protein [Source:UniProtKB/TrEMBL;Acc:D0MUR5]
PITG_18054	1438.28	2852.13	-0.9877	7.3312e-84	3.4315e-82	--	50S ribosomal protein L7/L12, putative [Source:UniProtKB/TrEMBL;Acc:D0NY31]
PITG_02854	1009.93	2002.48	-0.98753	1.8162e-73	7.0273e-72	--	Aspartate-semialdehyde dehydrogenase, putative [Source:UniProtKB/TrEMBL;Acc:D0MXD8]
PITG_11152	2398.32	4752.72	-0.98673	1.4685e-116	1.1021e-114	--	Putative uncharacterized protein [Source:UniProtKB/TrEMBL;Acc:D0NGA9]
PITG_15492	3739.76	7407.03	-0.98595	2.614e-64	8.4915e-63	--	Peroxiredoxin-2 [Source:UniProtKB/TrEMBL;Acc:D0NRD5]
PITG_03624	772.816	1530.03	-0.98536	1.1609e-61	3.5966e-60	FEN1	Flap endonuclease 1 [Source:UniProtKB/Swiss-Prot;Acc:D0MY34]
PITG_17240	2816.6	5575.96	-0.98526	5.8547e-124	4.9487e-122	--	Eukaryotic translation initiation factor 3 subunit E-interacting protein, putative [Source:UniProtKB/TrEMBL;Acc:D0NVK9]
PITG_11489	1823.12	3604.41	-0.98335	5.5862e-102	3.4738e-100	--	Fatty-acid-CoA ligase, putative [Source:UniProtKB/TrEMBL;Acc:D0NIW5]
PITG_14893	53.8872	106.459	-0.98229	4.0899e-07	1.579e-06	--	Putative uncharacterized protein [Source:UniProtKB/TrEMBL;Acc:D0NP97]
PITG_09576	482.318	952.516	-0.98176	1.8097e-43	3.6012e-42	--	Orotidine 5'-phosphate decarboxylase, putative [Source:UniProtKB/TrEMBL;Acc:D0NCB2]
PITG_18235	638.475	1260.51	-0.98131	4.4864e-31	6.0183e-30	--	Transmembrane protein, putative [Source:UniProtKB/TrEMBL;Acc:D0NXN8]
PITG_04838	323.956	639.52	-0.98119	8.3517e-32	1.1468e-30	--	Cytosol aminopeptidase, putative [Source:UniProtKB/TrEMBL;Acc:D0N253]
PITG_10694	441.998	872.5	-0.98111	1.493e-40	2.7222e-39	--	Putative uncharacterized protein [Source:UniProtKB/TrEMBL;Acc:D0NGV9]
PITG_07216	130.786	258.131	-0.98089	7.5426e-15	5.005e-14	--	ATPase WRNIP1 [Source:UniProtKB/TrEMBL;Acc:D0N7J3]
PITG_14817	120.12	236.959	-0.98017	1.4045e-13	8.657e-13	--	Putative uncharacterized protein [Source:UniProtKB/TrEMBL;Acc:D0NP42]
PITG_00193	911.76	1795.3	-0.9775	1.2423e-67	4.3522e-66	--	Putative uncharacterized protein [Source:UniProtKB/TrEMBL;Acc:D0MQ63]
PITG_06222	289.351	569.48	-0.97682	1.5409e-14	1.0033e-13	--	Lysyl-tRNA synthetase [Source:UniProtKB/TrEMBL;Acc:D0N4C9]
PITG_04487	677.591	1332.93	-0.97611	1.7802e-38	3.0182e-37	--	Putative uncharacterized protein [Source:UniProtKB/TrEMBL;Acc:D0N1D6]
PITG_01913	469.076	921.642	-0.97438	7.1896e-42	1.3652e-40	--	Dihydroorotate dehydrogenase, mitochondrial [Source:UniProtKB/TrEMBL;Acc:D0MUE3]
PITG_05921	106.623	209.282	-0.97293	1.6006e-09	7.5041e-09	--	Putative uncharacterized protein [Source:UniProtKB/TrEMBL;Acc:D0N614]
PITG_16083	5085.82	9982.03	-0.97285	8.9456e-146	1.0454e-143	--	Glyoxylate/hydroxypyruvate reductase A, putative [Source:UniProtKB/TrEMBL;Acc:D0NSU5]
PITG_18717	607.843	1191.39	-0.97088	7.8955e-22	7.3164e-21	--	H/ACA ribonucleoprotein complex subunit 3 [Source:UniProtKB/TrEMBL;Acc:D0NZ29]
PITG_01711	300.702	589.305	-0.97068	4.6134e-29	5.7791e-28	--	Anthranilate synthase component I, putative [Source:UniProtKB/TrEMBL;Acc:D0MTW7]
PITG_11676	1458.4	2857.57	-0.9704	3.7224e-88	1.8787e-86	--	Putative uncharacterized protein [Source:UniProtKB/TrEMBL;Acc:D0NIB2]
PITG_03273	353.879	693.252	-0.97012	4.5077e-31	6.0422e-30	--	Putative uncharacterized protein [Source:UniProtKB/TrEMBL;Acc:D0MZT6]
PITG_09521	238.974	467.967	-0.96955	1.7649e-09	8.2498e-09	--	Putative uncharacterized protein [Source:UniProtKB/TrEMBL;Acc:D0NC68]
PITG_03973	300.663	588.74	-0.96948	3.8836e-29	4.8789e-28	--	Putative uncharacterized protein [Source:UniProtKB/TrEMBL;Acc:D0MZ06]
PITG_10186	310.441	607.243	-0.96796	1.1662e-29	1.4997e-28	--	Cell division control protein 45 [Source:UniProtKB/TrEMBL;Acc:D0NEJ3]
PITG_15649	510.248	997.843	-0.96761	5.4742e-44	1.1045e-42	--	Mitochondrial Carrier (MC) Family [Source:UniProtKB/TrEMBL;Acc:D0NS86]
PITG_01253	234.893	459.329	-0.96753	8.8683e-24	8.9464e-23	--	Aldehyde dehydrogenase, mitochondrial [Source:UniProtKB/TrEMBL;Acc:D0MV13]
PITG_15843	119.119	232.935	-0.96753	9.8245e-09	4.3252e-08	--	Acyltransferase family [Source:UniProtKB/TrEMBL;Acc:D0NRV2]
PITG_13131	341.044	666.865	-0.96744	6.0433e-32	8.3446e-31	--	Nucleolar complex protein, putative [Source:UniProtKB/TrEMBL;Acc:D0NJN3]
PITG_00957	238.416	465.771	-0.96614	7.9112e-24	7.9994e-23	--	NPP1-like protein [Source:UniProtKB/TrEMBL;Acc:D0MS38]
PITG_21481	17.7271	34.6281	-0.96599	0.0047022	0.011061	--	Putative uncharacterized protein [Source:UniProtKB/TrEMBL;Acc:D0P3Q8]
PITG_08958	36.1469	70.609	-0.96598	4.8327e-05	0.00015148	--	Protein kinase [Source:UniProtKB/TrEMBL;Acc:D0NDL1]
PITG_06785	1978.07	3862.54	-0.96546	9.3865e-95	5.2384e-93	--	Putative uncharacterized protein [Source:UniProtKB/TrEMBL;Acc:D0N840]
PITG_02592	126.402	246.553	-0.96388	5.8157e-14	3.6716e-13	--	Putative uncharacterized protein [Source:UniProtKB/TrEMBL;Acc:D0MWQ9]
PITG_15053	520.264	1012.54	-0.96066	3.7918e-44	7.6592e-43	--	DNA replication licensing factor MCM6, putative [Source:UniProtKB/TrEMBL;Acc:D0NRJ4]
PITG_11283	2785.55	5420.22	-0.96039	7.4969e-106	4.8708e-104	--	Amino Acid/Auxin Permease (AAAP) Family [Source:UniProtKB/TrEMBL;Acc:D0NGN0]
PITG_07545	392.754	764.16	-0.96025	1.2176e-27	1.4373e-26	--	Mitochondrial Carrier (MC) Family [Source:UniProtKB/TrEMBL;Acc:D0N8L5]
PITG_03156	514.252	1000.53	-0.96022	1.2753e-43	2.5495e-42	--	Pre-rRNA-processing protein TSR1 [Source:UniProtKB/TrEMBL;Acc:D0MZI1]
PITG_04379	67.1242	130.589	-0.96013	1.3087e-06	4.8309e-06	--	Putative uncharacterized protein [Source:UniProtKB/TrEMBL;Acc:D0N149]
PITG_05666	408.674	794.302	-0.95874	6.9965e-22	6.5076e-21	--	Small nuclear ribonucleoprotein E [Source:UniProtKB/TrEMBL;Acc:D0N3E0]
PITG_10120	529.875	1028.44	-0.95673	8.8832e-40	1.5731e-38	--	Putative uncharacterized protein [Source:UniProtKB/TrEMBL;Acc:D0NEC8]
PITG_00693	5510.07	10692.1	-0.95641	7.8375e-142	8.5828e-140	--	Plasma membrane H+-ATPase, putative [Source:UniProtKB/TrEMBL;Acc:D0MRG2]
PITG_20386	2760.17	5355.83	-0.95635	9.8191e-116	7.2753e-114	--	Eukaryotic translation initiation factor 5B [Source:UniProtKB/TrEMBL;Acc:D0P1T1]
PITG_09627	408.522	791.971	-0.95503	4.1185e-16	2.9092e-15	--	Ribosomal protein L23, putative [Source:UniProtKB/TrEMBL;Acc:D0NCF6]
PITG_22171	90.7486	175.757	-0.95364	2.2773e-10	1.1355e-09	--	Kazal-type serine protease inhibitor, putative [Source:UniProtKB/TrEMBL;Acc:D0RLY4]
PITG_17259	292.736	566.682	-0.95294	2.0379e-27	2.3863e-26	--	Putative uncharacterized protein [Source:UniProtKB/TrEMBL;Acc:D0NVM7]
PITG_13600	1605.55	3104.91	-0.95148	4.3867e-89	2.2399e-87	--	Eukaryotic translation initiation factor 3 subunit, putative [Source:UniProtKB/TrEMBL;Acc:D0NMD0]
PITG_00589	165.73	320.391	-0.951	9.1591e-12	5.0308e-11	--	Putative uncharacterized protein [Source:UniProtKB/TrEMBL;Acc:D0MR72]
PITG_18718	4281.21	8275.87	-0.95089	3.1381e-133	3.087e-131	--	GTP-binding nuclear protein spi1 [Source:UniProtKB/TrEMBL;Acc:D0NZ30]
PITG_09995	1705.82	3295.35	-0.94997	7.0816e-92	3.8413e-90	--	Putative uncharacterized protein [Source:UniProtKB/TrEMBL;Acc:D0NE12]
PITG_07727	558.879	1079.55	-0.94982	3.2306e-42	6.1746e-41	--	Putative uncharacterized protein [Source:UniProtKB/TrEMBL;Acc:D0N8Z8]
PITG_05523	614.54	1186.42	-0.94904	1.2888e-48	2.9106e-47	--	Ubiquitin-specific protease, putative [Source:UniProtKB/TrEMBL;Acc:D0N312]
PITG_05822	383.054	738.532	-0.94711	2.5597e-33	3.6623e-32	--	Putative uncharacterized protein [Source:UniProtKB/TrEMBL;Acc:D0N5R8]
PITG_17723	63.335	122.085	-0.94681	1.193e-07	4.8387e-07	--	Putative uncharacterized protein [Source:UniProtKB/TrEMBL;Acc:D0NYI6]
PITG_12524	294.431	567.124	-0.94573	4.5027e-27	5.2094e-26	--	Elongation factor 3, putative [Source:UniProtKB/TrEMBL;Acc:D0NKR0]
PITG_02822	320.439	616.607	-0.9443	5.6201e-29	7.0098e-28	--	Putative uncharacterized protein [Source:UniProtKB/TrEMBL;Acc:D0MXB4]
PITG_15242	848.839	1633.25	-0.94418	1.397e-59	4.1159e-58	--	Phosphate acetyltransferase [Source:UniProtKB/TrEMBL;Acc:D0NQ84]
PITG_05805	126.723	243.797	-0.944	2.895e-10	1.4292e-09	--	Tryptophan synthase [Source:UniProtKB/TrEMBL;Acc:D0N5Q5]
PITG_09981	82.457	158.6	-0.94368	1.8131e-09	8.466e-09	--	Putative uncharacterized protein [Source:UniProtKB/TrEMBL;Acc:D0NDZ8]
PITG_17786	929.856	1788.27	-0.94349	2.3288e-63	7.4812e-62	--	Argininosuccinate lyase [Source:UniProtKB/TrEMBL;Acc:D0NW98]
PITG_15740	169.95	326.699	-0.94285	4.7079e-17	3.5212e-16	--	Putative uncharacterized protein [Source:UniProtKB/TrEMBL;Acc:D0NSG1]
PITG_11282	316.266	607.644	-0.94209	1.8641e-28	2.2698e-27	--	Amino Acid/Auxin Permease (AAAP) Family [Source:UniProtKB/TrEMBL;Acc:D0NGM9]
PITG_19281	1795.55	3440.15	-0.93805	1.0432e-91	5.6413e-90	--	ATP-binding cassette sub-family E member 1 [Source:UniProtKB/TrEMBL;Acc:D0NZL3]
PITG_01062	697.954	1336.3	-0.93704	1.4056e-51	3.5114e-50	--	S-adenosylmethionine decarboxylase proenzyme [Source:UniProtKB/TrEMBL;Acc:D0MSC8]
PITG_00035	339.147	648.932	-0.93616	1.1691e-29	1.5012e-28	--	60S ribosomal export protein NMD3, putative [Source:UniProtKB/TrEMBL;Acc:D0MSQ0]
PITG_02293	1555.77	2975.33	-0.93542	2.1409e-84	1.0048e-82	--	Putative uncharacterized protein [Source:UniProtKB/TrEMBL;Acc:D0MVZ2]
PITG_09792	1023.08	1956.28	-0.93519	2.3627e-66	8.0982e-65	--	DEAD/DEAH box RNA helicase, putative [Source:UniProtKB/TrEMBL;Acc:D0NCU5]
PITG_17995	218.681	418.139	-0.93515	1.1228e-20	9.8637e-20	--	Putative uncharacterized protein [Source:UniProtKB/TrEMBL;Acc:D0NXG5]
PITG_09547	1027.68	1964.88	-0.93505	3.1547e-06	1.1233e-05	--	Putative uncharacterized protein [Source:UniProtKB/TrEMBL;Acc:D0NC90]
PITG_13178	2177.24	4161.15	-0.93448	1.2177e-99	7.2859e-98	--	Elongation of very long chain fatty acids protein, putative [Source:UniProtKB/TrEMBL;Acc:D0NJS5]
PITG_01120	508.576	971.891	-0.93433	7.8124e-41	1.441e-39	--	Putative uncharacterized protein [Source:UniProtKB/TrEMBL;Acc:D0MSI4]
PITG_10018	269.508	515.025	-0.93431	1.2861e-24	1.3442e-23	--	BCCIP family protein [Source:UniProtKB/TrEMBL;Acc:D0NE35]
PITG_15393	1518.42	2901.28	-0.93412	4.2814e-65	1.42e-63	--	Eukaryotic translation initiation factor, putative [Source:UniProtKB/TrEMBL;Acc:D0NR52]
PITG_22125	53.888	102.872	-0.93282	1.4998e-06	5.4979e-06	--	Putative uncharacterized protein [Source:UniProtKB/TrEMBL;Acc:D0P4X5]
PITG_18411	331.585	632.698	-0.93214	6.4025e-29	7.9516e-28	--	Putative uncharacterized protein [Source:UniProtKB/TrEMBL;Acc:D0NWY9]
PITG_09726	1302.71	2484.34	-0.93135	5.9216e-76	2.3812e-74	--	Phosphoribosylaminoimidazole carboxylase [Source:UniProtKB/TrEMBL;Acc:D0NCN7]
PITG_08045	261.225	497.787	-0.93024	1.5225e-23	1.5183e-22	--	Dimethyladenosine transferase [Source:UniProtKB/TrEMBL;Acc:D0N9C5]
PITG_00395	1687.65	3210.99	-0.928	6.4374e-87	3.1663e-85	--	Cathepsin B, cysteine protease family C01A, putative [Source:UniProtKB/TrEMBL;Acc:D0MQP3]
PITG_03993	520.923	990.955	-0.92775	6.3965e-41	1.1849e-39	--	Eukaryotic translation initiation factor 3 subunit H, putative [Source:UniProtKB/TrEMBL;Acc:D0MZ23]
PITG_07134	291.027	553.554	-0.92757	8.2093e-26	8.99e-25	--	ATP-binding Cassette (ABC) Superfamily [Source:UniProtKB/TrEMBL;Acc:D0N7C8]
EPrPING00000006971	28.1768	53.5831	-0.92727	0.00057094	0.001555	snoR72Y	Small nucleolar RNA snoR72Y [Source:RFAM;Acc:RF01217]
PITG_21521	22.155	42.1131	-0.92664	0.0027219	0.0066837	--	Putative uncharacterized protein [Source:UniProtKB/TrEMBL;Acc:D0P484]
PITG_06876	172.114	327.021	-0.92602	8.7914e-17	6.478e-16	--	Putative dolichyl-phosphate beta-glucosyltransferase [Source:UniProtKB/TrEMBL;Acc:D0N6N8]
PITG_01045	736.742	1399.49	-0.92567	4.5601e-52	1.1524e-50	--	tRNA pseudouridine synthase D (TruD), putative [Source:UniProtKB/TrEMBL;Acc:D0MSB3]
PITG_04382	678.615	1288.99	-0.92557	2.9464e-49	6.8041e-48	--	50S ribosomal protein L27 [Source:UniProtKB/TrEMBL;Acc:D0N152]
PITG_09727	416.925	791.765	-0.92529	3.8511e-34	5.6397e-33	--	Putative uncharacterized protein [Source:UniProtKB/TrEMBL;Acc:D0NCN8]
PITG_21524	143.779	272.96	-0.92484	2.4949e-14	1.6059e-13	--	Cytochrome P450, putative [Source:UniProtKB/TrEMBL;Acc:D0P487]
Novel00810	199.356	378.195	-0.92378	9.1748e-19	7.3994e-18	--	hypothetical protein O9G_002863 [Rozella allomycis CSF55]
PITG_02039	6608.21	12523.3	-0.92228	1.6628e-112	1.1914e-110	--	EF-1 guanine nucleotide exchange domain-containing protein, putative [Source:UniProtKB/TrEMBL;Acc:D0MUQ6]
PITG_22477	29.8074	56.4787	-0.92203	0.00037929	0.001059	--	Putative uncharacterized protein [Source:UniProtKB/TrEMBL;Acc:D0N065]
PITG_14610	239.563	453.868	-0.92187	1.0938e-21	1.0077e-20	--	Putative uncharacterized protein [Source:UniProtKB/TrEMBL;Acc:D0NQP2]
PITG_05585	442.073	837.499	-0.9218	1.3053e-35	1.9955e-34	--	DNA polymerase subunit alpha B, putative [Source:UniProtKB/TrEMBL;Acc:D0N365]
PITG_08991	467.416	884.97	-0.92092	5.2335e-27	6.0308e-26	--	Insulin-degrading-like enzyme, metalloprotease family M16A, putative [Source:UniProtKB/TrEMBL;Acc:D0NDN5]
PITG_19008	5112.76	9678.65	-0.9207	3.477e-130	3.3448e-128	--	Nascent polypeptide-associated complex subunit alpha-like protein, putative [Source:UniProtKB/TrEMBL;Acc:D0NYR3]
PITG_01741	215.485	407.625	-0.91965	7.6453e-20	6.4778e-19	--	Putative uncharacterized protein [Source:UniProtKB/TrEMBL;Acc:D0MTZ3]
PITG_18018	293.469	555.068	-0.91946	2.5174e-25	2.7057e-24	--	Ribosome-recycling factor, putative [Source:UniProtKB/TrEMBL;Acc:D0NXI7]
PITG_08684	127.078	240.311	-0.91919	3.1158e-10	1.5356e-09	--	Putative uncharacterized protein [Source:UniProtKB/TrEMBL;Acc:D0NCY1]
PITG_12514	235.551	445.41	-0.9191	2.2811e-21	2.0719e-20	--	Bifunctional aspartokinase/homoserine dehydrogenase, putative [Source:UniProtKB/TrEMBL;Acc:D0NKQ0]
PITG_02246	31.4493	59.4579	-0.91884	0.00032587	0.00091888	--	D-2-hydroxyglutarate dehydrogenase, mitochondrial [Source:UniProtKB/TrEMBL;Acc:D0MVU7]
PITG_17135	307.419	580.911	-0.91811	2.4696e-26	2.7689e-25	--	Arginine n-methyltransferase, putative [Source:UniProtKB/TrEMBL;Acc:D0NV40]
PITG_06818	369.436	697.838	-0.91757	1.6263e-22	1.5466e-21	--	Putative uncharacterized protein [Source:UniProtKB/TrEMBL;Acc:D0N868]
PITG_13122	1775.89	3354.51	-0.91756	1.3615e-86	6.6407e-85	--	ATP-binding Cassette (ABC) Superfamily [Source:UniProtKB/TrEMBL;Acc:D0NJM6]
PITG_02467	2551.39	4818.02	-0.91716	3.0503e-102	1.9105e-100	--	Translocation protein SEC63 [Source:UniProtKB/TrEMBL;Acc:D0MWE3]
PITG_12697	1403.12	2649	-0.9168	1.8751e-76	7.6107e-75	--	30S ribosomal protein S9 [Source:UniProtKB/TrEMBL;Acc:D0NKZ4]
PITG_14579	1341.4	2531.33	-0.91616	1.9773e-74	7.7369e-73	--	Putative uncharacterized protein [Source:UniProtKB/TrEMBL;Acc:D0NQL1]
PITG_13429	213.103	402.087	-0.91596	1.7702e-19	1.4755e-18	--	Aspartokinase [Source:UniProtKB/TrEMBL;Acc:D0NLZ2]
PITG_13831	1440.41	2716.98	-0.91553	2.4687e-77	1.021e-75	--	Tryptophanyl-tRNA synthetase [Source:UniProtKB/TrEMBL;Acc:D0NMW4]
PITG_09716	30.4004	57.3086	-0.91466	0.00048223	0.001325	--	NPP1-like protein [Source:UniProtKB/TrEMBL;Acc:D0NCN0]
PITG_11100	354.293	667.782	-0.91443	3.8731e-26	4.3037e-25	--	Putative uncharacterized protein [Source:UniProtKB/TrEMBL;Acc:D0NG63]
PITG_00216	563.411	1061.88	-0.91436	1.0645e-41	2.006e-40	--	Putative uncharacterized protein [Source:UniProtKB/TrEMBL;Acc:D0MQ85]
PITG_14640	1074.31	2024.34	-0.91404	5.0236e-65	1.6629e-63	--	Putative uncharacterized protein [Source:UniProtKB/TrEMBL;Acc:D0NQR6]
PITG_20073	786.084	1481.16	-0.91397	5.7945e-53	1.4969e-51	--	Pyruvate-flavodoxin oxidoreductase, putative [Source:UniProtKB/TrEMBL;Acc:D0P130]
PITG_07960	4159.93	7837.7	-0.91387	5.1753e-121	4.1336e-119	--	Alpha-tubulin, putative [Source:UniProtKB/TrEMBL;Acc:D0N956]
PITG_03897	2590.52	4880.18	-0.91369	1.168e-67	4.1002e-66	--	Putative uncharacterized protein [Source:UniProtKB/TrEMBL;Acc:D0MYT5]
PITG_21323	181.525	341.943	-0.91359	6.8726e-17	5.101e-16	--	Putative uncharacterized protein [Source:UniProtKB/TrEMBL;Acc:D0P4E0]
PITG_08919	678.928	1278.55	-0.91318	2.0116e-47	4.4057e-46	--	Putative uncharacterized protein [Source:UniProtKB/TrEMBL;Acc:D0NDH7]
PITG_21886	1919.01	3613.75	-0.91313	1.3945e-89	7.2264e-88	--	Histidyl-tRNA synthetase [Source:UniProtKB/TrEMBL;Acc:D0RLR0]
PITG_08440	671.158	1263.48	-0.91268	2.0554e-47	4.496e-46	--	tRNA (Uracil-5-)-methyltransferase [Source:UniProtKB/TrEMBL;Acc:D0NAM0]
PITG_00795	2765.31	5205.41	-0.91257	2.3582e-104	1.4986e-102	--	Putative uncharacterized protein [Source:UniProtKB/TrEMBL;Acc:D0MRQ3]
PITG_12561	2765.9	5206.17	-0.91247	3.1381e-91	1.671e-89	INF2A	Elicitin INF2A-like protein [Source:UniProtKB/TrEMBL;Acc:D0NKU1]
PITG_03098	6765.5	12731.7	-0.91216	1.867e-137	1.9235e-135	--	Carbamoyl-phosphate synthase [ammonia], putative [Source:UniProtKB/TrEMBL;Acc:D0MZD0]
PITG_00052	462.302	869.959	-0.91211	4.5043e-36	6.9715e-35	--	Periodic tryptophan protein 2 [Source:UniProtKB/TrEMBL;Acc:D0MSR7]
PITG_03233	289.489	544.685	-0.91191	1.3613e-19	1.1417e-18	--	Putative uncharacterized protein [Source:UniProtKB/TrEMBL;Acc:D0MZQ1]
PITG_20920	14.9976	28.2073	-0.91134	0.015328	0.032683	--	Sulfatase-like protein [Source:UniProtKB/TrEMBL;Acc:D0P234]
PITG_16899	610.628	1148.3	-0.91114	2.8931e-44	5.878e-43	--	Putative uncharacterized protein [Source:UniProtKB/TrEMBL;Acc:D0NUC6]
Novel00603	148.161	278.583	-0.91094	3.8633e-14	2.4595e-13	--	hypothetical protein RirG_225210 [Rhizophagus irregularis DAOM 197198w]
PITG_04527	594.518	1117.43	-0.91039	3.3884e-38	5.673e-37	--	DNA replication licensing factor mcm4, putative [Source:UniProtKB/TrEMBL;Acc:D0N1G3]
PITG_00527	55673.9	104626	-0.91017	9.0898e-105	5.7975e-103	--	Luminal-binding protein 3 [Source:UniProtKB/TrEMBL;Acc:D0MR13]
PITG_22020	253.482	476.188	-0.90965	3.5379e-22	3.3083e-21	--	Eukaryotic initiation factor 4E, putative [Source:UniProtKB/TrEMBL;Acc:D0P4V5]
PITG_21514	65.9741	123.77	-0.90769	3.2151e-07	1.2518e-06	--	Putative uncharacterized protein [Source:UniProtKB/TrEMBL;Acc:D0P456]
PITG_10751	37.0585	69.5094	-0.9074	0.00023665	0.00068096	--	Putative uncharacterized protein [Source:UniProtKB/TrEMBL;Acc:D0NGZ9]
PITG_14141	854.324	1600.64	-0.9058	6.3117e-55	1.6986e-53	--	1,3-beta-glucanosyltransferase, putative [Source:UniProtKB/TrEMBL;Acc:D0NNQ8]
PITG_00262	1193.71	2236.47	-0.90577	3.9591e-68	1.404e-66	--	Nuclear pore complex protein Nup93-like protein [Source:UniProtKB/TrEMBL;Acc:D0MQC8]
PITG_19634	27.485	51.4918	-0.9057	0.0010324	0.0027097	--	Polygalacturonase, putative [Source:UniProtKB/TrEMBL;Acc:D0P0G7]
PITG_07407	78.733	147.477	-0.90545	2.1521e-08	9.2435e-08	--	Putative uncharacterized protein [Source:UniProtKB/TrEMBL;Acc:D0N8B9]
PITG_07546	540.748	1012.21	-0.90447	2.1888e-24	2.2686e-23	--	Replication protein A 32 kDa subunit, putative [Source:UniProtKB/TrEMBL;Acc:D0N8L6]
PITG_21872	316.035	591.493	-0.90428	2.6181e-26	2.9297e-25	--	Myosin-like protein [Source:UniProtKB/TrEMBL;Acc:D0P4Q4]
PITG_06868	223.098	417.442	-0.9039	1.0174e-19	8.5666e-19	--	RNA-binding protein, putative [Source:UniProtKB/TrEMBL;Acc:D0N6N1]
PITG_11497	866.802	1621.42	-0.90349	2.8554e-55	7.7201e-54	--	Transcriptional regulator ATRX [Source:UniProtKB/TrEMBL;Acc:D0NIX3]
PITG_09707	394.585	738.101	-0.90348	8.3444e-31	1.1108e-29	--	Mitochondrial import inner membrane translocase subunit Tim17, putative [Source:UniProtKB/TrEMBL;Acc:D0NCM2]
PITG_03460	2308.33	4316.85	-0.90313	1.0138e-94	5.6397e-93	--	Seryl-tRNA synthetase [Source:UniProtKB/TrEMBL;Acc:D0N0B6]
PITG_22023	1158.18	2165.57	-0.90289	3.9925e-66	1.3658e-64	--	U5 small nuclear ribonucleoprotein, putative [Source:UniProtKB/TrEMBL;Acc:D0RLT6]
PITG_14357	576.673	1077.16	-0.9014	2.278e-41	4.2651e-40	--	Dimeric dihydrodiol dehydrogenase, putative [Source:UniProtKB/TrEMBL;Acc:D0NPM8]
PITG_01964	768.18	1434.45	-0.90098	1.826e-50	4.4097e-49	--	Putative uncharacterized protein [Source:UniProtKB/TrEMBL;Acc:D0MUI9]
PITG_10195	6042.53	11279.8	-0.90052	2.0127e-130	1.9469e-128	--	Acyl-CoA desaturase [Source:UniProtKB/TrEMBL;Acc:D0NEJ9]
PITG_12292	164.268	306.583	-0.90023	5.2652e-15	3.5193e-14	--	rRNA-processing protein, putative [Source:UniProtKB/TrEMBL;Acc:D0NJI4]
PITG_14453	15.4	28.7328	-0.89977	0.01605	0.034101	--	Putative uncharacterized protein [Source:UniProtKB/TrEMBL;Acc:D0NPW1]
PITG_00418	93.8107	174.94	-0.89904	1.8618e-09	8.6772e-09	--	Putative uncharacterized protein [Source:UniProtKB/TrEMBL;Acc:D0MQR6]
PITG_14988	606.046	1129.49	-0.89817	1.8601e-42	3.5789e-41	--	Prefoldin subunit, putative [Source:UniProtKB/TrEMBL;Acc:D0NPH5]
PITG_05198	197.437	367.509	-0.89639	1.1356e-11	6.1888e-11	--	Putative uncharacterized protein [Source:UniProtKB/TrEMBL;Acc:D0N3S4]
PITG_03498	137.219	255.15	-0.89486	6.0903e-13	3.6033e-12	--	Octanoyltransferase, putative [Source:UniProtKB/TrEMBL;Acc:D0MXR9]
PITG_00177	919.613	1709.64	-0.89459	5.2636e-56	1.4388e-54	--	Allantoicase [Source:UniProtKB/TrEMBL;Acc:D0MT32]
PITG_02780	611.128	1136.1	-0.89455	1.4114e-42	2.7336e-41	--	Putative uncharacterized protein [Source:UniProtKB/TrEMBL;Acc:D0MX73]
PITG_09270	1451.95	2698.66	-0.89425	2.8393e-74	1.1085e-72	--	Structural maintenance of chromosomes protein 6, putative [Source:UniProtKB/TrEMBL;Acc:D0NBA4]
PITG_01695	14.0578	26.1275	-0.8942	0.02313	0.04727	--	Putative uncharacterized protein [Source:UniProtKB/TrEMBL;Acc:D0MTV2]
PITG_23192	702.384	1305.04	-0.89376	6.0921e-47	1.3128e-45	--	Small nuclear ribonucleoprotein F, putative [Source:UniProtKB/TrEMBL;Acc:D0P2R2]
PITG_01535	8947.78	16614.8	-0.89287	6.9361e-139	7.2754e-137	--	Myosin-like protein [Source:UniProtKB/TrEMBL;Acc:D0MTH1]
PITG_13599	374.071	694.547	-0.89276	4.668e-12	2.6177e-11	--	Putative uncharacterized protein [Source:UniProtKB/TrEMBL;Acc:D0NMC9]
PITG_03855	1233.02	2288.62	-0.89228	4.2094e-67	1.46e-65	--	DNA-directed RNA polymerase [Source:UniProtKB/TrEMBL;Acc:D0MYP8]
PITG_09091	184.312	342.049	-0.89205	2.4934e-16	1.7851e-15	--	Aquaporin, putative [Source:UniProtKB/TrEMBL;Acc:D0NBP1]
PITG_15254	61.5594	114.216	-0.89171	1.3554e-06	4.9948e-06	--	Putative uncharacterized protein [Source:UniProtKB/TrEMBL;Acc:D0NQ95]
PITG_07399	431.266	799.901	-0.89124	3.0439e-32	4.2333e-31	--	DNA replication licensing factor MCM5 [Source:UniProtKB/TrEMBL;Acc:D0N8B3]
PITG_00442	662.964	1229.47	-0.89104	2.0059e-44	4.0946e-43	--	Cytochrome c/c1 heme lyase, putative [Source:UniProtKB/TrEMBL;Acc:D0MQT6]
PITG_20686	1289.04	2390.29	-0.89089	1.7177e-50	4.1541e-49	--	Putative uncharacterized protein [Source:UniProtKB/TrEMBL;Acc:D0P2S8]
PITG_07949	237.758	440.831	-0.89073	2.012e-18	1.5982e-17	--	Alpha-tubulin, putative [Source:UniProtKB/TrEMBL;Acc:D0N945]
PITG_19140	75.981	140.868	-0.89063	6.0772e-08	2.5206e-07	--	Putative uncharacterized protein [Source:UniProtKB/TrEMBL;Acc:D0NYX6]
PITG_20842	34.1864	63.3686	-0.89035	0.00032881	0.00092672	--	Putative uncharacterized protein [Source:UniProtKB/TrEMBL;Acc:D0P2I6]
PITG_13174	945.093	1751.44	-0.89001	1.5895e-56	4.4281e-55	--	Translation initiation factor IF-2, putative [Source:UniProtKB/TrEMBL;Acc:D0NJS1]
PITG_09922	54.9155	101.688	-0.88886	5.8469e-06	2.0256e-05	--	Putative uncharacterized protein [Source:UniProtKB/TrEMBL;Acc:D0NDV1]
EPrPING00000000777	34.0489	63.0391	-0.88864	0.0040961	0.0097459	U3	Small nucleolar RNA U3 [Source:RFAM;Acc:RF00012]
PITG_13014	5630.76	10424.2	-0.88853	1.5882e-124	1.3622e-122	--	Proliferation-associated protein, metalloprotease family M24X, putative [Source:UniProtKB/TrEMBL;Acc:D0NK33]
PITG_15250	2045.79	3787.19	-0.88847	1.2086e-86	5.9112e-85	--	Putative uncharacterized protein [Source:UniProtKB/TrEMBL;Acc:D0NQ91]
PITG_02593	309.535	572.724	-0.88774	1.2049e-10	6.1219e-10	--	U3 small nucleolar ribonucleoprotein, putative [Source:UniProtKB/TrEMBL;Acc:D0MWR0]
PITG_15565	252.775	467.422	-0.88688	6.6893e-21	5.9395e-20	--	Putative uncharacterized protein [Source:UniProtKB/TrEMBL;Acc:D0NT30]
PITG_13085	35.504	65.6507	-0.88683	0.00023813	0.0006849	--	Putative uncharacterized protein [Source:UniProtKB/TrEMBL;Acc:D0NK96]
PITG_13265	2218.17	4100	-0.88625	4.0279e-90	2.0935e-88	--	Adenosine kinase [Source:UniProtKB/TrEMBL;Acc:D0NLJ9]
PITG_02805	1047.19	1934.5	-0.88544	8.7691e-60	2.6056e-58	--	DNA mismatch repair protein Msh2, putative [Source:UniProtKB/TrEMBL;Acc:D0MX98]
PITG_12161	3114.74	5753.39	-0.8853	3.9003e-103	2.4606e-101	--	Delta-1-pyrroline-5-carboxylate synthetase [Source:UniProtKB/TrEMBL;Acc:D0NJ70]
PITG_15868	746.18	1378.28	-0.88528	1.244e-47	2.7418e-46	--	DNA primase, putative [Source:UniProtKB/TrEMBL;Acc:D0NRX7]
PITG_08426	247.408	456.941	-0.88512	2.1301e-20	1.848e-19	--	Glycoprotein-N-acetylgalactosamine 3-beta-galactosyltransferase, putative [Source:UniProtKB/TrEMBL;Acc:D0NAK6]
PITG_20125	88.1498	162.752	-0.88464	9.0215e-09	3.9808e-08	--	Putative uncharacterized protein [Source:UniProtKB/TrEMBL;Acc:D0P1N7]
PITG_18688	44.8774	82.8504	-0.88452	3.5363e-05	0.00011273	--	Poly(A) polymerase, putative [Source:UniProtKB/TrEMBL;Acc:D0NZ07]
PITG_00156	6612.68	12208	-0.88451	4.3618e-128	3.9972e-126	BTUB	Beta-tubulin [Source:UniProtKB/TrEMBL;Acc:D0MT13]
PITG_02345	130.213	240.256	-0.8837	5.2241e-12	2.9164e-11	--	Putative uncharacterized protein [Source:UniProtKB/TrEMBL;Acc:D0MW34]
PITG_12077	83.4684	154.003	-0.88366	2.3313e-08	9.9787e-08	--	Putative uncharacterized protein [Source:UniProtKB/TrEMBL;Acc:D0NJ01]
PITG_08100	170.912	315.325	-0.88358	5.2519e-15	3.5117e-14	--	Elongation factor G, putative [Source:UniProtKB/TrEMBL;Acc:D0N9G7]
PITG_10454	1572.58	2900.79	-0.88331	3.5314e-75	1.4007e-73	--	Carbamoyl-phosphate synthase [ammonia], putative [Source:UniProtKB/TrEMBL;Acc:D0NFC5]
PITG_01702	2583.5	4762.78	-0.88247	2.4828e-95	1.4082e-93	--	Putative uncharacterized protein [Source:UniProtKB/TrEMBL;Acc:D0MTV8]
PITG_19363	20.1257	37.0853	-0.8818	0.0061433	0.01417	--	Putative uncharacterized protein [Source:UniProtKB/TrEMBL;Acc:D0P0J1]
PITG_05679	1639.71	3021.34	-0.88175	5.6003e-77	2.289e-75	--	Replication protein A 70 kDa DNA-binding subunit, putative [Source:UniProtKB/TrEMBL;Acc:D0N3F2]
PITG_16698	195.911	360.962	-0.88165	7.5601e-17	5.5992e-16	--	DNA polymerase alpha/epsilon subunit B, putative [Source:UniProtKB/TrEMBL;Acc:D0NVE9]
PITG_00733	3992.66	7354.25	-0.88123	2.5038e-111	1.7722e-109	--	Aspartyl protease family A22B, putative [Source:UniProtKB/TrEMBL;Acc:D0MRK1]
Novel00060	147.338	271.344	-0.88099	0.011171	0.0245	--	hypothetical protein LRAMOSA11496 [Absidia idahoensis var. thermophila]
PITG_10451	407.578	750.224	-0.88025	3.7502e-30	4.8694e-29	--	Putative uncharacterized protein [Source:UniProtKB/TrEMBL;Acc:D0NFC3]
PITG_09631	225.917	415.833	-0.88021	1.547e-09	7.2623e-09	--	Putative uncharacterized protein [Source:UniProtKB/TrEMBL;Acc:D0NCG0]
PITG_19263	3795.65	6986.39	-0.8802	1.5009e-109	1.0208e-107	--	Sulfite reductase [NADPH] flavoprotein component, putative [Source:UniProtKB/TrEMBL;Acc:D0NZK2]
PITG_07028	1570.07	2888.41	-0.87945	1.5827e-74	6.2207e-73	--	Peptidyl-prolyl cis-trans isomerase, putative [Source:UniProtKB/TrEMBL;Acc:D0N727]
PITG_10166	322.736	593.726	-0.87944	4.7665e-25	5.073e-24	--	N(2),N(2)-dimethylguanosine tRNA methyltransferase, putative [Source:UniProtKB/TrEMBL;Acc:D0NEH4]
PITG_09445	3752.99	6903.28	-0.87924	2.0883e-108	1.3932e-106	--	Acyl carrier protein [Source:UniProtKB/TrEMBL;Acc:D0NC08]
PITG_03351	1338.56	2459.87	-0.8779	6.1826e-68	2.1836e-66	--	DNA mismatch repair protein Msh6, putative [Source:UniProtKB/TrEMBL;Acc:D0N012]
PITG_07258	223.255	409.895	-0.87656	2.1563e-18	1.7082e-17	--	Putative uncharacterized protein [Source:UniProtKB/TrEMBL;Acc:D0N7M9]
PITG_16430	641.453	1177.57	-0.8764	8.9785e-40	1.5871e-38	--	Putative uncharacterized protein [Source:UniProtKB/TrEMBL;Acc:D0NTM0]
PITG_06108	899.044	1650.41	-0.87636	8.3828e-53	2.156e-51	--	Dihydrolipoyllysine-residue acetyltransferase component of pyruvate dehydrogenase complex, putative [Source:UniProtKB/TrEMBL;Acc:D0N6E8]
PITG_02026	4400.07	8076.99	-0.87629	2.6395e-113	1.8992e-111	--	Succinyl-CoA ligase subunit alpha, mitochondrial [Source:UniProtKB/TrEMBL;Acc:D0MUP3]
PITG_10198	13523.2	24814.8	-0.87577	4.156e-142	4.58e-140	--	Adenosylhomocysteinase [Source:UniProtKB/TrEMBL;Acc:D0NEK2]
PITG_13275	570.436	1045.99	-0.87473	4.0642e-38	6.7783e-37	--	Putative uncharacterized protein [Source:UniProtKB/TrEMBL;Acc:D0NLK9]
PITG_16351	93.742	171.867	-0.87453	6.6987e-09	2.9884e-08	--	Putative uncharacterized protein [Source:UniProtKB/TrEMBL;Acc:D0NU32]
PITG_02477	210.786	386.373	-0.87422	2.598e-17	1.9668e-16	--	Putative uncharacterized protein [Source:UniProtKB/TrEMBL;Acc:D0MWF3]
PITG_05611	299.661	549.157	-0.87389	3.8542e-23	3.7681e-22	--	Putative uncharacterized protein [Source:UniProtKB/TrEMBL;Acc:D0N391]
PITG_13751	905.034	1657.5	-0.87297	8.7008e-53	2.2345e-51	--	Putative uncharacterized protein [Source:UniProtKB/TrEMBL;Acc:D0NMP9]
PITG_05301	2089.3	3824.62	-0.8723	7.2714e-85	3.4498e-83	--	Translation elongation factor 1-alpha, putative [Source:UniProtKB/TrEMBL;Acc:D0N412]
PITG_10954	541.132	990.4	-0.87203	1.2233e-36	1.9242e-35	--	Putative uncharacterized protein [Source:UniProtKB/TrEMBL;Acc:D0NFU3]
PITG_18025	22012.6	40277.4	-0.87164	1.6427e-147	1.9327e-145	--	Fatty acid synthase subunit alpha, putative [Source:UniProtKB/TrEMBL;Acc:D0NXJ3]
PITG_16938	257.467	471.026	-0.87142	5.1324e-17	3.8355e-16	--	Putative uncharacterized protein [Source:UniProtKB/TrEMBL;Acc:D0NUF7]
PITG_16865	169.061	309.249	-0.87123	1.5288e-09	7.1848e-09	--	Aldose 1-epimerase, putative [Source:UniProtKB/TrEMBL;Acc:D0NUA3]
PITG_05255	82.3252	150.535	-0.8707	7.0758e-08	2.9147e-07	--	Putative uncharacterized protein [Source:UniProtKB/TrEMBL;Acc:D0N3X2]
PITG_14173	5125.23	9365.51	-0.86974	9.2034e-117	6.9674e-115	--	Endo-1,3(4)-beta-glucanase, putative [Source:UniProtKB/TrEMBL;Acc:D0NNT0]
PITG_00074	6133.5	11198	-0.86846	4.2945e-121	3.4459e-119	--	Putative uncharacterized protein [Source:UniProtKB/TrEMBL;Acc:D0MST8]
PITG_19531	1327.28	2422.45	-0.86799	6.2793e-65	2.0747e-63	--	50S ribosomal protein L25, putative [Source:UniProtKB/TrEMBL;Acc:D0P070]
PITG_16907	234.577	427.959	-0.86742	1.4718e-18	1.1772e-17	--	Elicitin-like protein [Source:UniProtKB/TrEMBL;Acc:D0NUD3]
PITG_08802	2163.73	3945.54	-0.8667	1.1821e-84	5.5628e-83	--	NAD-specific glutamate dehydrogenase, putative [Source:UniProtKB/TrEMBL;Acc:D0ND84]
PITG_15771	10863.8	19804	-0.86626	7.5226e-135	7.5713e-133	--	Hsp70-like protein [Source:UniProtKB/TrEMBL;Acc:D0NSI1]
PITG_08579	3173.52	5783.71	-0.86591	2.6724e-99	1.5774e-97	--	Isoleucyl-tRNA synthetase [Source:UniProtKB/TrEMBL;Acc:D0NAY8]
PITG_17156	572.88	1043.97	-0.86577	1.348e-37	2.2018e-36	--	Putative uncharacterized protein [Source:UniProtKB/TrEMBL;Acc:D0NV58]
PITG_19448	458.393	835.281	-0.86568	6.8151e-32	9.3881e-31	--	50S ribosomal protein L17, putative [Source:UniProtKB/TrEMBL;Acc:D0P085]
PITG_08487	1769.96	3223.84	-0.86506	2.3453e-76	9.4967e-75	--	Putative uncharacterized protein [Source:UniProtKB/TrEMBL;Acc:D0NAQ9]
Novel00880	16.4037	29.8675	-0.86455	0.016445	0.034831	-//-
PITG_14206	162.901	296.599	-0.86452	3.9169e-12	2.2057e-11	--	Carbohydrate esterase, putative [Source:UniProtKB/TrEMBL;Acc:D0NNV4]
PITG_02349	275.097	500.777	-0.86423	3.2978e-20	2.837e-19	--	Putative uncharacterized protein [Source:UniProtKB/TrEMBL;Acc:D0MW38]
PITG_15778	416.847	758.778	-0.86416	1.6128e-29	2.0572e-28	--	Diphosphomevalonate decarboxylase [Source:UniProtKB/TrEMBL;Acc:D0NSI7]
PITG_10068	1557.67	2834.7	-0.86381	1.6993e-71	6.3225e-70	--	Polycomb-like protein [Source:UniProtKB/TrEMBL;Acc:D0NE84]
Novel01924	82.3413	149.827	-0.86361	6.4411e-08	2.6633e-07	-//-
PITG_15566	429.178	780.592	-0.86299	3.4493e-30	4.4921e-29	--	RNA polymerase I-specific transcription initiation factor rrn3, putative [Source:UniProtKB/TrEMBL;Acc:D0NT31]
PITG_11065	1150.22	2091.42	-0.86257	1.183e-59	3.4912e-58	--	Malic enzyme [Source:UniProtKB/TrEMBL;Acc:D0NG38]
PITG_14248	553.518	1006.26	-0.86229	2.7496e-36	4.2784e-35	--	rRNA-processing protein EBP2, putative [Source:UniProtKB/TrEMBL;Acc:D0NNY5]
PITG_06805	1299.82	2360.51	-0.86079	5.0221e-15	3.362e-14	--	Carbohydrate-binding protein, putative [Source:UniProtKB/TrEMBL;Acc:D0N858]
PITG_22124	967.449	1756.38	-0.86035	1.5221e-53	3.9853e-52	--	P-type ATPase (P-ATPase) Superfamily [Source:UniProtKB/TrEMBL;Acc:D0P4X4]
PITG_20846	67.6641	122.821	-0.8601	8.3393e-07	3.1287e-06	--	Putative uncharacterized protein [Source:UniProtKB/TrEMBL;Acc:D0P262]
PITG_14921	422.867	767.549	-0.86005	1.9607e-29	2.4901e-28	--	Putative uncharacterized protein [Source:UniProtKB/TrEMBL;Acc:D0NPB7]
PITG_14100	121.439	220.294	-0.85919	9.7459e-11	4.9925e-10	--	Putative uncharacterized protein [Source:UniProtKB/TrEMBL;Acc:D0NNM5]
PITG_04333	1372.9	2490.01	-0.85892	1.0957e-65	3.676e-64	--	3-oxo-5-alpha-steroid 4-dehydrogenase, putative [Source:UniProtKB/TrEMBL;Acc:D0N112]
PITG_13469	84.7003	153.612	-0.85885	5.4467e-08	2.271e-07	--	Putative uncharacterized protein [Source:UniProtKB/TrEMBL;Acc:D0NM30]
PITG_15504	1994.08	3616.18	-0.85874	5.2208e-80	2.2783e-78	--	Thioredoxin peroxidase, putative [Source:UniProtKB/TrEMBL;Acc:D0NRE5]
PITG_06819	912.263	1653.29	-0.85782	8.9495e-51	2.1764e-49	--	Transcription elongation factor, putative [Source:UniProtKB/TrEMBL;Acc:D0N869]
PITG_02190	109.215	197.83	-0.85709	9.2493e-10	4.4038e-09	--	Putative uncharacterized protein [Source:UniProtKB/TrEMBL;Acc:D0MVP9]
PITG_19129	10075.1	18235.7	-0.85597	2.0491e-127	1.8486e-125	--	ATP-dependent RNA helicase eIF4A, putative [Source:UniProtKB/TrEMBL;Acc:D0NYW9]
PITG_03846	1081.47	1957.24	-0.85583	8.8838e-57	2.5071e-55	--	Putative uncharacterized protein [Source:UniProtKB/TrEMBL;Acc:D0MYP1]
PITG_12220	926.274	1676.15	-0.85564	1.2007e-51	3.0082e-50	--	Methionine aminopeptidase [Source:UniProtKB/TrEMBL;Acc:D0NJB9]
PITG_08874	298.696	540.491	-0.85559	3.1719e-22	2.9709e-21	--	Putative uncharacterized protein [Source:UniProtKB/TrEMBL;Acc:D0NDE1]
PITG_21626	1382.53	2501.44	-0.85545	7.5307e-66	2.5511e-64	--	ATP-binding cassette protein, putative [Source:UniProtKB/TrEMBL;Acc:D0P4I1]
PITG_12497	26.1033	47.173	-0.85373	0.0029221	0.0071349	--	Putative uncharacterized protein [Source:UniProtKB/TrEMBL;Acc:D0NKN7]
PITG_13300	642.812	1161.63	-0.85368	6.0596e-40	1.081e-38	--	RNA-binding protein NOB1 [Source:UniProtKB/TrEMBL;Acc:D0NLM8]
PITG_12489	304.093	549.13	-0.85264	2.4633e-22	2.3222e-21	--	Protein arginine N-methyltransferase, putative [Source:UniProtKB/TrEMBL;Acc:D0NKN1]
PITG_00109	217.975	393.278	-0.85139	5.5219e-17	4.1194e-16	--	DEAD/DEAH box RNA helicase, putative [Source:UniProtKB/TrEMBL;Acc:D0MSW7]
PITG_04665	658.42	1187.09	-0.85035	7.015e-40	1.2502e-38	--	Ribose-5-phosphate isomerase [Source:UniProtKB/TrEMBL;Acc:D0N1R6]
PITG_21284	23.4924	42.2958	-0.84832	0.0044776	0.01057	--	Leukotriene A-4 hydrolase, putative [Source:UniProtKB/TrEMBL;Acc:D0P3J6]
PITG_05672	1280.98	2306.02	-0.84815	6.8449e-62	2.1436e-60	--	Putative uncharacterized protein [Source:UniProtKB/TrEMBL;Acc:D0N3E5]
PITG_02785	9662.57	17390.9	-0.84785	1.7438e-126	1.5571e-124	--	Fructose-bisphosphate aldolase [Source:UniProtKB/TrEMBL;Acc:D0MX78]
PITG_18246	543.967	978.668	-0.8473	1.4359e-34	2.1332e-33	--	Putative uncharacterized protein [Source:UniProtKB/TrEMBL;Acc:D0NXP8]
PITG_17049	1537.95	2766.28	-0.84694	2.9321e-68	1.0419e-66	--	ATP-binding Cassette (ABC) Superfamily [Source:UniProtKB/TrEMBL;Acc:D0NUP4]
PITG_12841	365.421	657.226	-0.84683	1.7994e-25	1.9437e-24	--	Putative uncharacterized protein [Source:UniProtKB/TrEMBL;Acc:D0NLA4]
PITG_04447	28.8357	51.8606	-0.84679	0.001696	0.0043079	--	Putative uncharacterized protein [Source:UniProtKB/TrEMBL;Acc:D0N1A2]
PITG_03394	324.777	584.105	-0.84678	2.2693e-23	2.245e-22	--	Putative uncharacterized protein [Source:UniProtKB/TrEMBL;Acc:D0N052]
PITG_09753	432.477	777.44	-0.84611	3.9067e-29	4.9029e-28	--	Putative uncharacterized protein [Source:UniProtKB/TrEMBL;Acc:D0NCQ7]
PITG_00864	518.247	931.001	-0.84514	2.0605e-28	2.5036e-27	--	Putative uncharacterized protein [Source:UniProtKB/TrEMBL;Acc:D0MRV7]
PITG_17730	730.291	1311.92	-0.84513	1.2181e-42	2.3618e-41	--	Putative uncharacterized protein [Source:UniProtKB/TrEMBL;Acc:D0NYJ3]
PITG_03620	507.438	911.123	-0.84441	1.2435e-32	1.7476e-31	--	Histidinol-phosphate aminotransferase, putative [Source:UniProtKB/TrEMBL;Acc:D0MY30]
PITG_12562	16182.4	29035.6	-0.84339	5.0695e-81	2.2461e-79	--	Elicitin-like protein [Source:UniProtKB/TrEMBL;Acc:D0NKU2]
PITG_06984	837.889	1502.86	-0.84288	3.9144e-46	8.3018e-45	--	Stromal cell-derived factor 2 [Source:UniProtKB/TrEMBL;Acc:D0N6Z0]
PITG_22670	869.256	1558.8	-0.84258	1.2767e-47	2.8104e-46	--	PcF and SCR74-like cys-rich secreted peptide, putative [Source:UniProtKB/TrEMBL;Acc:D0MRX4]
PITG_00871	492.115	882.342	-0.84234	1.184e-31	1.6144e-30	--	2OG-Fe(II) oxygenase superfamily protein [Source:UniProtKB/TrEMBL;Acc:D0MRW4]
PITG_11083	699.896	1254.66	-0.84208	3.4047e-41	6.354e-40	--	Putative uncharacterized protein [Source:UniProtKB/TrEMBL;Acc:D0NG49]
PITG_01076	219.568	393.558	-0.84191	1.5128e-16	1.1002e-15	--	ATPase AFG2 protein [Source:UniProtKB/TrEMBL;Acc:D0MSE2]
PITG_02856	4766.09	8538.16	-0.84112	2.1253e-52	5.4102e-51	--	DEAD/DEAH box RNA helicase, putative [Source:UniProtKB/TrEMBL;Acc:D0MXE0]
PITG_00132	698.774	1251.42	-0.84067	8.58e-41	1.5809e-39	--	Phosphoglycerate kinase [Source:UniProtKB/TrEMBL;Acc:D0MSY9]
PITG_04470	865.857	1549.41	-0.83952	0.024239	0.049289	--	Argonaute1 (AGO1) [Source:UniProtKB/TrEMBL;Acc:D0N1B9]
PITG_03919	306.578	548.272	-0.83864	1.5907e-21	1.4531e-20	--	Ribokinase, putative [Source:UniProtKB/TrEMBL;Acc:D0MYV6]
PITG_13166	292.494	522.194	-0.83618	1.9956e-13	1.2205e-12	--	Putative uncharacterized protein [Source:UniProtKB/TrEMBL;Acc:D0NJR4]
PITG_22036	168.381	300.363	-0.83498	3.5055e-13	2.1069e-12	--	Putative uncharacterized protein [Source:UniProtKB/TrEMBL;Acc:D0RLT8]
PITG_21578	335.86	598.766	-0.83413	4.4343e-23	4.3269e-22	--	Putative uncharacterized protein [Source:UniProtKB/TrEMBL;Acc:D0P489]
PITG_09316	205.817	366.755	-0.83345	1.7998e-15	1.2289e-14	--	Secreted RxLR effector peptide protein, putative [Source:UniProtKB/TrEMBL;Acc:D0NBE6]
PITG_11406	430.913	767.676	-0.8331	6.1161e-28	7.3141e-27	--	Putative uncharacterized protein [Source:UniProtKB/TrEMBL;Acc:D0NIQ0]
PITG_01215	17.0579	30.3836	-0.83285	0.018314	0.038369	--	Ribosomal large subunit pseudouridine synthase F, putative [Source:UniProtKB/TrEMBL;Acc:D0MUX7]
PITG_04428	332.546	592.019	-0.83209	8.7587e-23	8.4305e-22	--	Putative uncharacterized protein [Source:UniProtKB/TrEMBL;Acc:D0N186]
PITG_11812	839.166	1493.62	-0.83179	2.4172e-45	5.0346e-44	--	DNA replication licensing factor Mcm2, putative [Source:UniProtKB/TrEMBL;Acc:D0NHV7]
PITG_16855	424.048	754.568	-0.83142	2.6265e-19	2.1757e-18	--	Putative uncharacterized protein [Source:UniProtKB/TrEMBL;Acc:D0NU96]
PITG_04588	307.162	546.518	-0.83127	5.0982e-18	3.9789e-17	--	Amino Acid/Auxin Permease (AAAP) Family [Source:UniProtKB/TrEMBL;Acc:D0N1K6]
PITG_01768	381.385	678.498	-0.8311	1.5241e-25	1.6483e-24	--	DAHP synthase [Source:UniProtKB/TrEMBL;Acc:D0MU15]
PITG_04398	2472.29	4397.6	-0.83087	1.6964e-82	7.7124e-81	--	Amino Acid/Auxin Permease (AAAP) Family [Source:UniProtKB/TrEMBL;Acc:D0N167]
PITG_11366	512.741	911.95	-0.83072	1.0853e-23	1.0905e-22	--	F-actin-capping protein subunit beta, putative [Source:UniProtKB/TrEMBL;Acc:D0NIM1]
PITG_03463	1683.66	2994.49	-0.83071	2.0584e-68	7.3595e-67	--	Carbohydrate esterase, putative [Source:UniProtKB/TrEMBL;Acc:D0N0B9]
PITG_15749	263.099	467.735	-0.83008	8.7072e-19	7.0353e-18	--	Putative uncharacterized protein [Source:UniProtKB/TrEMBL;Acc:D0NSG7]
PITG_20377	657.693	1168.84	-0.82959	8.6934e-38	1.428e-36	--	Pseudouridine synthase [Source:UniProtKB/TrEMBL;Acc:D0P1S2]
PITG_11975	113.419	201.561	-0.82955	1.744e-09	8.1566e-09	--	Putative uncharacterized protein [Source:UniProtKB/TrEMBL;Acc:D0NHN4]
PITG_14123	39.7945	70.6667	-0.82846	0.00034855	0.00097918	--	Calcineurin-like phosphoesterase, putative [Source:UniProtKB/TrEMBL;Acc:D0NNP2]
PITG_02507	322.237	571.908	-0.82766	7.9742e-22	7.3816e-21	--	Putative uncharacterized protein [Source:UniProtKB/TrEMBL;Acc:D0MWI2]
PITG_09440	619.342	1099.18	-0.82762	3.7231e-36	5.7727e-35	--	Putative uncharacterized protein [Source:UniProtKB/TrEMBL;Acc:D0NC03]
PITG_03696	1023.07	1815.44	-0.82742	3.9397e-51	9.7165e-50	--	Putative uncharacterized protein [Source:UniProtKB/TrEMBL;Acc:D0MYA1]
PITG_10016	189.68	336.506	-0.82707	2.9491e-14	1.89e-13	--	Putative uncharacterized protein [Source:UniProtKB/TrEMBL;Acc:D0NE33]
PITG_06216	175.279	310.945	-0.82701	2.381e-13	1.4501e-12	--	Serine-pyruvate aminotransferase, putative [Source:UniProtKB/TrEMBL;Acc:D0N4C3]
PITG_09224	70.3635	124.797	-0.82668	2.2324e-06	8.061e-06	--	Secreted RxLR effector peptide protein, putative [Source:UniProtKB/TrEMBL;Acc:D0NB65]
PITG_05479	824.761	1462.68	-0.82657	5.908e-44	1.1892e-42	--	Ubiquitin-activating enzyme (E1), putative [Source:UniProtKB/TrEMBL;Acc:D0N2X2]
PITG_12877	629.286	1115.43	-0.82581	1.1451e-36	1.806e-35	--	DNA-directed RNA polymerase I, II, and III subunit RPABC2, putative [Source:UniProtKB/TrEMBL;Acc:D0NLD2]
PITG_18073	464.79	823.779	-0.82568	8.6526e-24	8.7339e-23	--	Cell division protein kinase, putative [Source:UniProtKB/TrEMBL;Acc:D0NY47]
PITG_06636	552.987	980.086	-0.82566	4.5535e-33	6.4723e-32	--	Putative uncharacterized protein [Source:UniProtKB/TrEMBL;Acc:D0N5B1]
PITG_15402	40.8397	72.3537	-0.82509	0.0026297	0.0064792	--	Putative uncharacterized protein [Source:UniProtKB/TrEMBL;Acc:D0NR60]
PITG_09831	291.976	517.175	-0.8248	2.7261e-20	2.3545e-19	--	Putative uncharacterized protein [Source:UniProtKB/TrEMBL;Acc:D0NEN9]
PITG_08059	470.044	832.51	-0.82467	3.9084e-29	4.9029e-28	--	Putative uncharacterized protein [Source:UniProtKB/TrEMBL;Acc:D0N9D7]
PITG_00484	74.7678	132.362	-0.824	1.308e-06	4.8293e-06	--	Putative uncharacterized protein [Source:UniProtKB/TrEMBL;Acc:D0MQX8]
PITG_02174	1230.85	2178.94	-0.82397	1.0664e-56	2.9998e-55	--	Ammonium Transporter (Amt) Family [Source:UniProtKB/TrEMBL;Acc:D0MVN7]
PITG_02421	35.0791	62.0837	-0.8236	0.00086284	0.0022899	--	Kinesin-like protein [Source:UniProtKB/TrEMBL;Acc:D0MW99]
PITG_17925	1915.5	3388.89	-0.82309	8.4674e-72	3.2051e-70	--	Pentafunctional AROM polypeptide, putative [Source:UniProtKB/TrEMBL;Acc:D0NXA2]
PITG_14822	90.7823	160.557	-0.82261	9.7767e-08	3.9858e-07	--	Putative uncharacterized protein [Source:UniProtKB/TrEMBL;Acc:D0NP46]
PITG_13459	350.788	619.846	-0.82131	2.6693e-20	2.3066e-19	--	Putative uncharacterized protein [Source:UniProtKB/TrEMBL;Acc:D0NM22]
PITG_16012	209.941	370.93	-0.82116	1.4862e-10	7.4984e-10	--	Putative uncharacterized protein [Source:UniProtKB/TrEMBL;Acc:D0NSN2]
PITG_02798	166.493	294.144	-0.82106	8.7377e-13	5.1243e-12	--	Putative uncharacterized protein [Source:UniProtKB/TrEMBL;Acc:D0MX91]
PITG_00072	245.184	433.053	-0.82068	1.783e-17	1.3604e-16	--	Putative uncharacterized protein [Source:UniProtKB/TrEMBL;Acc:D0MST6]
PITG_01184	2717.43	4797.3	-0.81998	7.7985e-72	2.9713e-70	--	Eukaryotic translation initiation factor 3 subunit G [Source:UniProtKB/TrEMBL;Acc:D0MUU9]
PITG_13399	2451.45	4327.59	-0.81993	3.9381e-78	1.6523e-76	--	Asparagine synthetase [Source:UniProtKB/TrEMBL;Acc:D0NLW5]
PITG_19157	727.69	1284.49	-0.8198	1.8097e-13	1.1095e-12	--	Ribosomal protein L36 [Source:UniProtKB/TrEMBL;Acc:D0NYZ3]
PITG_00203	6472.5	11417.3	-0.81883	4.5392e-109	3.0635e-107	--	Mitochondrial-processing peptidase subunit beta [Source:UniProtKB/TrEMBL;Acc:D0MQ72]
PITG_00827	3159.75	5573.4	-0.81875	2.5849e-88	1.3084e-86	--	Prohibitin [Source:UniProtKB/TrEMBL;Acc:D0MRS4]
PITG_16792	1125.91	1984.68	-0.81782	7.5333e-53	1.9404e-51	--	Nucleolar GTP-binding protein 2 [Source:UniProtKB/TrEMBL;Acc:D0NUW0]
PITG_20400	45.2319	79.691	-0.81708	0.00015689	0.00046223	--	Putative uncharacterized protein [Source:UniProtKB/TrEMBL;Acc:D0P2P3]
PITG_02532	4382.33	7719.72	-0.81685	6.4088e-98	3.7197e-96	--	Ca2 :Cation Antiporter (CaCA) Family [Source:UniProtKB/TrEMBL;Acc:D0MWK2]
PITG_05264	5219.52	9193.14	-0.81664	7.5653e-71	2.8027e-69	--	10 kDa chaperonin [Source:UniProtKB/TrEMBL;Acc:D0N3Y0]
PITG_02808	990.486	1744.47	-0.81658	1.7236e-48	3.8724e-47	--	U3 small nucleolar RNA-associated protein, putative [Source:UniProtKB/TrEMBL;Acc:D0MXA1]
PITG_03303	378.133	665.87	-0.81635	1.6848e-12	9.7189e-12	--	Putative uncharacterized protein [Source:UniProtKB/TrEMBL;Acc:D0MZW6]
PITG_06415	104095	183222	-0.8157	2.3362e-138	2.4358e-136	HSP90	Heat shock protein 90 [Source:UniProtKB/TrEMBL;Acc:D0N4T6]
PITG_19183	477.772	840.825	-0.81548	5.5442e-29	6.9201e-28	--	Putative uncharacterized protein [Source:UniProtKB/TrEMBL;Acc:D0NZJ2]
PITG_15505	1672.32	2940.89	-0.8144	1.8552e-65	6.1881e-64	--	DNA polymerase [Source:UniProtKB/TrEMBL;Acc:D0NRE6]
PITG_03992	143.936	253.099	-0.81427	8.9224e-10	4.2529e-09	--	Ribulose-phosphate 3-epimerase [Source:UniProtKB/TrEMBL;Acc:D0MZ22]
PITG_15606	452.952	796.374	-0.81409	8.7147e-28	1.0365e-26	--	Exosome complex exonuclease RRP41-like protein [Source:UniProtKB/TrEMBL;Acc:D0NT61]
PITG_06981	532.612	936.225	-0.81377	1.9439e-31	2.6341e-30	--	DEAD/DEAH box RNA helicase, putative [Source:UniProtKB/TrEMBL;Acc:D0N6Y7]
PITG_00037	347.347	610.41	-0.8134	2.1011e-22	1.9904e-21	--	Putative uncharacterized protein [Source:UniProtKB/TrEMBL;Acc:D0MSQ2]
PITG_03628	40.2656	70.6901	-0.81196	0.00036701	0.0010279	--	Putative uncharacterized protein [Source:UniProtKB/TrEMBL;Acc:D0MY38]
PITG_06991	402.027	705.11	-0.81056	5.2291e-25	5.5552e-24	--	FHA domain-interacting nucleolar phosphoprotein, putative [Source:UniProtKB/TrEMBL;Acc:D0N6Z7]
PITG_00073	95.0624	166.716	-0.81044	8.4759e-08	3.4717e-07	--	Calcium/calmodulin-dependent protein kinase, putative [Source:UniProtKB/TrEMBL;Acc:D0MST7]
PITG_15786	11603.3	20348.8	-0.81041	7.6783e-78	3.2061e-76	--	Heat shock 70 kDa protein, mitochondrial [Source:UniProtKB/TrEMBL;Acc:D0NSJ5]
PITG_00070	741.68	1300.61	-0.81032	2.4442e-39	4.2602e-38	--	Putative uncharacterized protein [Source:UniProtKB/TrEMBL;Acc:D0MST4]
PITG_06979	891.349	1563.02	-0.81027	1.7215e-44	3.5182e-43	--	Aspartate carbamoyltransferase [Source:UniProtKB/TrEMBL;Acc:D0N6Y5]
PITG_00205	2601.82	4561.76	-0.81007	3.148e-25	3.3731e-24	--	Putative uncharacterized protein [Source:UniProtKB/TrEMBL;Acc:D0MQ74]
PITG_11956	35.8019	62.7245	-0.80899	0.0012311	0.0032009	--	Putative uncharacterized protein [Source:UniProtKB/TrEMBL;Acc:D0NHL8]
PITG_12960	392.069	686.816	-0.80882	1.9518e-19	1.6229e-18	--	Putative uncharacterized protein [Source:UniProtKB/TrEMBL;Acc:D0NJY8]
PITG_12228	653.5	1144.2	-0.80807	7.7343e-36	1.1918e-34	--	NADH-cytochrome b5 reductase, putative [Source:UniProtKB/TrEMBL;Acc:D0NJC7]
PITG_02663	614.606	1075.67	-0.8075	3.1584e-34	4.633e-33	--	Putative uncharacterized protein [Source:UniProtKB/TrEMBL;Acc:D0MWX1]
PITG_14978	302.591	529.568	-0.80745	1.1346e-19	9.5483e-19	--	Dolichyl-phosphate beta-glucosyltransferase, putative [Source:UniProtKB/TrEMBL;Acc:D0NPG6]
PITG_05191	79.7424	139.478	-0.80661	4.3106e-05	0.00013587	--	Putative uncharacterized protein [Source:UniProtKB/TrEMBL;Acc:D0N3R7]
PITG_17910	708.541	1239.03	-0.80629	8.2604e-38	1.3595e-36	--	Putative uncharacterized protein [Source:UniProtKB/TrEMBL;Acc:D0NX93]
PITG_01406	184.032	321.817	-0.80628	2.7105e-13	1.6433e-12	--	Putative uncharacterized protein [Source:UniProtKB/TrEMBL;Acc:D0MT60]
PITG_06257	1963.81	3432.31	-0.80552	4.5677e-69	1.6535e-67	--	Putative uncharacterized protein [Source:UniProtKB/TrEMBL;Acc:D0N4F9]
PITG_09900	247.536	432.441	-0.80486	8.7103e-17	6.421e-16	--	2Fe-2S ferredoxin, putative [Source:UniProtKB/TrEMBL;Acc:D0NEU7]
PITG_06826	21.0552	36.7822	-0.80483	0.01401	0.030132	--	Putative uncharacterized protein [Source:UniProtKB/TrEMBL;Acc:D0N875]
PITG_07340	7950.1	13885	-0.80449	6.3085e-110	4.3076e-108	--	Putative uncharacterized protein [Source:UniProtKB/TrEMBL;Acc:D0N7V1]
PITG_13435	740.113	1292.42	-0.80426	1.0017e-38	1.7099e-37	--	Putative uncharacterized protein [Source:UniProtKB/TrEMBL;Acc:D0NLZ8]
PITG_16375	180.057	314.392	-0.80411	5.3345e-13	3.1669e-12	--	Putative uncharacterized protein [Source:UniProtKB/TrEMBL;Acc:D0NU49]
PITG_15419	18.7761	32.781	-0.80396	0.019911	0.041347	--	Putative uncharacterized protein [Source:UniProtKB/TrEMBL;Acc:D0NR76]
PITG_02921	3390.96	5920.08	-0.80392	2.6049e-87	1.2959e-85	--	Valyl-tRNA synthetase [Source:UniProtKB/TrEMBL;Acc:D0MXI0]
PITG_17716	2961.17	5168.73	-0.80365	4.9497e-83	2.274e-81	--	Voltage-dependent anion-selective channel protein, putative [Source:UniProtKB/TrEMBL;Acc:D0NYH9]
PITG_21480	251.945	439.767	-0.80363	0.00020527	0.00059531	--	Putative uncharacterized protein [Source:UniProtKB/TrEMBL;Acc:D0P3Q7]
PITG_01330	1730.72	3020.59	-0.80345	6.3443e-65	2.0922e-63	--	Lysophospholipid acyltransferase, putative [Source:UniProtKB/TrEMBL;Acc:D0MV88]
PITG_05279	170.912	298.239	-0.80322	3.2167e-12	1.8215e-11	--	Putative uncharacterized protein [Source:UniProtKB/TrEMBL;Acc:D0N3Z2]
PITG_11170	816.37	1423.95	-0.8026	4.9e-41	9.1055e-40	--	Histone-binding protein RBBP4 [Source:UniProtKB/TrEMBL;Acc:D0NGC3]
PITG_11460	504.081	879.083	-0.80234	6.0344e-29	7.5105e-28	--	Putative uncharacterized protein [Source:UniProtKB/TrEMBL;Acc:D0NIU1]
PITG_09484	324.705	565.996	-0.80166	1.2056e-20	1.057e-19	--	Deoxyhypusine hydroxylase, putative [Source:UniProtKB/TrEMBL;Acc:D0NC43]
PITG_03746	387.177	674.741	-0.80134	1.4741e-23	1.4725e-22	--	Putative uncharacterized protein [Source:UniProtKB/TrEMBL;Acc:D0MYE5]
PITG_13120	187.497	326.612	-0.80071	3.0909e-13	1.8674e-12	--	Transmembrane protein, putative [Source:UniProtKB/TrEMBL;Acc:D0NJM4]
PITG_18934	12411.2	21615.8	-0.80044	1.0932e-117	8.3856e-116	--	Calreticulin [Source:UniProtKB/TrEMBL;Acc:D0P019]
PITG_11493	752.062	1309.64	-0.80025	1.8573e-23	1.8438e-22	--	Putative uncharacterized protein [Source:UniProtKB/TrEMBL;Acc:D0NIW9]
PITG_02658	730.615	1271.76	-0.79964	1.3288e-26	1.5093e-25	--	Putative uncharacterized protein [Source:UniProtKB/TrEMBL;Acc:D0MWW6]
PITG_08454	1810.16	3150.26	-0.79935	7.3142e-66	2.4826e-64	--	Putative uncharacterized protein [Source:UniProtKB/TrEMBL;Acc:D0NAN1]
PITG_23166	48.8984	85.0711	-0.79888	0.00015262	0.00045063	--	Crinkler (CRN) family protein, pseudogene [Source:BROAD_P_infestans;Acc:PITG_23166]
PITG_11186	387.373	673.641	-0.79826	1.5031e-23	1.4998e-22	--	Putative uncharacterized protein [Source:UniProtKB/TrEMBL;Acc:D0NGD8]
PITG_05727	520.467	904.872	-0.79791	1.8382e-29	2.338e-28	--	Putative uncharacterized protein [Source:UniProtKB/TrEMBL;Acc:D0N5J3]
PITG_18620	19.0739	33.1575	-0.79773	0.018406	0.038548	--	Putative uncharacterized protein [Source:UniProtKB/TrEMBL;Acc:D0NZ90]
PITG_18407	33.4014	58.0394	-0.79712	0.0016999	0.0043165	--	Putative uncharacterized protein [Source:UniProtKB/TrEMBL;Acc:D0NYM4]
PITG_11998	346.018	601.105	-0.79677	1.4322e-21	1.3118e-20	--	Chromatin modification-related protein EAF3, putative [Source:UniProtKB/TrEMBL;Acc:D0NHQ3]
PITG_06427	2719.82	4724.58	-0.79667	6.2792e-79	2.6863e-77	--	Serine hydroxymethyltransferase [Source:UniProtKB/TrEMBL;Acc:D0N4U8]
PITG_07885	2036.93	3536.89	-0.79609	4.8922e-69	1.7673e-67	--	Eukaryotic translation initiation factor 2 subunit alpha [Source:UniProtKB/TrEMBL;Acc:D0NA23]
PITG_16107	2809.54	4877.34	-0.79576	1.8573e-79	8.0445e-78	--	rRNA biogenesis protein rrp5 [Source:UniProtKB/TrEMBL;Acc:D0NSW6]
PITG_02536	232.01	402.666	-0.7954	9.7264e-14	6.0506e-13	--	U3 small nucleolar RNA-associated protein 18 [Source:UniProtKB/TrEMBL;Acc:D0MWK6]
PITG_02555	796.267	1381.82	-0.79525	5.373e-40	9.6052e-39	--	Putative uncharacterized protein [Source:UniProtKB/TrEMBL;Acc:D0MWM2]
PITG_19199	1254.79	2176.53	-0.79459	4.0662e-53	1.0583e-51	--	Arginine N-methyltransferase, putative [Source:UniProtKB/TrEMBL;Acc:D0NZY0]
PITG_09345	21560.3	37382.5	-0.79399	2.4188e-122	2.0055e-120	--	40S ribosomal protein S5-2 [Source:UniProtKB/TrEMBL;Acc:D0NBG4]
PITG_11244	76863.4	133237	-0.79363	4.6535e-130	4.452e-128	--	Heat shock 70 kDa protein [Source:UniProtKB/TrEMBL;Acc:D0NGJ2]
PITG_18091	1970.79	3416.2	-0.79362	2.315e-67	8.0941e-66	--	Structural maintenance of chromosomes protein, putative [Source:UniProtKB/TrEMBL;Acc:D0NY62]
PITG_12468	181.343	314.338	-0.7936	1.4467e-10	7.3037e-10	--	Amino Acid/Auxin Permease (AAAP) Family [Source:UniProtKB/TrEMBL;Acc:D0NKL1]
PITG_03308	279.017	483.599	-0.79346	8.5007e-18	6.5726e-17	--	Putative uncharacterized protein [Source:UniProtKB/TrEMBL;Acc:D0MZX1]
PITG_10835	162.648	281.869	-0.79327	1.7909e-11	9.6154e-11	--	Secreted RxLR effector peptide protein, putative [Source:UniProtKB/TrEMBL;Acc:D0NH71]
PITG_06936	285.265	494.04	-0.79232	1.8446e-11	9.8919e-11	--	Putative uncharacterized protein [Source:UniProtKB/TrEMBL;Acc:D0N6U6]
PITG_01102	538.714	932.691	-0.79188	8.5505e-30	1.1028e-28	--	Putative uncharacterized protein [Source:UniProtKB/TrEMBL;Acc:D0MSG6]
PITG_06853	768.044	1329.67	-0.79181	1.637e-38	2.7782e-37	--	Putative uncharacterized protein [Source:UniProtKB/TrEMBL;Acc:D0N6L9]
PITG_11936	92.7185	160.463	-0.79131	2.909e-07	1.1377e-06	--	Putative uncharacterized protein [Source:UniProtKB/TrEMBL;Acc:D0NHK2]
PITG_20687	234.581	405.792	-0.79065	1.6012e-15	1.0981e-14	--	Ribulose-phosphate 3-epimerase [Source:UniProtKB/TrEMBL;Acc:D0P2S9]
PITG_07993	949.615	1641.56	-0.78965	5.7164e-44	1.152e-42	--	Methyltransferase WBSCR22 [Source:UniProtKB/TrEMBL;Acc:D0N981]
PITG_03532	1056.82	1826.83	-0.78962	5.6676e-47	1.2244e-45	--	Putative uncharacterized protein [Source:UniProtKB/TrEMBL;Acc:D0MXU9]
PITG_03445	979.795	1693.38	-0.78936	7.1208e-45	1.4673e-43	--	Holliday junction ATP-dependent DNA helicase ruvB [Source:UniProtKB/TrEMBL;Acc:D0N0A1]
PITG_03576	218.425	377.433	-0.78908	1.2401e-14	8.1387e-14	--	RNA (Guanine-9-)-methyltransferase domain-containing protein, putative [Source:UniProtKB/TrEMBL;Acc:D0MXY9]
PITG_17365	132.161	228.255	-0.78834	1.4486e-09	6.8199e-09	--	U3 small nucleolar RNA-associated protein, putative [Source:UniProtKB/TrEMBL;Acc:D0NVW8]
PITG_06934	845.571	1460.04	-0.78801	1.9921e-40	3.6169e-39	--	Putative uncharacterized protein [Source:UniProtKB/TrEMBL;Acc:D0N6U4]
PITG_13785	209.221	361.191	-0.78773	5.5385e-14	3.5004e-13	--	Putative uncharacterized protein [Source:UniProtKB/TrEMBL;Acc:D0NMT0]
PITG_03389	404.477	698.129	-0.78744	1.6953e-23	1.6887e-22	--	Replication factor C subunit 4 [Source:UniProtKB/TrEMBL;Acc:D0N047]
PITG_10866	648.12	1118.66	-0.78744	3.572e-22	3.3384e-21	--	Spermidine synthase, putative [Source:UniProtKB/TrEMBL;Acc:D0NH98]
PITG_13650	435.52	751.642	-0.78731	3.9737e-25	4.237e-24	--	Putative uncharacterized protein [Source:UniProtKB/TrEMBL;Acc:D0NMG9]
Novel01124	23.7179	40.9247	-0.787	0.01038	0.022882	-//-
PITG_04683	413.347	712.729	-0.786	5.5913e-24	5.6933e-23	--	Bifunctional folD protein [Source:UniProtKB/TrEMBL;Acc:D0N1T3]
PITG_11044	358.685	618.282	-0.78555	3.3655e-21	3.0285e-20	--	Protein phosphatase, putative [Source:UniProtKB/TrEMBL;Acc:D0NG18]
PITG_14530	32.1929	55.4759	-0.78512	0.0035843	0.0086236	--	Putative uncharacterized protein [Source:UniProtKB/TrEMBL;Acc:D0NQ24]
PITG_13586	65.208	112.364	-0.78505	1.9247e-05	6.3161e-05	--	Pterin-4-alpha-carbinolamine dehydratase [Source:UniProtKB/TrEMBL;Acc:D0NMC0]
PITG_01082	3778.98	6511.55	-0.78501	2.9854e-86	1.448e-84	--	Ran-specific GTPase-activating protein, putative [Source:UniProtKB/TrEMBL;Acc:D0MSE7]
PITG_07635	21.7262	37.4306	-0.78478	0.013553	0.029228	--	Putative uncharacterized protein [Source:UniProtKB/TrEMBL;Acc:D0N8S3]
PITG_00711	131.31	226.212	-0.7847	1.4575e-09	6.859e-09	--	Isoamyl acetate-hydrolyzing esterase 1 [Source:UniProtKB/TrEMBL;Acc:D0MRI0]
PITG_08995	77.782	133.953	-0.78422	0.00010717	0.00032308	--	Putative uncharacterized protein [Source:UniProtKB/TrEMBL;Acc:D0NDN9]
PITG_07281	839.917	1446.32	-0.78407	5.2805e-40	9.4496e-39	--	Putative uncharacterized protein [Source:UniProtKB/TrEMBL;Acc:D0N7P7]
PITG_18725	501.553	863.597	-0.78396	1.0175e-27	1.2052e-26	--	Putative uncharacterized protein [Source:UniProtKB/TrEMBL;Acc:D0NZ36]
PITG_22922	242.858	418.158	-0.78393	8.2022e-16	5.7081e-15	--	Secreted RxLR effector peptide protein, putative [Source:UniProtKB/TrEMBL;Acc:D0NGU2]
PITG_07141	426.157	733.722	-0.78385	2.3626e-24	2.4457e-23	--	Methionyl-tRNA synthetase, putative [Source:UniProtKB/TrEMBL;Acc:D0N7D5]
PITG_07962	271.17	466.82	-0.78367	3.2221e-17	2.4255e-16	--	Histone arginine demethylase, putative [Source:UniProtKB/TrEMBL;Acc:D0N958]
PITG_05552	2469.69	4251.02	-0.78348	4.304e-73	1.6617e-71	--	Heat shock protein 75 kDa, mitochondrial [Source:UniProtKB/TrEMBL;Acc:D0N336]
PITG_10414	301.21	517.974	-0.78211	1.1692e-18	9.4076e-18	--	Putative uncharacterized protein [Source:UniProtKB/TrEMBL;Acc:D0NF96]
PITG_11287	23.14	39.7691	-0.78126	0.010868	0.023868	--	Putative uncharacterized protein [Source:UniProtKB/TrEMBL;Acc:D0NGN4]
PITG_15850	4110	7057.83	-0.78009	1.5972e-87	7.9913e-86	--	Glycine dehydrogenase, mitochondrial [Source:UniProtKB/TrEMBL;Acc:D0NRV9]
PITG_15329	1213.09	2083.07	-0.78003	9.0885e-50	2.1356e-48	--	Putative uncharacterized protein [Source:UniProtKB/TrEMBL;Acc:D0NQG1]
PITG_18019	870.942	1495.26	-0.77975	2.3826e-40	4.3169e-39	--	MMS19 nucleotide excision repair protein [Source:UniProtKB/TrEMBL;Acc:D0NXI8]
PITG_11028	252.216	432.753	-0.77889	6.806e-16	4.765e-15	--	Mevalonate kinase, putative [Source:UniProtKB/TrEMBL;Acc:D0NG06]
PITG_06262	158.083	271.231	-0.77884	6.1439e-11	3.1867e-10	--	U3 small nucleolar ribonucleoprotein protein IMP3 [Source:UniProtKB/TrEMBL;Acc:D0N4G4]
PITG_16492	212.563	364.664	-0.77868	2.8293e-13	1.7141e-12	--	Putative uncharacterized protein [Source:UniProtKB/TrEMBL;Acc:D0NTS3]
PITG_06454	1578.39	2707.36	-0.77843	7.0103e-58	2.0142e-56	BIODA	Bifunctional dethiobiotin synthetase/adenosylmethionine-8-amino-7-oxononanoate aminotransferase [Source:UniProtKB/TrEMBL;Acc:E6PBQ9]
PITG_19985	1028.54	1764.01	-0.77826	4.5496e-45	9.4195e-44	--	Endopolygalacturonase, putative [Source:UniProtKB/TrEMBL;Acc:D0P1U9]
PITG_03261	64.7731	111.072	-0.77803	2.0017e-05	6.5525e-05	--	Putative uncharacterized protein [Source:UniProtKB/TrEMBL;Acc:D0MZS4]
PITG_19096	716.6	1228.65	-0.77784	4.2194e-35	6.3719e-34	--	Phospho-2-dehydro-3-deoxyheptonate aldolase [Source:UniProtKB/TrEMBL;Acc:D0NYT8]
PITG_18696	418.229	717.072	-0.77783	1.1542e-23	1.1576e-22	--	Replication factor C subunit, putative [Source:UniProtKB/TrEMBL;Acc:D0NZ13]
PITG_07051	363.601	623.39	-0.77778	2.8749e-21	2.6004e-20	--	Poly(A)-specific ribonuclease PARN-like protein [Source:UniProtKB/TrEMBL;Acc:D0N750]
PITG_16871	5541.17	9499.23	-0.77762	4.3093e-95	2.4126e-93	--	Putative uncharacterized protein [Source:UniProtKB/TrEMBL;Acc:D0NUA5]
PITG_09932	1147.3	1966.66	-0.7775	6.1476e-48	1.3653e-46	--	Translation initiation factor eIF-2B subunit epsilon, putative [Source:UniProtKB/TrEMBL;Acc:D0NDW0]
PITG_02560	268.919	460.796	-0.77696	9.3502e-17	6.8811e-16	--	tRNA (Cytosine-5-)-methyltransferase NSUN2-like protein [Source:UniProtKB/TrEMBL;Acc:D0MWM7]
PITG_07721	54.2218	92.9023	-0.77684	0.0001126	0.00033827	--	Major Facilitator Superfamily (MFS) [Source:UniProtKB/TrEMBL;Acc:D0N8Z3]
PITG_01725	201.511	345.152	-0.77638	3.3228e-13	2.0019e-12	--	Ribosome biogenesis ATPase RIX7 [Source:UniProtKB/TrEMBL;Acc:D0MTY0]
PITG_18354	3542.03	6064.31	-0.77577	1.2325e-82	5.6181e-81	--	Succinate dehydrogenase flavoprotein subunit, mitochondrial [Source:UniProtKB/TrEMBL;Acc:D0NXY8]
PITG_08082	1060.12	1814.27	-0.77517	1.158e-25	1.2602e-24	--	Cytochrome b5 [Source:UniProtKB/TrEMBL;Acc:D0N9F0]
PITG_05426	529.669	906.293	-0.77489	4.1923e-28	5.0343e-27	--	Major Facilitator Superfamily (MFS) [Source:UniProtKB/TrEMBL;Acc:D0N2S9]
PITG_06830	89.611	153.308	-0.77469	8.24e-07	3.0935e-06	--	Ubiquitin carrier protein [Source:UniProtKB/TrEMBL;Acc:D0N6J7]
PITG_08072	900.355	1539.59	-0.77398	1.0335e-40	1.9002e-39	--	Putative uncharacterized protein [Source:UniProtKB/TrEMBL;Acc:D0N9E3]
PITG_02432	1002.07	1713.32	-0.77382	1.1336e-43	2.2688e-42	--	Dolichyl-P-Man:Man(5)GlcNAc(2)-PP-dolichyl mannosyltransferase, putative [Source:UniProtKB/TrEMBL;Acc:D0MWB0]
PITG_13847	138.507	236.747	-0.77339	1.036e-09	4.923e-09	--	Secreted RxLR effector peptide protein, putative [Source:UniProtKB/TrEMBL;Acc:D0NMY0]
PITG_06869	776.667	1327.37	-0.77321	5.8193e-37	9.2959e-36	--	Putative uncharacterized protein [Source:UniProtKB/TrEMBL;Acc:D0N6N2]
PITG_00539	71.2439	121.664	-0.77207	1.2163e-05	4.0776e-05	--	Putative uncharacterized protein [Source:UniProtKB/TrEMBL;Acc:D0MR24]
PITG_18991	705.36	1204.39	-0.77187	3.7055e-29	4.6618e-28	--	Putative uncharacterized protein [Source:UniProtKB/TrEMBL;Acc:D0NYQ1]
PITG_00065	415.183	708.819	-0.77167	3.0793e-23	3.0241e-22	--	Putative uncharacterized protein [Source:UniProtKB/TrEMBL;Acc:D0MSS9]
PITG_01705	1187.45	2026.67	-0.77125	2.3881e-41	4.4663e-40	--	Putative uncharacterized protein [Source:UniProtKB/TrEMBL;Acc:D0MTW1]
PITG_03889	158.483	270.449	-0.77103	1.1711e-09	5.5409e-09	--	Putative uncharacterized protein [Source:UniProtKB/TrEMBL;Acc:D0MYT1]
PITG_07651	48.1933	82.2152	-0.77057	0.00026346	0.00075288	--	Putative uncharacterized protein [Source:UniProtKB/TrEMBL;Acc:D0N8T6]
PITG_04845	214.995	366.601	-0.76991	1.4643e-13	9.0192e-13	--	Putative uncharacterized protein [Source:UniProtKB/TrEMBL;Acc:D0N260]
PITG_01332	1270.29	2165.72	-0.76969	6.1405e-38	1.0154e-36	--	Lysophospholipid acyltransferase, putative [Source:UniProtKB/TrEMBL;Acc:D0MV89]
Novel01307	20.3634	34.7169	-0.76966	0.021729	0.044732	-//-
PITG_09450	1706.02	2908.12	-0.76945	8.8737e-59	2.5881e-57	--	Putative uncharacterized protein [Source:UniProtKB/TrEMBL;Acc:D0NC13]
PITG_21398	2900.77	4944.5	-0.76939	4.3566e-75	1.724e-73	--	DEAD/DEAH box RNA helicase, putative [Source:UniProtKB/TrEMBL;Acc:D0P3V7]
PITG_04670	714.97	1218.5	-0.76915	2.8009e-34	4.1261e-33	--	Putative uncharacterized protein [Source:UniProtKB/TrEMBL;Acc:D0N1S1]
PITG_04576	46.9509	80.0035	-0.76891	0.00032031	0.00090482	--	Putative uncharacterized protein [Source:UniProtKB/TrEMBL;Acc:D0N1J8]
PITG_03304	212.204	361.294	-0.76772	5.151e-12	2.8792e-11	--	DEAD/DEAH box RNA helicase, putative [Source:UniProtKB/TrEMBL;Acc:D0MZW7]
PITG_13176	1304.44	2220.32	-0.76734	2.0706e-50	4.9867e-49	--	Diaminopimelate decarboxylase, putative [Source:UniProtKB/TrEMBL;Acc:D0NJS3]
PITG_02790	429.087	729.477	-0.76559	2.627e-23	2.5901e-22	--	Putative uncharacterized protein [Source:UniProtKB/TrEMBL;Acc:D0MX83]
PITG_07795	899.572	1529.17	-0.76543	4.9524e-40	8.8715e-39	--	Myosin-like protein [Source:UniProtKB/TrEMBL;Acc:D0N9U5]
PITG_07032	322.2	547.461	-0.7648	1.2675e-18	1.0185e-17	--	Putative uncharacterized protein [Source:UniProtKB/TrEMBL;Acc:D0N731]
PITG_01673	105.021	178.435	-0.76472	5.8956e-07	2.2409e-06	--	Putative uncharacterized protein [Source:UniProtKB/TrEMBL;Acc:D0MTT1]
PITG_00545	1273.08	2162.76	-0.76455	2.9558e-49	6.8166e-48	--	Nucleoredoxin, putative [Source:UniProtKB/TrEMBL;Acc:D0MR29]
PITG_10142	2115.59	3593.33	-0.76426	1.2252e-64	4.0175e-63	--	Putative uncharacterized protein [Source:UniProtKB/TrEMBL;Acc:D0NEF0]
PITG_11729	1258.16	2136.47	-0.76392	3.7211e-49	8.5364e-48	--	Putative uncharacterized protein [Source:UniProtKB/TrEMBL;Acc:D0NIF1]
PITG_04269	66.8734	113.547	-0.76378	2.3842e-05	7.7437e-05	--	RXLR effector family protein, putative [Source:UniProtKB/TrEMBL;Acc:D0N0W1]
PITG_08049	328.222	557.103	-0.76327	7.5816e-19	6.1457e-18	--	Equilibrative Nucleoside Transporter (ENT) Family [Source:UniProtKB/TrEMBL;Acc:D0N9C8]
PITG_02557	317.154	538.253	-0.7631	2.6429e-18	2.0841e-17	--	tRNA-dihydrouridine synthase 3 [Source:UniProtKB/TrEMBL;Acc:D0MWM4]
PITG_18720	21310.1	36163.7	-0.76301	1.3314e-101	8.2501e-100	--	ATP-citrate synthase [Source:UniProtKB/TrEMBL;Acc:D0NZ33]
PITG_08807	92.07	156.189	-0.76249	8.6169e-07	3.228e-06	--	Putative uncharacterized protein [Source:UniProtKB/TrEMBL;Acc:D0ND89]
PITG_14818	932.825	1582.36	-0.7624	1.0563e-40	1.9381e-39	--	Guanylate-binding protein, putative [Source:UniProtKB/TrEMBL;Acc:D0NP43]
PITG_18171	407.767	691.438	-0.76185	2.291e-22	2.1633e-21	--	Mitochondrial 2-oxoglutarate/malate carrier protein, putative [Source:UniProtKB/TrEMBL;Acc:D0NX67]
PITG_15268	150.534	255.171	-0.76137	5.6575e-10	2.731e-09	--	Putative uncharacterized protein [Source:UniProtKB/TrEMBL;Acc:D0NQA8]
PITG_09783	1423.39	2411.52	-0.76061	3.3133e-52	8.3975e-51	--	Putative uncharacterized protein [Source:UniProtKB/TrEMBL;Acc:D0NCT6]
PITG_12225	452.287	765.959	-0.76003	7.6173e-24	7.7112e-23	--	Nucleolar complex protein 3 [Source:UniProtKB/TrEMBL;Acc:D0NJC4]
PITG_06119	1037.7	1757.03	-0.75975	2.3335e-25	2.5128e-24	--	Putative uncharacterized protein [Source:UniProtKB/TrEMBL;Acc:D0N6F6]
PITG_00814	144.571	244.775	-0.75968	1.0706e-09	5.081e-09	--	Putative uncharacterized protein [Source:UniProtKB/TrEMBL;Acc:D0MRR8]
PITG_10445	298.317	505.028	-0.75952	2.6969e-17	2.0399e-16	--	DNA-directed RNA polymerase I, II, and III subunit RPABC1, putative [Source:UniProtKB/TrEMBL;Acc:D0NFB7]
PITG_07695	124.214	210.077	-0.75809	8.397e-05	0.00025606	--	Putative uncharacterized protein [Source:UniProtKB/TrEMBL;Acc:D0N8W9]
PITG_05610	302.696	511.833	-0.75781	1.7894e-17	1.3635e-16	--	Putative uncharacterized protein [Source:UniProtKB/TrEMBL;Acc:D0N390]
PITG_03496	172.099	290.92	-0.75738	4.8862e-11	2.5555e-10	--	Putative uncharacterized protein [Source:UniProtKB/TrEMBL;Acc:D0MXR7]
PITG_09005	714.178	1207.22	-0.75733	4.7594e-15	3.1947e-14	--	Putative uncharacterized protein [Source:UniProtKB/TrEMBL;Acc:D0NDP8]
PITG_04085	186.744	315.61	-0.75708	7.6415e-12	4.2119e-11	--	Avrblb2 family secreted RxLR effector peptide protein, putativeAvrblb2 family secreted RxLR effector peptide, putative [Source:UniProtKB/TrEMBL;Acc:D0N0I4]
PITG_03135	352.882	596.282	-0.75681	1.3422e-19	1.1263e-18	--	Lysosomal beta glucosidase, putative [Source:UniProtKB/TrEMBL;Acc:D0MZG3]
PITG_17058	685.38	1157.72	-0.75632	3.174e-19	2.6143e-18	--	ATP-binding Cassette (ABC) Superfamily [Source:UniProtKB/TrEMBL;Acc:D0NUQ2]
PITG_12119	1318.13	2226.41	-0.75623	2.3441e-34	3.4647e-33	--	ATPase family AAA domain-containing protein 3A [Source:UniProtKB/TrEMBL;Acc:D0NJ32]
PITG_14580	917.871	1549.99	-0.7559	2.3127e-39	4.043e-38	--	Putative uncharacterized protein [Source:UniProtKB/TrEMBL;Acc:D0NQL2]
PITG_02303	291.476	491.998	-0.75528	8.2877e-17	6.1198e-16	--	Ornithine decarboxylase 1 [Source:UniProtKB/TrEMBL;Acc:D0MVZ8]
PITG_02245	208.227	351.464	-0.75522	1.0665e-12	6.2168e-12	--	D-2-hydroxyglutarate dehydrogenase, mitochondrial [Source:UniProtKB/TrEMBL;Acc:D0MVU6]
PITG_13883	70.3051	118.646	-0.75496	1.7542e-05	5.7816e-05	--	Putative uncharacterized protein [Source:UniProtKB/TrEMBL;Acc:D0NN06]
PITG_17507	7158.32	12079.5	-0.75487	3.9631e-67	1.3801e-65	BGX1	Glucosylceramidase, putative [Source:UniProtKB/TrEMBL;Acc:D0NWF9]
PITG_16506	194.202	327.588	-0.75432	4.7805e-12	2.6773e-11	--	Putative uncharacterized protein [Source:UniProtKB/TrEMBL;Acc:D0NTT3]
PITG_05190	154.618	260.604	-0.75315	5.1819e-10	2.5098e-09	--	Putative uncharacterized protein [Source:UniProtKB/TrEMBL;Acc:D0N3R6]
PITG_05127	1362.23	2295.22	-0.75266	1.3736e-49	3.1932e-48	--	Fatty acid desaturase, putative [Source:UniProtKB/TrEMBL;Acc:D0N3L9]
PITG_20347	1527.26	2573.21	-0.75262	6.194e-53	1.5978e-51	--	Drug/Metabolite Transporter (DMT) Superfamily [Source:UniProtKB/TrEMBL;Acc:D0P1F1]
PITG_07100	188.7	317.918	-0.75256	6.7093e-12	3.7134e-11	--	Putative uncharacterized protein [Source:UniProtKB/TrEMBL;Acc:D0N797]
PITG_16078	1387.19	2337.09	-0.75254	3.9292e-50	9.4107e-49	--	Putative uncharacterized protein [Source:UniProtKB/TrEMBL;Acc:D0NSU1]
PITG_10207	2572.93	4334.54	-0.75247	2.4632e-68	8.7887e-67	--	Mitochondrial Carrier (MC) Family [Source:UniProtKB/TrEMBL;Acc:D0NEK9]
PITG_00474	537.655	905.398	-0.75187	1.0118e-26	1.1538e-25	--	Histone-lysine N-methyltransferase, putative [Source:UniProtKB/TrEMBL;Acc:D0MQW8]
PITG_06611	1382	2326.58	-0.75145	6.63e-50	1.5771e-48	--	Vacuolar amino acid transporter, putative [Source:UniProtKB/TrEMBL;Acc:D0N593]
PITG_09793	4810.94	8098.93	-0.75141	1.0519e-84	4.9636e-83	--	Small cysteine rich protein SCR108 [Source:UniProtKB/TrEMBL;Acc:Q8H702]
PITG_04806	522.327	878.987	-0.75089	3.1913e-26	3.5597e-25	--	CRN domain-containing protein-containing protein [Source:UniProtKB/TrEMBL;Acc:D0N229]
PITG_12746	253.162	425.995	-0.75078	1.1025e-14	7.2636e-14	--	Putative uncharacterized protein [Source:UniProtKB/TrEMBL;Acc:D0NL22]
PITG_08761	2130.4	3584.06	-0.75047	2.5534e-62	8.0396e-61	--	Nucleoside diphosphate kinase [Source:UniProtKB/TrEMBL;Acc:D0ND55]
PITG_03930	136.889	230.003	-0.74865	4.9842e-09	2.2442e-08	--	Zinc phosphodiesterase, putative [Source:UniProtKB/TrEMBL;Acc:D0MYW6]
PITG_11692	277.977	467.018	-0.74851	6.8214e-16	4.7739e-15	--	Putative uncharacterized protein [Source:UniProtKB/TrEMBL;Acc:D0NIC3]
PITG_08032	1971.39	3312.03	-0.7485	9.0168e-60	2.6701e-58	--	P-type ATPase (P-ATPase) Superfamily [Source:UniProtKB/TrEMBL;Acc:D0N9B3]
PITG_00632	7136.43	11988.6	-0.74839	2.1951e-93	1.2095e-91	--	Dolichyl-diphosphooligosaccharide-protein glycosyltransferase subunit STT3A, putative [Source:UniProtKB/TrEMBL;Acc:D0MRA6]
PITG_12867	216.84	364.243	-0.74827	4.642e-13	2.77e-12	--	tRNA (Guanine-N(1)-)-methyltransferase, putative [Source:UniProtKB/TrEMBL;Acc:D0NLC2]
PITG_14363	198.059	332.641	-0.74803	5.4354e-12	3.0285e-11	--	Putative uncharacterized protein [Source:UniProtKB/TrEMBL;Acc:D0NPN3]
PITG_13790	502.059	842.888	-0.74748	4.4215e-25	4.7087e-24	--	ATP-dependent helicase, putative [Source:UniProtKB/TrEMBL;Acc:D0NMT3]
PITG_05501	3460.37	5809.15	-0.7474	1.0853e-75	4.3243e-74	--	Non-selective Cation Channel-2 (NSCC2) Family [Source:UniProtKB/TrEMBL;Acc:D0N2Z2]
PITG_06604	3685.27	6185.78	-0.74718	3.5684e-77	1.4724e-75	--	Fumarate hydratase, mitochondrial [Source:UniProtKB/TrEMBL;Acc:D0N586]
PITG_00410	394.272	661.554	-0.74667	4.8081e-21	4.291e-20	--	Bystin [Source:UniProtKB/TrEMBL;Acc:D0MQQ8]
PITG_08200	404.174	678.127	-0.74658	8.3957e-17	6.1969e-16	--	Neuroguidin-like protein [Source:UniProtKB/TrEMBL;Acc:D0N9Q2]
PITG_02515	2023.79	3394.51	-0.74615	2.2941e-60	6.911e-59	--	LETM1 and EF-hand domain-containing protein 1, putative [Source:UniProtKB/TrEMBL;Acc:D0MWI5]
PITG_13682	2549.87	4274.13	-0.74521	1.088e-39	1.9155e-38	--	Putative uncharacterized protein [Source:UniProtKB/TrEMBL;Acc:D0NMJ6]
PITG_13867	31.127	52.1676	-0.74499	0.0056063	0.01304	--	Alpha-glucosidase, putative [Source:UniProtKB/TrEMBL;Acc:D0NMZ7]
PITG_02733	540.417	905.607	-0.74481	2.1885e-26	2.4617e-25	--	Putative uncharacterized protein [Source:UniProtKB/TrEMBL;Acc:D0MX31]
PITG_03336	533.799	894.412	-0.74464	1.0949e-24	1.1477e-23	--	GTP-binding protein TypA/BipA, putative [Source:UniProtKB/TrEMBL;Acc:D0MZZ7]
PITG_02238	1074.4	1799.42	-0.744	1.5338e-29	1.9593e-28	--	Putative uncharacterized protein [Source:UniProtKB/TrEMBL;Acc:D0MVT9]
PITG_22038	39.5399	66.1818	-0.74312	0.0014977	0.0038411	--	Putative uncharacterized protein [Source:UniProtKB/TrEMBL;Acc:D0RLU0]
PITG_10822	968.357	1620.66	-0.74297	2.3205e-34	3.4328e-33	--	GrpE protein homolog [Source:UniProtKB/TrEMBL;Acc:D0NH60]
PITG_05694	519.663	869.535	-0.74267	3.4759e-25	3.7153e-24	--	Transcription elongation factor SPT4 [Source:UniProtKB/TrEMBL;Acc:D0N3G7]
PITG_07140	331.133	554.047	-0.7426	5.6612e-18	4.4144e-17	--	Putative uncharacterized protein [Source:UniProtKB/TrEMBL;Acc:D0N7D4]
PITG_01626	1434.96	2400.64	-0.74241	2.2305e-49	5.1578e-48	--	Drug/Metabolite Transporter (DMT) Superfamily [Source:UniProtKB/TrEMBL;Acc:D0MTP1]
PITG_00419	149.34	249.82	-0.74229	2.1789e-09	1.0128e-08	--	Putative uncharacterized protein [Source:UniProtKB/TrEMBL;Acc:D0MQR7]
PITG_15358	10204.6	17069.7	-0.74221	2.5189e-98	1.4668e-96	--	Calreticulin [Source:UniProtKB/TrEMBL;Acc:D0NR25]
PITG_09234	363.638	608.24	-0.74214	2.0174e-19	1.6759e-18	--	Cysteinyl-tRNA synthetase, putative [Source:UniProtKB/TrEMBL;Acc:D0NB70]
PITG_10293	325.274	543.649	-0.74102	7.6935e-17	5.6931e-16	--	Alcohol dehydrogenase, putative [Source:UniProtKB/TrEMBL;Acc:D0NEZ8]
PITG_00849	435.925	728.161	-0.74018	4.2451e-22	3.9612e-21	--	Putative uncharacterized protein [Source:UniProtKB/TrEMBL;Acc:D0MRU2]
PITG_13609	1149.31	1919.24	-0.73977	2.3182e-32	3.2421e-31	--	Putative uncharacterized protein [Source:UniProtKB/TrEMBL;Acc:D0NMD9]
PITG_01769	572.327	954.833	-0.73841	1.1396e-26	1.296e-25	--	Chorismate synthase [Source:UniProtKB/TrEMBL;Acc:D0MU16]
PITG_21054	533.468	890	-0.7384	1.4616e-25	1.5836e-24	--	Putative uncharacterized protein [Source:UniProtKB/TrEMBL;Acc:D0P373]
PITG_18244	967.508	1613.99	-0.73828	2.9538e-35	4.4762e-34	--	Putative uncharacterized protein [Source:UniProtKB/TrEMBL;Acc:D0NXP6]
PITG_20074	368.361	614.41	-0.73808	3.0758e-19	2.5357e-18	--	Flavodoxin-like protein [Source:UniProtKB/TrEMBL;Acc:D0P131]
PITG_09582	25.0968	41.842	-0.73745	0.01385	0.029812	--	ATP phosphoribosyltransferase [Source:UniProtKB/TrEMBL;Acc:D0NCB8]
PITG_08578	2067.44	3446.84	-0.73743	2.1572e-59	6.3341e-58	--	Mitochondrial Carrier (MC) Family [Source:UniProtKB/TrEMBL;Acc:D0NAY7]
PITG_04760	223.555	372.685	-0.73733	5.182e-13	3.0827e-12	--	Crinkler (CRN) family protein, putative [Source:UniProtKB/TrEMBL;Acc:D0N1Z8]
PITG_19671	683.189	1138.76	-0.73711	1.4506e-30	1.9163e-29	--	N-acetyltransferase 10 [Source:UniProtKB/TrEMBL;Acc:D0P0F5]
PITG_05405	1623.69	2706.34	-0.73707	1.6691e-52	4.2613e-51	--	Arginyl-tRNA synthetase, putative [Source:UniProtKB/TrEMBL;Acc:D0N2R1]
PITG_07058	244.808	407.947	-0.73673	7.0567e-14	4.4374e-13	--	Putative uncharacterized protein [Source:UniProtKB/TrEMBL;Acc:D0N757]
PITG_18375	795.182	1324.86	-0.73649	1.4852e-33	2.1355e-32	--	UDP-glucose 6-dehydrogenase [Source:UniProtKB/TrEMBL;Acc:D0NY08]
PITG_07103	1977.63	3294.84	-0.73643	4.5427e-58	1.3096e-56	--	Nuclear pore complex protein Nup155 [Source:UniProtKB/TrEMBL;Acc:D0N7A0]
PITG_12286	4727.68	7876.23	-0.73637	2.0394e-81	9.082e-80	--	ADP-ribosylation factor family [Source:UniProtKB/TrEMBL;Acc:D0NJH9]
PITG_03548	221.203	368.481	-0.73622	6.1542e-13	3.6386e-12	--	Nucleolar protein, putative [Source:UniProtKB/TrEMBL;Acc:D0MXW2]
[truncated: 7,509 more rows]

## Sheet: Table S5C
DEGs in RAP+AZD-treated sample
[truncated: 11,825 more rows]

## Sheet: Table S5D
DEGs in RAP-treated sample(log2FC>1 or log2FC<-1)
[truncated: 1,562 more rows]

## Sheet: Table S5E
DEGs in AZD-treated sample (log2FC>1 or log2FC<-1)
[truncated: 1,428 more rows]

[truncated: 1 more sheets: Table S5F]
