# Supplementary material for: TOR Inhibitors Synergistically Suppress the Growth and Development of Phytophthora infestans, a Highly Destructive Pathogenic Oomycete
Source: Front Microbiol. 2021 Apr 16;12:596874. doi: 10.3389/fmicb.2021.596874 (PMC8086431; doi:10.3389/fmicb.2021.596874)
Supplement: Supplementary Table 6 — Total DEGs and synergistic DEGs. (A) Total DEGs in three samples. (B) Synergistic DEGs in RAP + AZD. [file Table_6.XLSX]

## Sheet: Table S6A
Total DEGs in RAP, AZD, and RAP+AZD samples
Gene ID	Interpro Description
PITG_22878	zonadhesin-like protein [Source:BROAD_P_infestans;Acc:PITG_22878]
PITG_13202	Zinc transporter, putative [Source:UniProtKB/TrEMBL;Acc:D0NLF4]
PITG_02034	Zinc transporter, putative [Source:UniProtKB/TrEMBL;Acc:D0MUQ1]
PITG_03930	Zinc phosphodiesterase, putative [Source:UniProtKB/TrEMBL;Acc:D0MYW6]
PITG_13605	Zinc phosphodiesterase ELAC protein 2, putative [Source:UniProtKB/TrEMBL;Acc:D0NMD5]
PITG_17244	Zinc finger CDGSH domain-containing protein 1 [Source:UniProtKB/TrEMBL;Acc:D0NVL3]
PITG_14067	Zinc (Zn2)-Iron (Fe2) Permease (ZIP) family [Source:UniProtKB/TrEMBL;Acc:D0NNK1]
PITG_14067	Zinc (Zn2)-Iron (Fe2) Permease (ZIP) family [Source:UniProtKB/TrEMBL;Acc:D0NNK1]
PITG_21329	Zinc (Zn2 )-Iron (Fe2 ) Permease (ZIP) Family [Source:UniProtKB/TrEMBL;Acc:D0P3N3]
PITG_18508	Zinc (Zn2 )-Iron (Fe2 ) Permease (ZIP) Family [Source:UniProtKB/TrEMBL;Acc:D0NYF5]
PITG_12219	Zinc (Zn2 )-Iron (Fe2 ) Permease (ZIP) Family [Source:UniProtKB/TrEMBL;Acc:D0NJB8]
PITG_12215	Zinc (Zn2 )-Iron (Fe2 ) Permease (ZIP) Family [Source:UniProtKB/TrEMBL;Acc:D0NJB6]
PITG_11521	Zinc (Zn2 )-Iron (Fe2 ) Permease (ZIP) Family [Source:UniProtKB/TrEMBL;Acc:D0NIY7]
PITG_10237	Zinc (Zn2 )-Iron (Fe2 ) Permease (ZIP) Family [Source:UniProtKB/TrEMBL;Acc:D0NEV6]
PITG_08811	Zinc (Zn2 )-Iron (Fe2 ) Permease (ZIP) Family [Source:UniProtKB/TrEMBL;Acc:D0ND93]
PITG_06007	Zinc (Zn2 )-Iron (Fe2 ) Permease (ZIP) Family [Source:UniProtKB/TrEMBL;Acc:D0N674]
PITG_05386	Zinc (Zn2 )-Iron (Fe2 ) Permease (ZIP) Family [Source:UniProtKB/TrEMBL;Acc:D0N482]
PITG_05385	Zinc (Zn2 )-Iron (Fe2 ) Permease (ZIP) Family [Source:UniProtKB/TrEMBL;Acc:D0N481]
PITG_05067	Zinc (Zn2 )-Iron (Fe2 ) Permease (ZIP) Family [Source:UniProtKB/TrEMBL;Acc:D0N2P7]
PITG_22432	Zinc (Zn2 )-Iron (Fe2 ) Permease (ZIP) Family [Source:UniProtKB/TrEMBL;Acc:D0N2P7]
PITG_04450	Zinc (Zn2 )-Iron (Fe2 ) Permease (ZIP) Family [Source:UniProtKB/TrEMBL;Acc:D0N1A5]
PITG_01523	Zinc (Zn2 )-Iron (Fe2 ) Permease (ZIP) Family [Source:UniProtKB/TrEMBL;Acc:D0MTG3]
PITG_00750	Zinc (Zn2 )-Iron (Fe2 ) Permease (ZIP) Family [Source:UniProtKB/TrEMBL;Acc:D0MRL5]
PITG_00422	Zinc (Zn2 )-Iron (Fe2 ) Permease (ZIP) Family [Source:UniProtKB/TrEMBL;Acc:D0MQS0]
PITG_00974	YIPF6-like protein [Source:UniProtKB/TrEMBL;Acc:D0MS52]
PITG_00452	Xylulose kinase, putative [Source:UniProtKB/TrEMBL;Acc:D0MQU6]
PITG_07905	Xylose isomerase [Source:UniProtKB/TrEMBL;Acc:D0NA42]
PITG_07884	XTP3-transactivated gene A protein [Source:UniProtKB/TrEMBL;Acc:D0NA22]
PITG_13367	XRP2-like protein [Source:UniProtKB/TrEMBL;Acc:D0NLT4]
PITG_02284	Xanthine dehydrogenase, putative [Source:UniProtKB/TrEMBL;Acc:D0MVY3]
PITG_07955	Xaa-Pro dipeptidase, metalloprotease family M24B, putative [Source:UniProtKB/TrEMBL;Acc:D0N951]
PITG_04875	Xaa-Pro aminopeptidase, putative [Source:UniProtKB/TrEMBL;Acc:D0N290]
PITG_01206	Xaa-Pro aminopeptidase, putative [Source:UniProtKB/TrEMBL;Acc:D0MUW9]
PITG_02840	WD repeat-containing protein srw1 [Source:UniProtKB/TrEMBL;Acc:D0MXC5]
PITG_13618	WD repeat protein pop3 [Source:UniProtKB/TrEMBL;Acc:D0NME7]
PITG_13846	WD repeat protein 39 [Source:UniProtKB/TrEMBL;Acc:D0NMX9]
PITG_13766	WD repeat protein 35 [Source:UniProtKB/TrEMBL;Acc:D0NMR4]
PITG_21990	WD domain-containing protein, putative [Source:UniProtKB/TrEMBL;Acc:D0RLS9]
PITG_20038	WD domain-containing protein, putative [Source:UniProtKB/TrEMBL;Acc:D0P140]
PITG_17354	WD domain-containing protein, putative [Source:UniProtKB/TrEMBL;Acc:D0NVV7]
PITG_17264	WD domain-containing protein, putative [Source:UniProtKB/TrEMBL;Acc:D0NVN2]
PITG_15781	WD domain-containing protein, putative [Source:UniProtKB/TrEMBL;Acc:D0NSJ0]
PITG_13431	WD domain-containing protein, putative [Source:UniProtKB/TrEMBL;Acc:D0NLZ4]
PITG_11109	WD domain-containing protein, putative [Source:UniProtKB/TrEMBL;Acc:D0NG71]
PITG_10200	WD domain-containing protein, putative [Source:UniProtKB/TrEMBL;Acc:D0NEK4]
PITG_08216	WD domain-containing protein, putative [Source:UniProtKB/TrEMBL;Acc:D0N9R4]
PITG_05656	WD domain-containing protein, putative [Source:UniProtKB/TrEMBL;Acc:D0N3D0]
PITG_05642	WD domain-containing protein, putative [Source:UniProtKB/TrEMBL;Acc:D0N3B7]
PITG_03390	WD domain-containing protein, putative [Source:UniProtKB/TrEMBL;Acc:D0N048]
PITG_11403	WD domain-containing protein [Source:UniProtKB/TrEMBL;Acc:D0NIP8]
PITG_07282	WD domain-containing protein [Source:UniProtKB/TrEMBL;Acc:D0N7P8]
PITG_03645	WD domain-containing protein [Source:UniProtKB/TrEMBL;Acc:D0MY55]
PITG_00053	WD domain-containing protein [Source:UniProtKB/TrEMBL;Acc:D0MSR8]
PITG_00797	WD domain-containing protein [Source:UniProtKB/TrEMBL;Acc:D0MRQ5]
PITG_00764	V-type proton ATPase subunit H, putative [Source:UniProtKB/TrEMBL;Acc:D0MRN0]
PITG_06118	V-type proton ATPase subunit B, putative [Source:UniProtKB/TrEMBL;Acc:D0N6F5]
PITG_02045	V-type proton ATPase 16 kDa proteolipid subunit, putative [Source:UniProtKB/TrEMBL;Acc:D0MUR2]
PITG_02046	V-type proton ATPase 16 kDa proteolipid subunit, putative [Source:UniProtKB/TrEMBL;Acc:D0MUR2]
PITG_11642	Voltage-gated potassium channel subunit, putative [Source:UniProtKB/TrEMBL;Acc:D0NI85]
PITG_03707	Voltage-gated potassium channel subunit beta-2 [Source:UniProtKB/TrEMBL;Acc:D0MYA9]
PITG_06973	Voltage-gated potassium channel subunit beta-1 [Source:UniProtKB/TrEMBL;Acc:D0N6Y0]
PITG_11643	Voltage-gated potassium channel subunit beta, putative [Source:UniProtKB/TrEMBL;Acc:D0NI86]
PITG_11638	Voltage-gated potassium channel subunit beta, putative [Source:UniProtKB/TrEMBL;Acc:D0NI82]
PITG_03719	Voltage-gated potassium channel subunit beta, putative [Source:UniProtKB/TrEMBL;Acc:D0MYC1]
PITG_03676	Voltage-gated potassium channel beta-2 subunit [Source:UniProtKB/TrEMBL;Acc:D0MY84]
PITG_21618	Voltage-gated Ion Channel (VIC) Superfamily [Source:UniProtKB/TrEMBL;Acc:D0P4C8]
PITG_20376	Voltage-gated Ion Channel (VIC) Superfamily [Source:UniProtKB/TrEMBL;Acc:D0P1S1]
PITG_20375	Voltage-gated Ion Channel (VIC) Superfamily [Source:UniProtKB/TrEMBL;Acc:D0P1S0]
PITG_20233	Voltage-gated Ion Channel (VIC) Superfamily [Source:UniProtKB/TrEMBL;Acc:D0P1B8]
PITG_20159	Voltage-gated Ion Channel (VIC) Superfamily [Source:UniProtKB/TrEMBL;Acc:D0P1A0]
PITG_20153	Voltage-gated Ion Channel (VIC) Superfamily [Source:UniProtKB/TrEMBL;Acc:D0P193]
PITG_20111	Voltage-gated Ion Channel (VIC) Superfamily [Source:UniProtKB/TrEMBL;Acc:D0P0T0]
PITG_20109	Voltage-gated Ion Channel (VIC) Superfamily [Source:UniProtKB/TrEMBL;Acc:D0P0S8]
PITG_19888	Voltage-gated Ion Channel (VIC) Superfamily [Source:UniProtKB/TrEMBL;Acc:D0P0Q1]
PITG_19101	Voltage-gated Ion Channel (VIC) Superfamily [Source:UniProtKB/TrEMBL;Acc:D0NYU3]
PITG_19101	Voltage-gated Ion Channel (VIC) Superfamily [Source:UniProtKB/TrEMBL;Acc:D0NYU3]
PITG_19100	Voltage-gated Ion Channel (VIC) Superfamily [Source:UniProtKB/TrEMBL;Acc:D0NYU2]
PITG_17081	Voltage-gated Ion Channel (VIC) Superfamily [Source:UniProtKB/TrEMBL;Acc:D0NUZ5]
PITG_16758	Voltage-gated Ion Channel (VIC) Superfamily [Source:UniProtKB/TrEMBL;Acc:D0NUU5]
PITG_15620	Voltage-gated Ion Channel (VIC) Superfamily [Source:UniProtKB/TrEMBL;Acc:D0NT72]
PITG_15620	Voltage-gated Ion Channel (VIC) Superfamily [Source:UniProtKB/TrEMBL;Acc:D0NT72]
PITG_16108	Voltage-gated Ion Channel (VIC) Superfamily [Source:UniProtKB/TrEMBL;Acc:D0NSW7]
PITG_15367	Voltage-gated Ion Channel (VIC) Superfamily [Source:UniProtKB/TrEMBL;Acc:D0NR31]
PITG_15320	Voltage-gated Ion Channel (VIC) Superfamily [Source:UniProtKB/TrEMBL;Acc:D0NQF5]
PITG_14927	Voltage-gated Ion Channel (VIC) Superfamily [Source:UniProtKB/TrEMBL;Acc:D0NPC2]
PITG_14163	Voltage-gated Ion Channel (VIC) Superfamily [Source:UniProtKB/TrEMBL;Acc:D0NNS1]
PITG_11757	Voltage-gated Ion Channel (VIC) Superfamily [Source:UniProtKB/TrEMBL;Acc:D0NIG9]
PITG_08757	Voltage-gated Ion Channel (VIC) Superfamily [Source:UniProtKB/TrEMBL;Acc:D0ND51]
PITG_08730	Voltage-gated Ion Channel (VIC) Superfamily [Source:UniProtKB/TrEMBL;Acc:D0ND24]
PITG_08365	Voltage-gated Ion Channel (VIC) Superfamily [Source:UniProtKB/TrEMBL;Acc:D0NAF2]
PITG_07973	Voltage-gated Ion Channel (VIC) Superfamily [Source:UniProtKB/TrEMBL;Acc:D0N967]
PITG_07950	Voltage-gated Ion Channel (VIC) Superfamily [Source:UniProtKB/TrEMBL;Acc:D0N946]
PITG_06736	Voltage-gated Ion Channel (VIC) Superfamily [Source:UniProtKB/TrEMBL;Acc:D0N7Z6]
PITG_06726	Voltage-gated Ion Channel (VIC) Superfamily [Source:UniProtKB/TrEMBL;Acc:D0N7Y6]
PITG_07076	Voltage-gated Ion Channel (VIC) Superfamily [Source:UniProtKB/TrEMBL;Acc:D0N774]
PITG_07016	Voltage-gated Ion Channel (VIC) Superfamily [Source:UniProtKB/TrEMBL;Acc:D0N717]
PITG_06309	Voltage-gated Ion Channel (VIC) Superfamily [Source:UniProtKB/TrEMBL;Acc:D0N4K3]
PITG_06221	Voltage-gated Ion Channel (VIC) Superfamily [Source:UniProtKB/TrEMBL;Acc:D0N4C8]
PITG_05332	Voltage-gated Ion Channel (VIC) Superfamily [Source:UniProtKB/TrEMBL;Acc:D0N440]
PITG_05332	Voltage-gated Ion Channel (VIC) Superfamily [Source:UniProtKB/TrEMBL;Acc:D0N440]
PITG_05304	Voltage-gated Ion Channel (VIC) Superfamily [Source:UniProtKB/TrEMBL;Acc:D0N415]
PITG_05547	Voltage-gated Ion Channel (VIC) Superfamily [Source:UniProtKB/TrEMBL;Acc:D0N331]
PITG_03188	Voltage-gated Ion Channel (VIC) Superfamily [Source:UniProtKB/TrEMBL;Acc:D0MZL1]
PITG_03693	Voltage-gated Ion Channel (VIC) Superfamily [Source:UniProtKB/TrEMBL;Acc:D0MY98]
PITG_02763	Voltage-gated Ion Channel (VIC) Superfamily [Source:UniProtKB/TrEMBL;Acc:D0MX57]
PITG_02147	Voltage-gated Ion Channel (VIC) Superfamily [Source:UniProtKB/TrEMBL;Acc:D0MVL6]
PITG_01192	Voltage-gated Ion Channel (VIC) Superfamily [Source:UniProtKB/TrEMBL;Acc:D0MUV6]
PITG_01998	Voltage-gated Ion Channel (VIC) Superfamily [Source:UniProtKB/TrEMBL;Acc:D0MUL9]
PITG_00185	Voltage-gated Ion Channel (VIC) Superfamily [Source:UniProtKB/TrEMBL;Acc:D0MQ55]
PITG_20901	Voltage-dependent anion-selective channel protein, putative [Source:UniProtKB/TrEMBL;Acc:D0P2Y0]
PITG_17716	Voltage-dependent anion-selective channel protein, putative [Source:UniProtKB/TrEMBL;Acc:D0NYH9]
PITG_11069	Villin-like protein [Source:UniProtKB/TrEMBL;Acc:D0NG40]
PITG_13031	Viable flagellar protein number 3 [Source:UniProtKB/TrEMBL;Acc:D0NK48]
PITG_08016	Vesicle-trafficking protein SEC22b, putative [Source:UniProtKB/TrEMBL;Acc:D0N9A1]
PITG_08600	Vesicle-fusing ATPase, putative [Source:UniProtKB/TrEMBL;Acc:D0NB08]
PITG_14285	Vesicle-associated membrane protein, putative [Source:UniProtKB/TrEMBL;Acc:D0NNF9]
PITG_03166	Vesicle-associated membrane protein, putative [Source:UniProtKB/TrEMBL;Acc:D0MZJ1]
PITG_00173	Vesicle-associated membrane protein, putative [Source:UniProtKB/TrEMBL;Acc:D0MT28]
PITG_09636	Vesicle transporter, putative [Source:UniProtKB/TrEMBL;Acc:D0NCG3]
PITG_09578	Vesicle transporter GOT1B-like protein [Source:UniProtKB/TrEMBL;Acc:D0NCB4]
PITG_08369	Valyl-tRNA synthetase [Source:UniProtKB/TrEMBL;Acc:D0NAF6]
PITG_02921	Valyl-tRNA synthetase [Source:UniProtKB/TrEMBL;Acc:D0MXI0]
PITG_00170	Vacuolar-sorting receptor, putative [Source:UniProtKB/TrEMBL;Acc:D0MT25]
PITG_02821	Vacuolar-processing enzyme, putative [Source:UniProtKB/TrEMBL;Acc:D0MXB3]
PITG_02069	Vacuolar sorting protein SNF8 [Source:UniProtKB/TrEMBL;Acc:D0MSV1]
PITG_14362	Vacuolar proton translocating ATPase A subunit, putative [Source:UniProtKB/TrEMBL;Acc:D0NPN2]
PITG_03646	Vacuolar protein-sorting-associated protein, putative [Source:UniProtKB/TrEMBL;Acc:D0MY56]
PITG_13834	Vacuolar protein, putative [Source:UniProtKB/TrEMBL;Acc:D0NMW7]
PITG_17455	Vacuolar protein sorting-associating protein, putative [Source:UniProtKB/TrEMBL;Acc:D0NW36]
PITG_20200	Vacuolar protein sorting-associated protein, putative [Source:UniProtKB/TrEMBL;Acc:D0P1H4]
PITG_18898	Vacuolar protein sorting-associated protein, putative [Source:UniProtKB/TrEMBL;Acc:D0NZQ0]
PITG_18894	Vacuolar protein sorting-associated protein, putative [Source:UniProtKB/TrEMBL;Acc:D0NZP6]
PITG_18735	Vacuolar protein sorting-associated protein, putative [Source:UniProtKB/TrEMBL;Acc:D0NZ44]
PITG_18106	Vacuolar protein sorting-associated protein, putative [Source:UniProtKB/TrEMBL;Acc:D0NY77]
PITG_14111	Vacuolar protein sorting-associated protein, putative [Source:UniProtKB/TrEMBL;Acc:D0NNN6]
PITG_13745	Vacuolar protein sorting-associated protein, putative [Source:UniProtKB/TrEMBL;Acc:D0NMP3]
PITG_13263	Vacuolar protein sorting-associated protein, putative [Source:UniProtKB/TrEMBL;Acc:D0NLJ7]
PITG_11723	Vacuolar protein sorting-associated protein, putative [Source:UniProtKB/TrEMBL;Acc:D0NIE5]
PITG_08979	Vacuolar protein sorting-associated protein, putative [Source:UniProtKB/TrEMBL;Acc:D0NDM9]
PITG_08230	Vacuolar protein sorting-associated protein, putative [Source:UniProtKB/TrEMBL;Acc:D0N9S6]
PITG_05667	Vacuolar protein sorting-associated protein, putative [Source:UniProtKB/TrEMBL;Acc:D0N3E1]
PITG_02696	Vacuolar protein sorting-associated protein, putative [Source:UniProtKB/TrEMBL;Acc:D0MX01]
PITG_03577	Vacuolar protein sorting-associated protein VTA1 [Source:UniProtKB/TrEMBL;Acc:D0MXZ0]
PITG_10022	Vacuolar protein sorting-associated protein 8 [Source:UniProtKB/TrEMBL;Acc:D0NE39]
PITG_18899	Vacuolar protein sorting-associated protein 53 [Source:UniProtKB/TrEMBL;Acc:D0NZQ1]
PITG_16314	Vacuolar protein sorting-associated protein 53 [Source:UniProtKB/TrEMBL;Acc:D0NTZ6]
PITG_16313	Vacuolar protein sorting-associated protein 53 [Source:UniProtKB/TrEMBL;Acc:D0NTZ5]
PITG_16312	Vacuolar protein sorting-associated protein 53 [Source:UniProtKB/TrEMBL;Acc:D0NTZ4]
PITG_09564	Vacuolar protein sorting-associated protein 41 [Source:UniProtKB/TrEMBL;Acc:D0NCA3]
PITG_12521	Vacuolar protein sorting-associated protein 35, putative [Source:UniProtKB/TrEMBL;Acc:D0NKQ7]
PITG_20463	Vacuolar protein sorting-associated protein 33A, putative [Source:UniProtKB/TrEMBL;Acc:D0P2F7]
PITG_21643	Vacuolar protein sorting-associated protein 29 [Source:UniProtKB/TrEMBL;Acc:D0P417]
PITG_04534	Vacuolar protein sorting-associated protein 28 [Source:UniProtKB/TrEMBL;Acc:D0N1G8]
PITG_11806	Vacuolar protein sorting-associated protein 26B-A [Source:UniProtKB/TrEMBL;Acc:D0NHV5]
PITG_00622	Vacuolar protein sorting-associated protein 18 [Source:UniProtKB/TrEMBL;Acc:D0MR96]
PITG_00622	Vacuolar protein sorting-associated protein 18 [Source:UniProtKB/TrEMBL;Acc:D0MR96]
PITG_18441	Vacuolar membrane-associated protein, putative [Source:UniProtKB/TrEMBL;Acc:D0NX11]
PITG_14398	Vacuolar amino acid transporter, putative [Source:UniProtKB/TrEMBL;Acc:D0NPR3]
PITG_06611	Vacuolar amino acid transporter, putative [Source:UniProtKB/TrEMBL;Acc:D0N593]
PITG_08827	VAC14 family protein [Source:UniProtKB/TrEMBL;Acc:D0NDA1]
PITG_02211	UV excision repair protein RAD23 [Source:UniProtKB/TrEMBL;Acc:D0MVR9]
PITG_16359	UTP-glucose-1-phosphate uridylyltransferase [Source:UniProtKB/TrEMBL;Acc:D0NU40]
PITG_10080	Uroporphyrinogen-III synthase, putative [Source:UniProtKB/TrEMBL;Acc:D0NE92]
PITG_00566	Uroporphyrinogen decarboxylase [Source:UniProtKB/TrEMBL;Acc:D0MR48]
PITG_13490	Urocanase, putative [Source:UniProtKB/TrEMBL;Acc:D0NM43]
PITG_12121	Uridine kinase [Source:UniProtKB/TrEMBL;Acc:D0NJ34]
PITG_18437	Uricase [Source:UniProtKB/TrEMBL;Acc:D0NX08]
PITG_18435	Uricase [Source:UniProtKB/TrEMBL;Acc:D0NX07]
PITG_07983	Urease accessory protein, putative [Source:UniProtKB/TrEMBL;Acc:D0N974]
PITG_17908	Urease accessory protein ureG, putative [Source:UniProtKB/TrEMBL;Acc:D0NX92]
PITG_00636	Urease [Source:UniProtKB/TrEMBL;Acc:D0MRB0]
PITG_18891	Uracil-DNA glycosylase [Source:UniProtKB/TrEMBL;Acc:D0NZP3]
PITG_02105	Uracil phosphoribosyltransferase, putative [Source:UniProtKB/TrEMBL;Acc:D0MVH7]
Novel00500	unnamed protein product [Aspergillus oryzae RIB40]
Novel01676	unnamed protein product [Aspergillus oryzae RIB40]
PITG_05315	Undecaprenyl pyrophosphate synthetase, putative [Source:UniProtKB/TrEMBL;Acc:D0N425]
PITG_05313	Undecaprenyl pyrophosphate synthetase, putative [Source:UniProtKB/TrEMBL;Acc:D0N423]
PITG_09703	Unc-45 family protein [Source:UniProtKB/TrEMBL;Acc:D0NCL8]
PITG_05186	Ufm1-specific protease, putative [Source:UniProtKB/TrEMBL;Acc:D0N3R2]
PITG_06790	Ufm1-conjugating enzyme 1 [Source:UniProtKB/TrEMBL;Acc:D0N842]
PITG_20031	UDP-sugar transporter, putative [Source:UniProtKB/TrEMBL;Acc:D0P1Q1]
PITG_10315	UDP-sugar pyrophospharylase, putative [Source:UniProtKB/TrEMBL;Acc:D0NF14]
PITG_10315	UDP-sugar pyrophospharylase, putative [Source:UniProtKB/TrEMBL;Acc:D0NF14]
PITG_03027	UDP-N-acetylhexosamine pyrophosphorylase, putative [Source:UniProtKB/TrEMBL;Acc:D0MZ69]
PITG_17928	UDP-N-acetylglucosamine-peptide N-acetylglucosaminyltransferase, putative [Source:UniProtKB/TrEMBL;Acc:D0NXA5]
PITG_07702	UDP-N-acetylglucosamine-peptide N-acetylglucosaminyltransferase, putative [Source:UniProtKB/TrEMBL;Acc:D0N8X5]
PITG_06606	UDP-N-acetylglucosamine-peptide N-acetylglucosaminyltransferase, putative [Source:UniProtKB/TrEMBL;Acc:D0N588]
PITG_00983	UDP-N-acetylglucosamine-peptide N-acetylglucosaminyltransferase 110 kDa subunit, putative [Source:UniProtKB/TrEMBL;Acc:D0MS59]
PITG_10344	UDP-N-acetylglucosamine-peptide N-acetylglucosaminyltransferase [Source:UniProtKB/TrEMBL;Acc:D0NF40]
PITG_17022	UDP-N-acetylglucosamine-dolichyl-phosphate N-acetylglucosaminephosphotransferase, putative [Source:UniProtKB/TrEMBL;Acc:D0NUL8]
PITG_21644	UDP-N-acetylglucosamine transporter, putative [Source:UniProtKB/TrEMBL;Acc:D0P418]
PITG_01353	UDP-N-acetylglucosamine transferase subunit, putative [Source:UniProtKB/TrEMBL;Acc:D0MVB2]
PITG_12836	UDP-N-acetylglucosamine transferase subunit ALG14 [Source:UniProtKB/TrEMBL;Acc:D0NL99]
PITG_10937	UDP-glucuronic acid decarboxylase 1 [Source:UniProtKB/TrEMBL;Acc:D0NFS8]
PITG_07201	UDP-glucose:glycoprotein glucosyltransferase, putative [Source:UniProtKB/TrEMBL;Acc:D0N7I0]
PITG_18375	UDP-glucose 6-dehydrogenase [Source:UniProtKB/TrEMBL;Acc:D0NY08]
PITG_22319	UDP-glucose 4-epimerase, putative [Source:UniProtKB/TrEMBL;Acc:D0RM50]
PITG_05617	UDP-glucose 4-epimerase, putative [Source:UniProtKB/TrEMBL;Acc:D0N396]
PITG_05617	UDP-glucose 4-epimerase, putative [Source:UniProtKB/TrEMBL;Acc:D0N396]
PITG_05616	UDP-glucose 4-epimerase, putative [Source:UniProtKB/TrEMBL;Acc:D0N395]
PITG_18695	UDP-galactose transporter [Source:UniProtKB/TrEMBL;Acc:D0NZ12]
PITG_07645	UDP-galactose translocator, putative [Source:UniProtKB/TrEMBL;Acc:D0N8T1]
PITG_01112	UDP-3-O-[3-hydroxymyristoyl] glucosamine N-acyltransferase [Source:UniProtKB/TrEMBL;Acc:D0MSH6]
PITG_16210	Ubulin-tyrosine ligase-like protein [Source:UniProtKB/TrEMBL;Acc:D0NTD9]
PITG_16210	Ubulin-tyrosine ligase-like protein [Source:UniProtKB/TrEMBL;Acc:D0NTD9]
PITG_19472	Ubiquitin-specific protease, putative [Source:UniProtKB/TrEMBL;Acc:D0P055]
PITG_17791	Ubiquitin-specific protease, putative [Source:UniProtKB/TrEMBL;Acc:D0NWA3]
PITG_06832	Ubiquitin-specific protease, putative [Source:UniProtKB/TrEMBL;Acc:D0N6J9]
PITG_06832	Ubiquitin-specific protease, putative [Source:UniProtKB/TrEMBL;Acc:D0N6J9]
PITG_06274	Ubiquitin-specific protease, putative [Source:UniProtKB/TrEMBL;Acc:D0N4H4]
PITG_05523	Ubiquitin-specific protease, putative [Source:UniProtKB/TrEMBL;Acc:D0N312]
PITG_02561	Ubiquitin-specific protease, putative [Source:UniProtKB/TrEMBL;Acc:D0MWM8]
PITG_01920	Ubiquitin-specific protease, putative [Source:UniProtKB/TrEMBL;Acc:D0MUE6]
PITG_01453	Ubiquitin-specific protease, putative [Source:UniProtKB/TrEMBL;Acc:D0MTA4]
PITG_09555	Ubiquitin-ribosomal fusion protein, putative [Source:UniProtKB/TrEMBL;Acc:D0NC98]
PITG_19669	Ubiquitin-like protein/ribosomal protein [Source:UniProtKB/TrEMBL;Acc:D0P0F3]
PITG_07163	Ubiquitin-fold modifier 1 [Source:UniProtKB/TrEMBL;Acc:D0N7F4]
PITG_21510	Ubiquitin-conjugating enzyme E2, putative [Source:UniProtKB/TrEMBL;Acc:D0P452]
PITG_18870	Ubiquitin-conjugating enzyme E2, putative [Source:UniProtKB/TrEMBL;Acc:D0NZC9]
PITG_18870	Ubiquitin-conjugating enzyme E2, putative [Source:UniProtKB/TrEMBL;Acc:D0NZC9]
PITG_10419	Ubiquitin-conjugating enzyme E2, putative [Source:UniProtKB/TrEMBL;Acc:D0NFA1]
PITG_08328	Ubiquitin-conjugating enzyme E2, putative [Source:UniProtKB/TrEMBL;Acc:D0NAC1]
PITG_07061	Ubiquitin-conjugating enzyme E2, putative [Source:UniProtKB/TrEMBL;Acc:D0N760]
PITG_03199	Ubiquitin-conjugating enzyme E2, putative [Source:UniProtKB/TrEMBL;Acc:D0MZL9]
PITG_03048	Ubiquitin-conjugating enzyme E2, putative [Source:UniProtKB/TrEMBL;Acc:D0MZ87]
PITG_08327	Ubiquitin-conjugating enzyme E2 [Source:UniProtKB/TrEMBL;Acc:D0NAC0]
PITG_07036	Ubiquitin-activating enzyme E1 [Source:UniProtKB/TrEMBL;Acc:D0N735]
PITG_05690	Ubiquitin-activating enzyme E1 [Source:UniProtKB/TrEMBL;Acc:D0N3G3]
PITG_05690	Ubiquitin-activating enzyme E1 [Source:UniProtKB/TrEMBL;Acc:D0N3G3]
PITG_23204	Ubiquitin-activating enzyme (E1), putative [Source:UniProtKB/TrEMBL;Acc:D0P407]
PITG_05479	Ubiquitin-activating enzyme (E1), putative [Source:UniProtKB/TrEMBL;Acc:D0N2X2]
PITG_18001	Ubiquitin, putative [Source:UniProtKB/TrEMBL;Acc:D0NXH1]
PITG_10193	Ubiquitin, putative [Source:UniProtKB/TrEMBL;Acc:D0NEJ7]
PITG_08480	Ubiquitin, putative [Source:UniProtKB/TrEMBL;Acc:D0NAQ3]
PITG_01104	Ubiquitin thioesterase otubain [Source:UniProtKB/TrEMBL;Acc:D0MSG8]
PITG_07083	Ubiquitin thioesterase OTU1-like protein [Source:UniProtKB/TrEMBL;Acc:D0N781]
PITG_14396	Ubiquitin fusion degradation protein, putative [Source:UniProtKB/TrEMBL;Acc:D0NPR1]
PITG_10857	Ubiquitin fusion degradation protein, putative [Source:UniProtKB/TrEMBL;Acc:D0NH89]
PITG_11594	Ubiquitin family protein, putative [Source:UniProtKB/TrEMBL;Acc:D0NI44]
PITG_11886	Ubiquitin family protein, putative [Source:UniProtKB/TrEMBL;Acc:D0NHG7]
PITG_03160	Ubiquitin family protein, putative [Source:UniProtKB/TrEMBL;Acc:D0MZI5]
PITG_03154	Ubiquitin family protein, putative [Source:UniProtKB/TrEMBL;Acc:D0MZH9]
PITG_02662	Ubiquitin family protein, putative [Source:UniProtKB/TrEMBL;Acc:D0MWX0]
PITG_01382	Ubiquitin family protein, putative [Source:UniProtKB/TrEMBL;Acc:D0MT38]
PITG_02867	Ubiquitin conjugation factor E4, putative [Source:UniProtKB/TrEMBL;Acc:D0MXF1]
PITG_14594	Ubiquitin carrier protein [Source:UniProtKB/TrEMBL;Acc:D0NQM6]
PITG_09705	Ubiquitin carrier protein [Source:UniProtKB/TrEMBL;Acc:D0NCM0]
PITG_06948	Ubiquitin carrier protein [Source:UniProtKB/TrEMBL;Acc:D0N6V8]
PITG_06830	Ubiquitin carrier protein [Source:UniProtKB/TrEMBL;Acc:D0N6J7]
PITG_06608	Ubiquitin carrier protein [Source:UniProtKB/TrEMBL;Acc:D0N590]
PITG_04425	Ubiquitin carrier protein [Source:UniProtKB/TrEMBL;Acc:D0N183]
PITG_03057	Ubiquitin carrier protein [Source:UniProtKB/TrEMBL;Acc:D0MZ96]
PITG_00537	Ubiquitin carrier protein [Source:UniProtKB/TrEMBL;Acc:D0MR22]
PITG_00505	Ubiquitin carrier protein [Source:UniProtKB/TrEMBL;Acc:D0MQZ6]
PITG_20560	Ubiquitin carboxyl-terminal hydrolase, putative [Source:UniProtKB/TrEMBL;Acc:D0P2G6]
PITG_09508	Ubiquitin carboxyl-terminal hydrolase, putative [Source:UniProtKB/TrEMBL;Acc:D0NC63]
PITG_03753	Ubiquitin carboxyl-terminal hydrolase and/or F-box protein, putative [Source:UniProtKB/TrEMBL;Acc:D0MYF2]
PITG_18359	Ubiquitin carboxyl-terminal hydrolase [Source:UniProtKB/TrEMBL;Acc:D0NXZ3]
PITG_12764	Ubiquitin carboxyl-terminal hydrolase [Source:UniProtKB/TrEMBL;Acc:D0NL37]
PITG_11431	Ubiquitin carboxyl-terminal hydrolase [Source:UniProtKB/TrEMBL;Acc:D0NIR9]
PITG_11919	Ubiquitin carboxyl-terminal hydrolase [Source:UniProtKB/TrEMBL;Acc:D0NHJ1]
PITG_10821	Ubiquitin carboxyl-terminal hydrolase [Source:UniProtKB/TrEMBL;Acc:D0NH59]
PITG_11273	Ubiquitin carboxyl-terminal hydrolase [Source:UniProtKB/TrEMBL;Acc:D0NGM2]
PITG_10119	Ubiquitin carboxyl-terminal hydrolase [Source:UniProtKB/TrEMBL;Acc:D0NEC7]
PITG_07656	Ubiquitin carboxyl-terminal hydrolase [Source:UniProtKB/TrEMBL;Acc:D0N8U1]
PITG_06282	Ubiquitin carboxyl-terminal hydrolase [Source:UniProtKB/TrEMBL;Acc:D0N4I1]
PITG_02546	Ubiquitin carboxyl-terminal hydrolase [Source:UniProtKB/TrEMBL;Acc:D0MWL4]
PITG_01314	Ubiquitin carboxyl-terminal hydrolase [Source:UniProtKB/TrEMBL;Acc:D0MV75]
PITG_00077	Ubiquitin carboxyl-terminal hydrolase [Source:UniProtKB/TrEMBL;Acc:D0MSU1]
PITG_00279	Ubiquitin carboxyl-terminal hydrolase [Source:UniProtKB/TrEMBL;Acc:D0MQE3]
PITG_17942	Ubiquitin activating enzyme, E1 family, putative [Source:UniProtKB/TrEMBL;Acc:D0NXB4]
PITG_01788	Ubiquitin activating enzyme, E1 family, putative [Source:UniProtKB/TrEMBL;Acc:D0MU33]
PITG_19949	Ubiquinone/menaquinone biosynthesis methyltransferase ubiE [Source:UniProtKB/TrEMBL;Acc:D0P285]
PITG_07701	Ubiquinone/menaquinone biosynthesis methyltransferase ubiE [Source:UniProtKB/TrEMBL;Acc:D0N8X4]
PITG_00561	Ubiquinone biosynthesis protein COQ9 [Source:UniProtKB/TrEMBL;Acc:D0MR43]
PITG_13416	Ubiquinone biosynthesis protein COQ4 [Source:UniProtKB/TrEMBL;Acc:D0NLX9]
PITG_14563	Ubiquinone biosynthesis monooxygenase, putative [Source:UniProtKB/TrEMBL;Acc:D0NQJ6]
PITG_05840	Ubiquinol-cytochrome c reductase iron-sulfur subunit [Source:UniProtKB/TrEMBL;Acc:D0N5T6]
PITG_14575	U6 snRNA-associated Sm-like protein, putative [Source:UniProtKB/TrEMBL;Acc:D0NQK7]
PITG_13972	U6 snRNA-associated Sm-like protein LSm6, putative [Source:UniProtKB/TrEMBL;Acc:D0NN83]
PITG_09653	U6 snRNA-associated Sm-like protein LSm4, putative [Source:UniProtKB/TrEMBL;Acc:D0NCH8]
PITG_09828	U6 snRNA-associated Sm-like protein LSm3, putative [Source:UniProtKB/TrEMBL;Acc:D0NEN7]
PITG_23124	U6 snRNA-associated Sm-like protein LSm2, putative [Source:UniProtKB/TrEMBL;Acc:D0NXZ8]
PITG_09610	U6 snRNA-associated Sm-like protein [Source:UniProtKB/TrEMBL;Acc:D0NCE3]
PITG_22023	U5 small nuclear ribonucleoprotein, putative [Source:UniProtKB/TrEMBL;Acc:D0RLT6]
PITG_09598	U4/U6.U5 tri-snRNP-associated protein, putative [Source:UniProtKB/TrEMBL;Acc:D0NCD2]
PITG_03276	U4/U6.U5 tri-snRNP-associated protein, putative [Source:UniProtKB/TrEMBL;Acc:D0MZT9]
PITG_11417	U4/U6.U5 small nuclear ribonucleoprotein 27 kDa protein, putative [Source:UniProtKB/TrEMBL;Acc:D0NIQ7]
PITG_17072	U4/U6 small nuclear ribonucleoprotein Prp4, putative [Source:UniProtKB/TrEMBL;Acc:D0NUY6]
PITG_03300	U4/U6 small nuclear ribonucleoprotein Prp31 [Source:UniProtKB/TrEMBL;Acc:D0MZW3]
PITG_03117	U4/U6 small nuclear ribonucleoprotein Prp3, putative [Source:UniProtKB/TrEMBL;Acc:D0MZE8]
EPrPING00000005535	U4 spliceosomal RNA [Source:RFAM;Acc:RF00015]
PITG_03876	U3 small nucleolar RNA-interacting protein, putative [Source:UniProtKB/TrEMBL;Acc:D0MYR8]
PITG_17365	U3 small nucleolar RNA-associated protein, putative [Source:UniProtKB/TrEMBL;Acc:D0NVW8]
PITG_06667	U3 small nucleolar RNA-associated protein, putative [Source:UniProtKB/TrEMBL;Acc:D0N5E0]
PITG_03955	U3 small nucleolar RNA-associated protein, putative [Source:UniProtKB/TrEMBL;Acc:D0MYZ1]
PITG_03818	U3 small nucleolar RNA-associated protein, putative [Source:UniProtKB/TrEMBL;Acc:D0MYL3]
PITG_02808	U3 small nucleolar RNA-associated protein, putative [Source:UniProtKB/TrEMBL;Acc:D0MXA1]
PITG_01019	U3 small nucleolar RNA-associated protein, putative [Source:UniProtKB/TrEMBL;Acc:D0MS90]
PITG_00036	U3 small nucleolar RNA-associated protein 6 [Source:UniProtKB/TrEMBL;Acc:D0MSQ1]
PITG_02536	U3 small nucleolar RNA-associated protein 18 [Source:UniProtKB/TrEMBL;Acc:D0MWK6]
PITG_02593	U3 small nucleolar ribonucleoprotein, putative [Source:UniProtKB/TrEMBL;Acc:D0MWR0]
PITG_05630	U3 small nucleolar ribonucleoprotein protein IMP4 [Source:UniProtKB/TrEMBL;Acc:D0N3A6]
PITG_06262	U3 small nucleolar ribonucleoprotein protein IMP3 [Source:UniProtKB/TrEMBL;Acc:D0N4G4]
PITG_08211	U2-associated splicing factor, putative [Source:UniProtKB/TrEMBL;Acc:D0N9R1]
EPrPING00000000131	U2 spliceosomal RNA [Source:RFAM;Acc:RF00004]
EPrPING00000006079	U2 spliceosomal RNA [Source:RFAM;Acc:RF00004]
EPrPING00000000778	U2 spliceosomal RNA [Source:RFAM;Acc:RF00004]
EPrPING00000004457	U2 spliceosomal RNA [Source:RFAM;Acc:RF00004]
EPrPING00000000605	U2 spliceosomal RNA [Source:RFAM;Acc:RF00004]
EPrPING00000000831	U2 spliceosomal RNA [Source:RFAM;Acc:RF00004]
EPrPING00000001740	U2 spliceosomal RNA [Source:RFAM;Acc:RF00004]
EPrPING00000005267	U2 spliceosomal RNA [Source:RFAM;Acc:RF00004]
PITG_06351	U2 snRNP component IST3 [Source:UniProtKB/TrEMBL;Acc:D0N4N0]
PITG_02736	U2 small nuclear ribonucleoprotein A', putative [Source:UniProtKB/TrEMBL;Acc:D0MX34]
PITG_07306	U11/U12 small nuclear ribonucleoprotein 35 kDa protein, putative [Source:UniProtKB/TrEMBL;Acc:D0N7S1]
PITG_07306	U11/U12 small nuclear ribonucleoprotein 35 kDa protein, putative [Source:UniProtKB/TrEMBL;Acc:D0N7S1]
PITG_10871	U1 small nuclear ribonucleoprotein C, putative [Source:UniProtKB/TrEMBL;Acc:D0NHA2]
PITG_05006	U1 small nuclear ribonucleoprotein A [Source:UniProtKB/TrEMBL;Acc:D0N2K1]
PITG_16328	Tyrosyl-tRNA synthetase, putative [Source:UniProtKB/TrEMBL;Acc:D0NU10]
PITG_02992	Tyrosyl-tRNA synthetase, putative [Source:UniProtKB/TrEMBL;Acc:D0MXN7]
PITG_00686	Tyrosyl-DNA phosphodiesterase, putative [Source:UniProtKB/TrEMBL;Acc:D0MRF5]
PITG_00573	Tyrosine-protein phosphatase, putative [Source:UniProtKB/TrEMBL;Acc:D0MR55]
PITG_03427	Tyrosine aminotransferase, putative [Source:UniProtKB/TrEMBL;Acc:D0N083]
PITG_09930	Type II inositol-3,4-bisphosphate 4-phosphatase, putative [Source:UniProtKB/TrEMBL;Acc:D0NDV8]
PITG_17637	Type II (General) Secretory Pathway (IISP) Family [Source:UniProtKB/TrEMBL;Acc:D0NWI7]
PITG_03906	Type II (General) Secretory Pathway (IISP) Family [Source:UniProtKB/TrEMBL;Acc:D0MYU4]
PITG_01349	Type II (General) Secretory Pathway (IISP) Family [Source:UniProtKB/TrEMBL;Acc:D0MVA7]
PITG_12548	Type I inositol-3,4-bisphosphate 4-phosphatase, putative [Source:UniProtKB/TrEMBL;Acc:D0NKT2]
PITG_02812	Type I inositol-3,4-bisphosphate 4-phosphatase, putative [Source:UniProtKB/TrEMBL;Acc:D0MXA5]
PITG_12166	Twinkle protein, putative [Source:UniProtKB/TrEMBL;Acc:D0NJ75]
PITG_01924	Twinfilin-like protein [Source:UniProtKB/TrEMBL;Acc:D0MUF0]
PITG_13398	Tubulin-tyrosine ligase family, putative [Source:UniProtKB/TrEMBL;Acc:D0NLW4]
PITG_08753	Tubulin-tyrosine ligase family, putative [Source:UniProtKB/TrEMBL;Acc:D0ND47]
PITG_09938	Tubulin-tyrosine ligase family [Source:UniProtKB/TrEMBL;Acc:D0NDW4]
PITG_07535	Tubulin-tyrosine ligase family [Source:UniProtKB/TrEMBL;Acc:D0N8K7]
PITG_02465	Tubulin-tyrosine ligase family [Source:UniProtKB/TrEMBL;Acc:D0MWE1]
PITG_14657	Tubulin-specific chaperone E, putative [Source:UniProtKB/TrEMBL;Acc:D0NQS9]
PITG_07628	Tubulin-specific chaperone E, putative [Source:UniProtKB/TrEMBL;Acc:D0N8R9]
PITG_07599	Tubulin-specific chaperone E, putative [Source:UniProtKB/TrEMBL;Acc:D0N8R1]
PITG_16797	Tubulin-specific chaperone D, putative [Source:UniProtKB/TrEMBL;Acc:D0NUW3]
PITG_14614	Tubulin-specific chaperone C, putative [Source:UniProtKB/TrEMBL;Acc:D0NQP6]
PITG_20797	Tubulin-specific chaperone B, putative [Source:UniProtKB/TrEMBL;Acc:D0P2Q6]
PITG_19212	Tubulin/FtsZ family protein, putative [Source:UniProtKB/TrEMBL;Acc:D0NZZ1]
PITG_18788	Tubulin/FtsZ family [Source:UniProtKB/TrEMBL;Acc:D0NZE5]
PITG_04393	Tubulin polyglutamylase, putative [Source:UniProtKB/TrEMBL;Acc:D0N162]
PITG_03077	Tubulin polyglutamylase, putative [Source:UniProtKB/TrEMBL;Acc:D0MZB5]
PITG_03077	Tubulin polyglutamylase, putative [Source:UniProtKB/TrEMBL;Acc:D0MZB5]
PITG_02721	Tubulin polyglutamylase, putative [Source:UniProtKB/TrEMBL;Acc:D0MX21]
PITG_14807	Tubulin gamma chain [Source:UniProtKB/TrEMBL;Acc:D0NP34]
PITG_11466	Tubby-like protein [Source:UniProtKB/TrEMBL;Acc:D0NIU6]
PITG_03948	Tubby-like protein [Source:UniProtKB/TrEMBL;Acc:D0MYY4]
PITG_13831	Tryptophanyl-tRNA synthetase [Source:UniProtKB/TrEMBL;Acc:D0NMW4]
PITG_10516	Tryptophanyl-tRNA synthetase [Source:UniProtKB/TrEMBL;Acc:D0NFH9]
PITG_00221	Tryptophan synthase, putative [Source:UniProtKB/TrEMBL;Acc:D0MQ90]
PITG_05805	Tryptophan synthase [Source:UniProtKB/TrEMBL;Acc:D0N5Q5]
PITG_21456	Trypsin protease GIP [Source:UniProtKB/TrEMBL;Acc:D0P401]
PITG_13636	Trypsin protease GIP [Source:UniProtKB/TrEMBL;Acc:D0NMG2]
PITG_15794	Truncated avirulence-associated protein 3.4T [Source:UniProtKB/TrEMBL;Acc:D0NSK1]
EPrPING00000001618	tRNA-Val for anticodon UAC [Source:TRNASCAN_SE;Acc:tRNA-Val]
EPrPING00000005997	tRNA-Val for anticodon UAC [Source:TRNASCAN_SE;Acc:tRNA-Val]
EPrPING00000002734	tRNA-Val for anticodon UAC [Source:TRNASCAN_SE;Acc:tRNA-Val]
PITG_20401	tRNA-specific adenosine deaminase, putative [Source:UniProtKB/TrEMBL;Acc:D0P2P4]
PITG_16336	tRNA-specific adenosine deaminase, putative [Source:UniProtKB/TrEMBL;Acc:D0NU17]
PITG_08823	tRNA-specific 2-thiouridylase mnmA, putative [Source:UniProtKB/TrEMBL;Acc:D0ND99]
EPrPING00000006511	tRNA-Pseudo for anticodon CAC [Source:TRNASCAN_SE;Acc:tRNA-Pseudo]
EPrPING00000006860	tRNA-Phe for anticodon GAA [Source:TRNASCAN_SE;Acc:tRNA-Phe]
EPrPING00000005022	tRNA-Met for anticodon CAU [Source:TRNASCAN_SE;Acc:tRNA-Met]
EPrPING00000006644	tRNA-Met for anticodon CAU [Source:TRNASCAN_SE;Acc:tRNA-Met]
EPrPING00000002096	tRNA-Leu for anticodon CAG [Source:TRNASCAN_SE;Acc:tRNA-Leu]
EPrPING00000003114	tRNA-Leu for anticodon CAG [Source:TRNASCAN_SE;Acc:tRNA-Leu]
EPrPING00000002096	tRNA-Leu for anticodon CAG [Source:TRNASCAN_SE;Acc:tRNA-Leu]
EPrPING00000003114	tRNA-Leu for anticodon CAG [Source:TRNASCAN_SE;Acc:tRNA-Leu]
PITG_19868	tRNA-dihydrouridine synthase, putative [Source:UniProtKB/TrEMBL;Acc:D0P0N4]
PITG_02557	tRNA-dihydrouridine synthase 3 [Source:UniProtKB/TrEMBL;Acc:D0MWM4]
PITG_18868	tRNA-dihydrouridine synthase [Source:UniProtKB/TrEMBL;Acc:D0NZC8]
PITG_14136	tRNA-dihydrouridine synthase [Source:UniProtKB/TrEMBL;Acc:D0NNQ3]
EPrPING00000002719	tRNA-Cys for anticodon GCA [Source:TRNASCAN_SE;Acc:tRNA-Cys]
EPrPING00000006031	tRNA-Asp for anticodon GUC [Source:TRNASCAN_SE;Acc:tRNA-Asp]
EPrPING00000002282	tRNA-Asn for anticodon GUU [Source:TRNASCAN_SE;Acc:tRNA-Asn]
EPrPING00000003774	tRNA-Asn for anticodon GUU [Source:TRNASCAN_SE;Acc:tRNA-Asn]
EPrPING00000001215	tRNA-Asn for anticodon GUU [Source:TRNASCAN_SE;Acc:tRNA-Asn]
EPrPING00000004962	tRNA-Ala for anticodon AGC [Source:TRNASCAN_SE;Acc:tRNA-Ala]
PITG_10444	tRNA(Ile)-lysidine synthase, putative [Source:UniProtKB/TrEMBL;Acc:D0NFB6]
PITG_03780	tRNA wybutosine-synthesizing protein, putative [Source:UniProtKB/TrEMBL;Acc:D0MYH9]
PITG_03633	tRNA wybutosine-synthesizing protein, putative [Source:UniProtKB/TrEMBL;Acc:D0MY43]
PITG_21057	tRNA uridine 5-carboxymethylaminomethyl modification enzyme mnmG, putative [Source:UniProtKB/TrEMBL;Acc:D0P376]
PITG_04037	tRNA uridine 5-carboxymethylaminomethyl modification enzyme gidA [Source:UniProtKB/TrEMBL;Acc:D0N0E2]
PITG_09987	tRNA pseudouridine synthase, putative [Source:UniProtKB/TrEMBL;Acc:D0NE04]
PITG_00558	tRNA pseudouridine synthase, putative [Source:UniProtKB/TrEMBL;Acc:D0MR40]
PITG_01045	tRNA pseudouridine synthase D (TruD), putative [Source:UniProtKB/TrEMBL;Acc:D0MSB3]
PITG_18633	tRNA pseudouridine synthase B, putative [Source:UniProtKB/TrEMBL;Acc:D0NZ97]
PITG_18998	tRNA nucleotidyltransferase, putative [Source:UniProtKB/TrEMBL;Acc:D0NYQ5]
PITG_06610	tRNA nucleotidyltransferase, putative [Source:UniProtKB/TrEMBL;Acc:D0N592]
PITG_03158	tRNA isopentenyltransferase, putative [Source:UniProtKB/TrEMBL;Acc:D0MZI3]
PITG_16940	tRNA guanosine-2'-O-methyltransferase, putative [Source:UniProtKB/TrEMBL;Acc:D0NUF9]
PITG_04858	tRNA guanosine-2'-O-methyltransferase, putative [Source:UniProtKB/TrEMBL;Acc:D0N273]
PITG_08440	tRNA (Uracil-5-)-methyltransferase [Source:UniProtKB/TrEMBL;Acc:D0NAM0]
PITG_05314	tRNA (Guanine-N(7)-)-methyltransferase, putative [Source:UniProtKB/TrEMBL;Acc:D0N424]
PITG_01813	tRNA (Guanine-N(7)-)-methyltransferase, putative [Source:UniProtKB/TrEMBL;Acc:D0MU55]
PITG_12867	tRNA (Guanine-N(1)-)-methyltransferase, putative [Source:UniProtKB/TrEMBL;Acc:D0NLC2]
PITG_02032	tRNA (Guanine-N(1)-)-methyltransferase, putative [Source:UniProtKB/TrEMBL;Acc:D0MUP9]
PITG_17298	tRNA (Cytosine-5-)-methyltransferase, putative [Source:UniProtKB/TrEMBL;Acc:D0NVR0]
PITG_17253	tRNA (Cytosine-5-)-methyltransferase NSUN2-like protein [Source:UniProtKB/TrEMBL;Acc:D0NVM2]
PITG_02560	tRNA (Cytosine-5-)-methyltransferase NSUN2-like protein [Source:UniProtKB/TrEMBL;Acc:D0MWM7]
PITG_00448	tRNA (Cytosine-5-)-methyltransferase NSUN2, putative [Source:UniProtKB/TrEMBL;Acc:D0MQU2]
PITG_09866	tRNA (Adenine-N(1)-)-methyltransferase non-catalytic subunit trm6, putative [Source:UniProtKB/TrEMBL;Acc:D0NER5]
PITG_05250	tRNA (Adenine-N(1)-)-methyltransferase catalytic subunit, putative [Source:UniProtKB/TrEMBL;Acc:D0N3W8]
PITG_13421	Tripeptidyl-peptidase, putative [Source:UniProtKB/TrEMBL;Acc:D0NLY4]
PITG_04457	Tripeptidyl-peptidase, putative [Source:UniProtKB/TrEMBL;Acc:D0N1B1]
PITG_03813	Tripeptidyl-peptidase, putative [Source:UniProtKB/TrEMBL;Acc:D0MYK8]
PITG_22103	Triosephosphate isomerase/glyceraldehyde-3-phosphate dehydrogenase, putative [Source:UniProtKB/TrEMBL;Acc:D0P4Y1]
PITG_20970	Triosephosphate isomerase/glyceraldehyde-3-phosphate dehydrogenase, putative [Source:UniProtKB/TrEMBL;Acc:D0P2W7]
PITG_01940	Triosephosphate isomerase/glyceraldehyde-3-phosphate dehydrogenase, putative [Source:UniProtKB/TrEMBL;Acc:D0MUG5]
PITG_16048	Triosephosphate isomerase [Source:UniProtKB/TrEMBL;Acc:D0NSR2]
PITG_13116	Triosephosphate isomerase [Source:UniProtKB/TrEMBL;Acc:D0NKB9]
PITG_03078	Triosephosphate isomerase [Source:UniProtKB/TrEMBL;Acc:D0MZB6]
PITG_04618	Trimethyllysine dioxygenase, putative [Source:UniProtKB/TrEMBL;Acc:D0N1N0]
PITG_06947	Trimethylguanosine synthase [Source:UniProtKB/TrEMBL;Acc:D0N6V7]
PITG_01208	Trifunctional enzyme subunit beta, mitochondrial [Source:UniProtKB/TrEMBL;Acc:D0MUX1]
PITG_06693	Trifunctional enzyme subunit alpha, putative [Source:UniProtKB/TrEMBL;Acc:D0N5G7]
PITG_14277	Trichohyalin-like protein [Source:UniProtKB/TrEMBL;Acc:D0NP06]
PITG_17095	Tricarboxylate transporter, putative [Source:UniProtKB/TrEMBL;Acc:D0NV08]
PITG_20927	Trehalose-phosphatase, putative [Source:UniProtKB/TrEMBL;Acc:D0P2X4]
PITG_09389	Trehalose-phosphatase, putative [Source:UniProtKB/TrEMBL;Acc:D0NBJ6]
PITG_09389	Trehalose-phosphatase, putative [Source:UniProtKB/TrEMBL;Acc:D0NBJ6]
PITG_06828	Trehalose-phosphatase, putative [Source:UniProtKB/TrEMBL;Acc:D0N877]
PITG_21660	Trehalase, putative [Source:UniProtKB/TrEMBL;Acc:D0P4I2]
PITG_06808	Trehalase, putative [Source:UniProtKB/TrEMBL;Acc:D0N860]
PITG_18343	Transposon protein [Source:UniProtKB/TrEMBL;Acc:D0NXY0]
Novel00387	transposase, partial [Trametes versicolor FP-101664 SS1]>gi|392566089|gb|EIW59265.1| transposase, partial [Trametes versicolor FP-101664 SS1]
Novel00728	transposase [Nosema bombycis]
Novel00916	transposase [Nosema bombycis]
Novel01266	transposable element tcb2 transposase [Lichtheimia corymbifera JMRC:FSU:9682]
PITG_21176	Transportin-like protein [Source:UniProtKB/TrEMBL;Acc:D0P359]
PITG_22040	Transmembrane protein, putative [Source:UniProtKB/TrEMBL;Acc:D0P4V4]
PITG_21841	Transmembrane protein, putative [Source:UniProtKB/TrEMBL;Acc:D0P4K2]
PITG_21317	Transmembrane protein, putative [Source:UniProtKB/TrEMBL;Acc:D0P3Z3]
PITG_21215	Transmembrane protein, putative [Source:UniProtKB/TrEMBL;Acc:D0P3M0]
PITG_19997	Transmembrane protein, putative [Source:UniProtKB/TrEMBL;Acc:D0P1V9]
PITG_19677	Transmembrane protein, putative [Source:UniProtKB/TrEMBL;Acc:D0P1C9]
PITG_20306	Transmembrane protein, putative [Source:UniProtKB/TrEMBL;Acc:D0P165]
PITG_19640	Transmembrane protein, putative [Source:UniProtKB/TrEMBL;Acc:D0P0H2]
PITG_18719	Transmembrane protein, putative [Source:UniProtKB/TrEMBL;Acc:D0NZ31]
PITG_18605	Transmembrane protein, putative [Source:UniProtKB/TrEMBL;Acc:D0NYN7]
PITG_18095	Transmembrane protein, putative [Source:UniProtKB/TrEMBL;Acc:D0NY66]
PITG_18235	Transmembrane protein, putative [Source:UniProtKB/TrEMBL;Acc:D0NXN8]
PITG_18234	Transmembrane protein, putative [Source:UniProtKB/TrEMBL;Acc:D0NXN7]
PITG_17976	Transmembrane protein, putative [Source:UniProtKB/TrEMBL;Acc:D0NXE5]
PITG_17876	Transmembrane protein, putative [Source:UniProtKB/TrEMBL;Acc:D0NWW9]
PITG_17876	Transmembrane protein, putative [Source:UniProtKB/TrEMBL;Acc:D0NWW9]
PITG_17328	Transmembrane protein, putative [Source:UniProtKB/TrEMBL;Acc:D0NVT6]
PITG_17299	Transmembrane protein, putative [Source:UniProtKB/TrEMBL;Acc:D0NVR1]
PITG_16684	Transmembrane protein, putative [Source:UniProtKB/TrEMBL;Acc:D0NVD6]
PITG_16683	Transmembrane protein, putative [Source:UniProtKB/TrEMBL;Acc:D0NVD5]
PITG_17140	Transmembrane protein, putative [Source:UniProtKB/TrEMBL;Acc:D0NV45]
PITG_16318	Transmembrane protein, putative [Source:UniProtKB/TrEMBL;Acc:D0NU00]
PITG_16441	Transmembrane protein, putative [Source:UniProtKB/TrEMBL;Acc:D0NTM9]
PITG_16136	Transmembrane protein, putative [Source:UniProtKB/TrEMBL;Acc:D0NSZ4]
PITG_16136	Transmembrane protein, putative [Source:UniProtKB/TrEMBL;Acc:D0NSZ4]
PITG_15815	Transmembrane protein, putative [Source:UniProtKB/TrEMBL;Acc:D0NS68]
PITG_15852	Transmembrane protein, putative [Source:UniProtKB/TrEMBL;Acc:D0NRW1]
PITG_15058	Transmembrane protein, putative [Source:UniProtKB/TrEMBL;Acc:D0NRJ9]
PITG_15442	Transmembrane protein, putative [Source:UniProtKB/TrEMBL;Acc:D0NR94]
PITG_14710	Transmembrane protein, putative [Source:UniProtKB/TrEMBL;Acc:D0NQW8]
PITG_15264	Transmembrane protein, putative [Source:UniProtKB/TrEMBL;Acc:D0NQA5]
PITG_15263	Transmembrane protein, putative [Source:UniProtKB/TrEMBL;Acc:D0NQA4]
PITG_15228	Transmembrane protein, putative [Source:UniProtKB/TrEMBL;Acc:D0NQ73]
PITG_14919	Transmembrane protein, putative [Source:UniProtKB/TrEMBL;Acc:D0NPB5]
PITG_14269	Transmembrane protein, putative [Source:UniProtKB/TrEMBL;Acc:D0NNZ9]
PITG_14102	Transmembrane protein, putative [Source:UniProtKB/TrEMBL;Acc:D0NNM7]
PITG_13717	Transmembrane protein, putative [Source:UniProtKB/TrEMBL;Acc:D0NMM0]
PITG_13715	Transmembrane protein, putative [Source:UniProtKB/TrEMBL;Acc:D0NML8]
PITG_13418	Transmembrane protein, putative [Source:UniProtKB/TrEMBL;Acc:D0NLY1]
PITG_12547	Transmembrane protein, putative [Source:UniProtKB/TrEMBL;Acc:D0NKT1]
PITG_12494	Transmembrane protein, putative [Source:UniProtKB/TrEMBL;Acc:D0NKN4]
PITG_12494	Transmembrane protein, putative [Source:UniProtKB/TrEMBL;Acc:D0NKN4]
PITG_12905	Transmembrane protein, putative [Source:UniProtKB/TrEMBL;Acc:D0NJU0]
PITG_13120	Transmembrane protein, putative [Source:UniProtKB/TrEMBL;Acc:D0NJM4]
PITG_11666	Transmembrane protein, putative [Source:UniProtKB/TrEMBL;Acc:D0NIA7]
PITG_11546	Transmembrane protein, putative [Source:UniProtKB/TrEMBL;Acc:D0NI03]
PITG_11543	Transmembrane protein, putative [Source:UniProtKB/TrEMBL;Acc:D0NI00]
PITG_11863	Transmembrane protein, putative [Source:UniProtKB/TrEMBL;Acc:D0NHF1]
PITG_10764	Transmembrane protein, putative [Source:UniProtKB/TrEMBL;Acc:D0NH12]
PITG_10762	Transmembrane protein, putative [Source:UniProtKB/TrEMBL;Acc:D0NH10]
PITG_10727	Transmembrane protein, putative [Source:UniProtKB/TrEMBL;Acc:D0NGY1]
PITG_10727	Transmembrane protein, putative [Source:UniProtKB/TrEMBL;Acc:D0NGY1]
PITG_10721	Transmembrane protein, putative [Source:UniProtKB/TrEMBL;Acc:D0NGX5]
PITG_22923	Transmembrane protein, putative [Source:UniProtKB/TrEMBL;Acc:D0NGU6]
PITG_10676	Transmembrane protein, putative [Source:UniProtKB/TrEMBL;Acc:D0NGU5]
PITG_11084	Transmembrane protein, putative [Source:UniProtKB/TrEMBL;Acc:D0NG50]
PITG_11035	Transmembrane protein, putative [Source:UniProtKB/TrEMBL;Acc:D0NG11]
PITG_10535	Transmembrane protein, putative [Source:UniProtKB/TrEMBL;Acc:D0NFJ5]
PITG_10125	Transmembrane protein, putative [Source:UniProtKB/TrEMBL;Acc:D0NED3]
PITG_09681	Transmembrane protein, putative [Source:UniProtKB/TrEMBL;Acc:D0NCK1]
PITG_09678	Transmembrane protein, putative [Source:UniProtKB/TrEMBL;Acc:D0NCJ8]
PITG_09565	Transmembrane protein, putative [Source:UniProtKB/TrEMBL;Acc:D0NCA4]
PITG_09527	Transmembrane protein, putative [Source:UniProtKB/TrEMBL;Acc:D0NC74]
PITG_09409	Transmembrane protein, putative [Source:UniProtKB/TrEMBL;Acc:D0NBK8]
PITG_09250	Transmembrane protein, putative [Source:UniProtKB/TrEMBL;Acc:D0NB87]
PITG_08482	Transmembrane protein, putative [Source:UniProtKB/TrEMBL;Acc:D0NAQ5]
PITG_08407	Transmembrane protein, putative [Source:UniProtKB/TrEMBL;Acc:D0NAI8]
PITG_07660	Transmembrane protein, putative [Source:UniProtKB/TrEMBL;Acc:D0N8U5]
PITG_07600	Transmembrane protein, putative [Source:UniProtKB/TrEMBL;Acc:D0N8R2]
PITG_07374	Transmembrane protein, putative [Source:UniProtKB/TrEMBL;Acc:D0N892]
PITG_06737	Transmembrane protein, putative [Source:UniProtKB/TrEMBL;Acc:D0N7Z7]
PITG_06733	Transmembrane protein, putative [Source:UniProtKB/TrEMBL;Acc:D0N7Z3]
PITG_07279	Transmembrane protein, putative [Source:UniProtKB/TrEMBL;Acc:D0N7P5]
PITG_07091	Transmembrane protein, putative [Source:UniProtKB/TrEMBL;Acc:D0N788]
PITG_07012	Transmembrane protein, putative [Source:UniProtKB/TrEMBL;Acc:D0N713]
PITG_06988	Transmembrane protein, putative [Source:UniProtKB/TrEMBL;Acc:D0N6Z4]
PITG_05761	Transmembrane protein, putative [Source:UniProtKB/TrEMBL;Acc:D0N5M2]
PITG_06665	Transmembrane protein, putative [Source:UniProtKB/TrEMBL;Acc:D0N5D8]
PITG_06575	Transmembrane protein, putative [Source:UniProtKB/TrEMBL;Acc:D0N561]
PITG_06556	Transmembrane protein, putative [Source:UniProtKB/TrEMBL;Acc:D0N544]
PITG_06357	Transmembrane protein, putative [Source:UniProtKB/TrEMBL;Acc:D0N4N6]
PITG_06239	Transmembrane protein, putative [Source:UniProtKB/TrEMBL;Acc:D0N4E5]
PITG_06194	Transmembrane protein, putative [Source:UniProtKB/TrEMBL;Acc:D0N4A8]
PITG_05137	Transmembrane protein, putative [Source:UniProtKB/TrEMBL;Acc:D0N3M7]
PITG_05608	Transmembrane protein, putative [Source:UniProtKB/TrEMBL;Acc:D0N388]
PITG_05410	Transmembrane protein, putative [Source:UniProtKB/TrEMBL;Acc:D0N2R5]
PITG_05408	Transmembrane protein, putative [Source:UniProtKB/TrEMBL;Acc:D0N2R3]
PITG_04505	Transmembrane protein, putative [Source:UniProtKB/TrEMBL;Acc:D0N1E8]
PITG_04112	Transmembrane protein, putative [Source:UniProtKB/TrEMBL;Acc:D0N0K8]
PITG_04027	Transmembrane protein, putative [Source:UniProtKB/TrEMBL;Acc:D0N0D3]
PITG_03448	Transmembrane protein, putative [Source:UniProtKB/TrEMBL;Acc:D0N0A4]
PITG_03447	Transmembrane protein, putative [Source:UniProtKB/TrEMBL;Acc:D0N0A3]
PITG_03029	Transmembrane protein, putative [Source:UniProtKB/TrEMBL;Acc:D0MZ71]
PITG_03965	Transmembrane protein, putative [Source:UniProtKB/TrEMBL;Acc:D0MYZ8]
PITG_02430	Transmembrane protein, putative [Source:UniProtKB/TrEMBL;Acc:D0MWA8]
PITG_21853	Transmembrane protein, putative [Source:UniProtKB/TrEMBL;Acc:D0MWA8]
PITG_01374	Transmembrane protein, putative [Source:UniProtKB/TrEMBL;Acc:D0MVD1]
PITG_01368	Transmembrane protein, putative [Source:UniProtKB/TrEMBL;Acc:D0MVC5]
PITG_01285	Transmembrane protein, putative [Source:UniProtKB/TrEMBL;Acc:D0MV45]
PITG_01285	Transmembrane protein, putative [Source:UniProtKB/TrEMBL;Acc:D0MV45]
PITG_01233	Transmembrane protein, putative [Source:UniProtKB/TrEMBL;Acc:D0MUZ3]
PITG_01217	Transmembrane protein, putative [Source:UniProtKB/TrEMBL;Acc:D0MUX9]
PITG_01214	Transmembrane protein, putative [Source:UniProtKB/TrEMBL;Acc:D0MUX6]
PITG_01211	Transmembrane protein, putative [Source:UniProtKB/TrEMBL;Acc:D0MUX4]
PITG_01993	Transmembrane protein, putative [Source:UniProtKB/TrEMBL;Acc:D0MUL4]
PITG_01925	Transmembrane protein, putative [Source:UniProtKB/TrEMBL;Acc:D0MUF1]
PITG_01872	Transmembrane protein, putative [Source:UniProtKB/TrEMBL;Acc:D0MUA7]
PITG_01860	Transmembrane protein, putative [Source:UniProtKB/TrEMBL;Acc:D0MU97]
PITG_01860	Transmembrane protein, putative [Source:UniProtKB/TrEMBL;Acc:D0MU97]
PITG_01731	Transmembrane protein, putative [Source:UniProtKB/TrEMBL;Acc:D0MTY6]
PITG_00408	Transmembrane protein, putative [Source:UniProtKB/TrEMBL;Acc:D0MQQ6]
PITG_00315	Transmembrane protein, putative [Source:UniProtKB/TrEMBL;Acc:D0MQH8]
PITG_22512	Transmembrane protein [Source:UniProtKB/TrEMBL;Acc:D0RMF5]
PITG_22512	Transmembrane protein [Source:UniProtKB/TrEMBL;Acc:D0RMF5]
PITG_20128	Transmembrane protein [Source:UniProtKB/TrEMBL;Acc:D0P1N9]
PITG_02467	Translocation protein SEC63 [Source:UniProtKB/TrEMBL;Acc:D0MWE3]
PITG_05367	Translational activator GCN1, putative [Source:UniProtKB/TrEMBL;Acc:D0N464]
PITG_13174	Translation initiation factor IF-2, putative [Source:UniProtKB/TrEMBL;Acc:D0NJS1]
PITG_06911	Translation initiation factor IF-2, putative [Source:UniProtKB/TrEMBL;Acc:D0N6S1]
PITG_07839	Translation initiation factor eIF-2B subunit gamma, putative [Source:UniProtKB/TrEMBL;Acc:D0N9Y2]
PITG_09932	Translation initiation factor eIF-2B subunit epsilon, putative [Source:UniProtKB/TrEMBL;Acc:D0NDW0]
PITG_13607	Translation initiation factor eIF-2B subunit delta, putative [Source:UniProtKB/TrEMBL;Acc:D0NMD7]
PITG_10480	Translation initiation factor eIF-2B subunit beta, putative [Source:UniProtKB/TrEMBL;Acc:D0NFE8]
PITG_18518	Translation initiation factor eIF-2B subunit alpha, putative [Source:UniProtKB/TrEMBL;Acc:D0NY85]
PITG_12454	Translation factor GUF1 homolog, mitochondrial [Source:UniProtKB/Swiss-Prot;Acc:D0NKK0]
PITG_05301	Translation elongation factor 1-alpha, putative [Source:UniProtKB/TrEMBL;Acc:D0N412]
PITG_01752	Transketolase [Source:UniProtKB/TrEMBL;Acc:D0MU04]
PITG_11660	Transient receptor potential Ca2 channel (TRP-CC) family protein [Source:UniProtKB/TrEMBL;Acc:D0NIA1]
PITG_06491	Transient receptor potential Ca2 channel (TRP-CC) family protein [Source:UniProtKB/TrEMBL;Acc:D0N4Z2]
PITG_04700	Transient receptor potential Ca2 channel (TRP-CC) family protein [Source:UniProtKB/TrEMBL;Acc:D0N1U6]
PITG_22117	Transglutaminase elicitor-like protein [Source:UniProtKB/TrEMBL;Acc:D0RLV7]
PITG_16958	Transglutaminase elicitor-like protein [Source:UniProtKB/TrEMBL;Acc:D0NUH1]
PITG_16956	Transglutaminase elicitor, putative [Source:UniProtKB/TrEMBL;Acc:D0NUH0]
PITG_16953	Transglutaminase elicitor, putative [Source:UniProtKB/TrEMBL;Acc:D0NUG8]
PITG_16959	Transglutaminase elicitor M81D [Source:UniProtKB/TrEMBL;Acc:D0NUH2]
PITG_16963	Transglutaminase elicitor M81C [Source:UniProtKB/TrEMBL;Acc:D0NUH4]
PITG_11425	Transcriptional repressor TUP1-like protein [Source:UniProtKB/TrEMBL;Acc:D0NIR3]
PITG_11497	Transcriptional regulator ATRX [Source:UniProtKB/TrEMBL;Acc:D0NIX3]
PITG_05317	Transcriptional adapter 2-alpha, putative [Source:UniProtKB/TrEMBL;Acc:D0N426]
PITG_18882	Transcription initiation factor TFIID subunit, putative [Source:UniProtKB/TrEMBL;Acc:D0NZN3]
PITG_16023	Transcription initiation factor TFIID subunit, putative [Source:UniProtKB/TrEMBL;Acc:D0NSP2]
PITG_14668	Transcription initiation factor TFIID subunit, putative [Source:UniProtKB/TrEMBL;Acc:D0NQT7]
PITG_11560	Transcription initiation factor TFIID subunit, putative [Source:UniProtKB/TrEMBL;Acc:D0NI16]
PITG_03978	Transcription initiation factor TFIID subunit 6, putative [Source:UniProtKB/TrEMBL;Acc:D0MZ10]
PITG_14044	Transcription initiation factor TFIID subunit 2, putative [Source:UniProtKB/TrEMBL;Acc:D0NNH9]
PITG_02547	Transcription initiation factor TFIID subunit 1, putative [Source:UniProtKB/TrEMBL;Acc:D0MWL5]
PITG_14596	Transcription initiation factor IIB, putative [Source:UniProtKB/TrEMBL;Acc:D0NQM8]
PITG_01996	Transcription factor, putative [Source:UniProtKB/TrEMBL;Acc:D0MUL7]
PITG_01579	Transcription factor, putative [Source:UniProtKB/TrEMBL;Acc:D0MTK5]
PITG_16669	Transcription factor IIIB, putative [Source:UniProtKB/TrEMBL;Acc:D0NVC1]
PITG_20195	Transcription factor Dp-1 [Source:UniProtKB/TrEMBL;Acc:D0P1H1]
PITG_09626	Transcription factor BTF3-like protein [Source:UniProtKB/TrEMBL;Acc:D0NC73]
PITG_09526	Transcription factor BTF3-like protein [Source:UniProtKB/TrEMBL;Acc:D0NC73]
PITG_00676	Transcription factor [Source:UniProtKB/TrEMBL;Acc:D0MRE7]
PITG_06819	Transcription elongation factor, putative [Source:UniProtKB/TrEMBL;Acc:D0N869]
PITG_05685	Transcription elongation factor SPT5, putative [Source:UniProtKB/TrEMBL;Acc:D0N3F8]
PITG_05694	Transcription elongation factor SPT4 [Source:UniProtKB/TrEMBL;Acc:D0N3G7]
PITG_20747	Transcription elongation factor B polypeptide 1 [Source:UniProtKB/TrEMBL;Acc:D0P2B1]
PITG_05636	Transaldolase [Source:UniProtKB/TrEMBL;Acc:D0N3B2]
PITG_13391	Trans-acting enoyl reductase, putative [Source:UniProtKB/TrEMBL;Acc:D0NLV7]
PITG_22688	Trans-aconitate 2-methyltransferase, putative [Source:UniProtKB/TrEMBL;Acc:D0MUP1]
PITG_15045	Trans-2-enoyl-CoA reductase, putative [Source:UniProtKB/TrEMBL;Acc:D0NRI6]
PITG_18537	Trans-1,2-dihydrobenzene-1,2-diol dehydrogenase, putative [Source:UniProtKB/TrEMBL;Acc:D0NYA3]
PITG_18535	Trans-1,2-dihydrobenzene-1,2-diol dehydrogenase, putative [Source:UniProtKB/TrEMBL;Acc:D0NYA1]
PITG_14356	Trans-1,2-dihydrobenzene-1,2-diol dehydrogenase, putative [Source:UniProtKB/TrEMBL;Acc:D0NPM7]
PITG_14355	Trans-1,2-dihydrobenzene-1,2-diol dehydrogenase, putative [Source:UniProtKB/TrEMBL;Acc:D0NPM6]
PITG_14355	Trans-1,2-dihydrobenzene-1,2-diol dehydrogenase, putative [Source:UniProtKB/TrEMBL;Acc:D0NPM6]
PITG_14806	Trafficking protein particle complex subunit, putative [Source:UniProtKB/TrEMBL;Acc:D0NP33]
PITG_03586	Trafficking protein particle complex subunit, putative [Source:UniProtKB/TrEMBL;Acc:D0MXZ7]
PITG_13986	Trafficking protein particle complex subunit 3 [Source:UniProtKB/TrEMBL;Acc:D0NN94]
PITG_04719	Trafficking protein particle complex subunit 2-like protein [Source:UniProtKB/TrEMBL;Acc:D0N1W2]
PITG_09430	Trafficking protein particle complex subunit 2, putative [Source:UniProtKB/TrEMBL;Acc:D0NBZ3]
PITG_20330	Trafficking protein particle complex subunit 10, putative [Source:UniProtKB/TrEMBL;Acc:D0P217]
PITG_19387	TRAF3-interacting protein, putative [Source:UniProtKB/TrEMBL;Acc:D0P0K7]
PITG_12594	TRAF3-interacting protein, putative [Source:UniProtKB/TrEMBL;Acc:D0NND1]
PITG_16459	Thyroid receptor-interacting protein 13 [Source:UniProtKB/TrEMBL;Acc:D0NTP2]
PITG_02221	Thymidylate kinase [Source:UniProtKB/TrEMBL;Acc:D0MVS5]
PITG_01742	Thymidine kinase [Source:UniProtKB/TrEMBL;Acc:D0MTZ4]
PITG_16981	Thrombospondin-like protein [Source:UniProtKB/TrEMBL;Acc:D0NUI8]
PITG_21071	Threonyl-tRNA synthetase [Source:UniProtKB/TrEMBL;Acc:D0P3H8]
PITG_17153	Threonyl-tRNA synthetase [Source:UniProtKB/TrEMBL;Acc:D0NV55]
PITG_13139	Threonine synthase [Source:UniProtKB/TrEMBL;Acc:D0NJP0]
PITG_15890	Threonine protease family T01A, putative [Source:UniProtKB/TrEMBL;Acc:D0NRZ7]
PITG_08022	Threonine dehydratase, putative [Source:UniProtKB/TrEMBL;Acc:D0N9A5]
PITG_00163	Threonine dehydratase, mitochondrial [Source:UniProtKB/TrEMBL;Acc:D0MT19]
PITG_07283	Threonine dehydratase catabolic, putative [Source:UniProtKB/TrEMBL;Acc:D0N7P9]
PITG_15493	Threonine aspartase, putative [Source:UniProtKB/TrEMBL;Acc:D0NRD6]
PITG_06057	Threonine aldolase [Source:UniProtKB/TrEMBL;Acc:D0N6B3]
PITG_07047	THO complex subunit, putative [Source:UniProtKB/TrEMBL;Acc:D0N746]
PITG_12892	Thioredoxin-like protein, putative [Source:UniProtKB/TrEMBL;Acc:D0NLE7]
PITG_21553	Thioredoxin-like protein [Source:UniProtKB/TrEMBL;Acc:D0P4F0]
PITG_21551	Thioredoxin-like protein [Source:UniProtKB/TrEMBL;Acc:D0P4E8]
PITG_15383	Thioredoxin-like protein [Source:UniProtKB/TrEMBL;Acc:D0NR43]
PITG_14917	Thioredoxin-like protein [Source:UniProtKB/TrEMBL;Acc:D0NPB3]
PITG_13289	Thioredoxin-like protein [Source:UniProtKB/TrEMBL;Acc:D0NLL8]
PITG_10972	Thioredoxin-like protein [Source:UniProtKB/TrEMBL;Acc:D0NFV4]
PITG_06657	Thioredoxin-like protein [Source:UniProtKB/TrEMBL;Acc:D0N5D0]
PITG_03911	Thioredoxin-like protein [Source:UniProtKB/TrEMBL;Acc:D0MYU9]
PITG_03909	Thioredoxin-like protein [Source:UniProtKB/TrEMBL;Acc:D0MYU7]
PITG_00850	Thioredoxin-dependent peroxide reductase, putative [Source:UniProtKB/TrEMBL;Acc:D0MRU3]
PITG_00708	Thioredoxin, putative [Source:UniProtKB/TrEMBL;Acc:D0MRH7]
PITG_18452	Thioredoxin reductase 1 [Source:UniProtKB/TrEMBL;Acc:D0NX20]
PITG_15504	Thioredoxin peroxidase, putative [Source:UniProtKB/TrEMBL;Acc:D0NRE5]
PITG_09722	Thioredoxin H-type [Source:UniProtKB/TrEMBL;Acc:D0NCN3]
PITG_09723	Thioredoxin [Source:UniProtKB/TrEMBL;Acc:D0NCN4]
PITG_05506	Thioredoxin [Source:UniProtKB/TrEMBL;Acc:D0N2Z7]
PITG_00715	Thioredoxin [Source:UniProtKB/TrEMBL;Acc:D0MRI4]
PITG_00716	Thioredoxin [Source:UniProtKB/TrEMBL;Acc:D0MRI4]
PITG_08599	Thimet oligopeptidase [Source:UniProtKB/TrEMBL;Acc:D0NB07]
PITG_07866	Thiamin pyrophosphokinase, putative [Source:UniProtKB/TrEMBL;Acc:D0NA06]
PITG_17617	TFIIH basal transcription factor complex helicase XPB subunit [Source:UniProtKB/TrEMBL;Acc:D0NWT5]
PITG_15696	TFIIH basal transcription factor complex helicase subunit [Source:UniProtKB/TrEMBL;Acc:D0NSC7]
PITG_00473	Tetratricopeptide repeat protein, putative [Source:UniProtKB/TrEMBL;Acc:D0MQW7]
PITG_18188	Tetrapyrrole (Corrin/Porphyrin) Methylase, putative [Source:UniProtKB/TrEMBL;Acc:D0NX79]
PITG_05992	Tetrapyrrole (Corrin/Porphyrin) Methylase, putative [Source:UniProtKB/TrEMBL;Acc:D0N663]
PITG_18545	Tetrahydrofolate dehydrogenase [Source:UniProtKB/TrEMBL;Acc:D0NYB0]
PITG_04011	Tetraacyldisaccharide 4'-kinase, putative [Source:UniProtKB/TrEMBL;Acc:D0MZ38]
PITG_13260	Tenascin-like protein [Source:UniProtKB/TrEMBL;Acc:D0NLJ4]
PITG_00039	Telomere length regulation protein TEL2 [Source:UniProtKB/TrEMBL;Acc:D0MSQ4]
PITG_02502	T-complex protein 1 subunit zeta [Source:UniProtKB/TrEMBL;Acc:D0MWH7]
PITG_02479	T-complex protein 1 subunit theta [Source:UniProtKB/TrEMBL;Acc:D0MWF5]
PITG_17123	T-complex protein 1 subunit gamma [Source:UniProtKB/TrEMBL;Acc:D0NV29]
PITG_11047	T-complex protein 1 subunit eta [Source:UniProtKB/TrEMBL;Acc:D0NG21]
PITG_06320	T-complex protein 1 subunit epsilon [Source:UniProtKB/TrEMBL;Acc:D0N4K6]
PITG_00804	T-complex protein 1 subunit delta [Source:UniProtKB/TrEMBL;Acc:D0MRQ9]
PITG_18392	T-complex protein 1 subunit beta [Source:UniProtKB/TrEMBL;Acc:D0NYL4]
PITG_02567	T-complex protein 1 subunit alpha [Source:UniProtKB/TrEMBL;Acc:D0MWN4]
PITG_15970	Tau-tubulin kinase, putative [Source:UniProtKB/TrEMBL;Acc:D0NS55]
PITG_07371	Taurine dioxygenase, putative [Source:UniProtKB/TrEMBL;Acc:D0N890]
PITG_07312	TATA-box-binding protein [Source:UniProtKB/TrEMBL;Acc:D0N7S7]
PITG_06201	TATA-box-binding protein [Source:UniProtKB/TrEMBL;Acc:D0N4B3]
PITG_07239	Tartrate-resistant acid phosphatase type 5, putative [Source:UniProtKB/TrEMBL;Acc:D0N7L0]
PITG_06716	Tafazzin-like protein [Source:UniProtKB/TrEMBL;Acc:D0N7X6]
PITG_09548	Syntaxin-like protein [Source:UniProtKB/TrEMBL;Acc:D0NC91]
PITG_01470	Syntaxin-like protein [Source:UniProtKB/TrEMBL;Acc:D0MTC2]
PITG_15867	Syntaxin-binding protein, putative [Source:UniProtKB/TrEMBL;Acc:D0NRX6]
PITG_17396	Syntaxin, putative [Source:UniProtKB/TrEMBL;Acc:D0NVZ3]
PITG_00506	Syntaxin 7-like protein [Source:UniProtKB/TrEMBL;Acc:D0MQZ7]
PITG_07914	Synaptobrevin-like protein [Source:UniProtKB/TrEMBL;Acc:D0NA49]
PITG_12983	Synaptic vesicle glycoprotein, putative [Source:UniProtKB/TrEMBL;Acc:D0NK04]
PITG_00713	Synaptic vesicle glycoprotein 2A, putative [Source:UniProtKB/TrEMBL;Acc:D0MRI2]
PITG_01030	SWI4 1, Peter Pan-like protein suppressor [Source:UniProtKB/TrEMBL;Acc:D0MSA0]
PITG_12223	SWI/SNF-related matrix-associated actin-dependent regulator of chromatin, putative [Source:UniProtKB/TrEMBL;Acc:D0NJC2]
PITG_02043	SWI/SNF-related matrix-associated actin-dependent regulator of chromatin, putative [Source:UniProtKB/TrEMBL;Acc:D0MUR0]
PITG_13157	Suppressor of necrosis 1 [Source:UniProtKB/TrEMBL;Acc:A2CLL0]
PITG_07328	Superoxide dismutase [Source:UniProtKB/TrEMBL;Acc:D0N7U0]
PITG_07048	Superoxide dismutase [Source:UniProtKB/TrEMBL;Acc:D0N747]
PITG_15626	Superoxide dismutase [Cu-Zn] [Source:UniProtKB/TrEMBL;Acc:D0NT78]
PITG_17312	SUMO-activating enzyme (SAE), putative [Source:UniProtKB/TrEMBL;Acc:D0NVS3]
PITG_11869	SUMO-activating enzyme (SAE), putative [Source:UniProtKB/TrEMBL;Acc:D0NHF4]
PITG_18649	SUMO protease, putative [Source:UniProtKB/TrEMBL;Acc:D0NYK5]
PITG_13913	SUMO protease, putative [Source:UniProtKB/TrEMBL;Acc:D0NN33]
PITG_00116	SUMO ligase, putative [Source:UniProtKB/TrEMBL;Acc:D0MSX4]
PITG_18187	Sulfite reductase [NADPH] subunit beta, putative [Source:UniProtKB/TrEMBL;Acc:D0NX78]
PITG_19263	Sulfite reductase [NADPH] flavoprotein component, putative [Source:UniProtKB/TrEMBL;Acc:D0NZK2]
PITG_12342	Sulfite oxidase, putative [Source:UniProtKB/TrEMBL;Acc:D0NKC6]
PITG_21552	Sulfhydryl oxidase, putative [Source:UniProtKB/TrEMBL;Acc:D0P4E9]
PITG_03910	Sulfhydryl oxidase, putative [Source:UniProtKB/TrEMBL;Acc:D0MYU8]
PITG_20257	Sulfate Permease (SulP) Family [Source:UniProtKB/TrEMBL;Acc:D0P2C8]
PITG_20252	Sulfate Permease (SulP) Family [Source:UniProtKB/TrEMBL;Acc:D0P2C4]
PITG_20251	Sulfate Permease (SulP) Family [Source:UniProtKB/TrEMBL;Acc:D0P2C3]
PITG_20090	Sulfate Permease (SulP) Family [Source:UniProtKB/TrEMBL;Acc:D0P0R4]
PITG_20089	Sulfate Permease (SulP) Family [Source:UniProtKB/TrEMBL;Acc:D0P0R3]
PITG_20088	Sulfate Permease (SulP) Family [Source:UniProtKB/TrEMBL;Acc:D0P0R2]
PITG_18732	Sulfate Permease (SulP) Family [Source:UniProtKB/TrEMBL;Acc:D0NZ41]
PITG_16464	Sulfate Permease (SulP) Family [Source:UniProtKB/TrEMBL;Acc:D0NTP7]
PITG_13686	Sulfate Permease (SulP) Family [Source:UniProtKB/TrEMBL;Acc:D0NMJ9]
PITG_10302	Sulfate Permease (SulP) Family [Source:UniProtKB/TrEMBL;Acc:D0NF04]
PITG_08780	Sulfate Permease (SulP) Family [Source:UniProtKB/TrEMBL;Acc:D0ND71]
PITG_02832	Sulfate Permease (SulP) Family [Source:UniProtKB/TrEMBL;Acc:D0MXC1]
PITG_02831	Sulfate Permease (SulP) Family [Source:UniProtKB/TrEMBL;Acc:D0MXC0]
PITG_02824	Sulfate Permease (SulP) Family [Source:UniProtKB/TrEMBL;Acc:D0MXB6]
PITG_02811	Sulfate Permease (SulP) Family [Source:UniProtKB/TrEMBL;Acc:D0MXA4]
PITG_00694	Sulfate Permease (SulP) Family [Source:UniProtKB/TrEMBL;Acc:D0MRG3]
PITG_22137	Sulfatase-like protein [Source:UniProtKB/TrEMBL;Acc:D0RLW6]
PITG_20920	Sulfatase-like protein [Source:UniProtKB/TrEMBL;Acc:D0P234]
PITG_19758	Sulfatase-like protein [Source:UniProtKB/TrEMBL;Acc:D0P161]
PITG_19517	Sulfatase-like protein [Source:UniProtKB/TrEMBL;Acc:D0P059]
PITG_07899	Sulfatase-like protein [Source:UniProtKB/TrEMBL;Acc:D0NA36]
PITG_07898	Sulfatase-like protein [Source:UniProtKB/TrEMBL;Acc:D0NA35]
PITG_07897	Sulfatase-like protein [Source:UniProtKB/TrEMBL;Acc:D0NA34]
PITG_07896	Sulfatase-like protein [Source:UniProtKB/TrEMBL;Acc:D0NA33]
PITG_07895	Sulfatase-like protein [Source:UniProtKB/TrEMBL;Acc:D0NA32]
PITG_07894	Sulfatase-like protein [Source:UniProtKB/TrEMBL;Acc:D0NA31]
PITG_07988	Sulfatase-like protein [Source:UniProtKB/TrEMBL;Acc:D0N978]
PITG_06822	Sulfatase-like protein [Source:UniProtKB/TrEMBL;Acc:D0N872]
PITG_04633	Sulfatase-like protein [Source:UniProtKB/TrEMBL;Acc:D0N1N9]
PITG_04270	Sulfatase-like protein [Source:UniProtKB/TrEMBL;Acc:D0N0W2]
PITG_07710	Sugar transporter, putative [Source:UniProtKB/TrEMBL;Acc:D0N8Y2]
PITG_07709	Sugar transporter, putative [Source:UniProtKB/TrEMBL;Acc:D0N8Y1]
PITG_00103	Sugar transporter, putative [Source:UniProtKB/TrEMBL;Acc:D0MSW2]
PITG_19298	Sugar phosphate exchanger, putative [Source:UniProtKB/TrEMBL;Acc:D0NZW4]
PITG_10573	Succinyl-CoA:3-ketoacid-coenzyme A transferase subunit A [Source:UniProtKB/TrEMBL;Acc:D0NFM9]
PITG_02026	Succinyl-CoA ligase subunit alpha, mitochondrial [Source:UniProtKB/TrEMBL;Acc:D0MUP3]
PITG_08881	Succinyl-CoA ligase beta-chain, mitochondrial [Source:UniProtKB/TrEMBL;Acc:D0NDE7]
PITG_21128	Succinyl CoA transferase, putative [Source:UniProtKB/TrEMBL;Acc:D0P384]
PITG_01909	Succinate-semialdehyde dehydrogenase, putative [Source:UniProtKB/TrEMBL;Acc:D0MUD9]
PITG_01549	Succinate semialdehyde dehydrogenase, mitochondrial [Source:UniProtKB/TrEMBL;Acc:D0MTI1]
PITG_10951	Succinate dehydrogenase iron-sulfur protein, mitochondrial [Source:UniProtKB/TrEMBL;Acc:D0NFU0]
PITG_17237	Succinate dehydrogenase iron-sulfur protein [Source:UniProtKB/TrEMBL;Acc:D0NVK6]
PITG_18354	Succinate dehydrogenase flavoprotein subunit, mitochondrial [Source:UniProtKB/TrEMBL;Acc:D0NXY8]
PITG_03710	Strumpellin, putative [Source:UniProtKB/TrEMBL;Acc:D0MYB2]
PITG_18091	Structural maintenance of chromosomes protein, putative [Source:UniProtKB/TrEMBL;Acc:D0NY62]
PITG_05757	Structural maintenance of chromosomes protein, putative [Source:UniProtKB/TrEMBL;Acc:D0N5L8]
PITG_05757	Structural maintenance of chromosomes protein, putative [Source:UniProtKB/TrEMBL;Acc:D0N5L8]
PITG_09270	Structural maintenance of chromosomes protein 6, putative [Source:UniProtKB/TrEMBL;Acc:D0NBA4]
PITG_02755	Structural maintenance of chromosomes protein 5, putative [Source:UniProtKB/TrEMBL;Acc:D0MX49]
PITG_17936	Structural maintenance of chromosomes protein 4, putative [Source:UniProtKB/TrEMBL;Acc:D0NXB1]
PITG_06984	Stromal cell-derived factor 2 [Source:UniProtKB/TrEMBL;Acc:D0N6Z0]
PITG_02802	Stomatin-like protein [Source:UniProtKB/TrEMBL;Acc:D0MX95]
PITG_05433	STIP-like protein [Source:UniProtKB/TrEMBL;Acc:D0N2T4]
PITG_12278	Sterol O-acyltransferase, putative [Source:UniProtKB/TrEMBL;Acc:D0NJH1]
PITG_12278	Sterol O-acyltransferase, putative [Source:UniProtKB/TrEMBL;Acc:D0NJH1]
PITG_21507	Sterol 3-beta-glucosyltransferase, putative [Source:UniProtKB/TrEMBL;Acc:D0P3Z9]
PITG_09413	Sterol 3-beta-glucosyltransferase, putative [Source:UniProtKB/TrEMBL;Acc:D0NBL2]
PITG_09413	Sterol 3-beta-glucosyltransferase, putative [Source:UniProtKB/TrEMBL;Acc:D0NBL2]
PITG_09412	Sterol 3-beta-glucosyltransferase, putative [Source:UniProtKB/TrEMBL;Acc:D0NBL1]
PITG_09367	Sterol 3-beta-glucosyltransferase, putative [Source:UniProtKB/TrEMBL;Acc:D0NBI2]
PITG_09296	Sterol 3-beta-glucosyltransferase, putative [Source:UniProtKB/TrEMBL;Acc:D0NBC8]
PITG_17224	SpoU rRNA Methylase family [Source:UniProtKB/TrEMBL;Acc:D0NVJ8]
PITG_23106	SpoU rRNA Methylase family [Source:UniProtKB/TrEMBL;Acc:D0NVJ7]
PITG_17222	SpoU rRNA Methylase family [Source:UniProtKB/TrEMBL;Acc:D0NVJ5]
PITG_16525	SpoU rRNA Methylase family [Source:UniProtKB/TrEMBL;Acc:D0NTV0]
PITG_16524	SpoU rRNA Methylase family [Source:UniProtKB/TrEMBL;Acc:D0NTU9]
PITG_16523	SpoU rRNA Methylase family [Source:UniProtKB/TrEMBL;Acc:D0NTU8]
PITG_16522	SpoU rRNA Methylase family [Source:UniProtKB/TrEMBL;Acc:D0NTU7]
PITG_16521	SpoU rRNA Methylase family [Source:UniProtKB/TrEMBL;Acc:D0NTU6]
PITG_16519	SpoU rRNA Methylase family [Source:UniProtKB/TrEMBL;Acc:D0NTU4]
PITG_16517	SpoU rRNA Methylase family [Source:UniProtKB/TrEMBL;Acc:D0NTU2]
PITG_16516	SpoU rRNA Methylase family [Source:UniProtKB/TrEMBL;Acc:D0NTU1]
PITG_15042	Sporangia-induced kinesin-like protein [Source:UniProtKB/TrEMBL;Acc:D0NRI3]
PITG_01416	Sporangia induced TRP protein [Source:UniProtKB/TrEMBL;Acc:D0MT71]
PITG_05447	Sporangia induced sperm flagellar protein [Source:UniProtKB/TrEMBL;Acc:D0N2U4]
PITG_07288	Sporangia induced predicted protein [Source:UniProtKB/TrEMBL;Acc:D0N7Q4]
PITG_00121	Sporangia induced predicted protein [Source:UniProtKB/TrEMBL;Acc:D0MSX8]
PITG_20221	Sporangia induced phosphatidyl inositol kinase [Source:UniProtKB/TrEMBL;Acc:D0P1J3]
PITG_12568	Sporangia induced parkin coregulated protein [Source:UniProtKB/TrEMBL;Acc:D0NKU7]
PITG_12186	Sporangia induced mitogen-activated protein kinase, putative [Source:UniProtKB/TrEMBL;Acc:D0NJ93]
PITG_13011	Sporangia induced Major Facilitator Superfamily (MFS) [Source:UniProtKB/TrEMBL;Acc:D0NK30]
PITG_17342	Sporangia Induced Dynein Regulatory Complex Protein [Source:UniProtKB/TrEMBL;Acc:D0NVU5]
PITG_03018	Sporangia induced dynein heavy chain [Source:UniProtKB/TrEMBL;Acc:D0MZ61]
PITG_01088	Sporangia induced dynein heavy chain [Source:UniProtKB/TrEMBL;Acc:D0MSF4]
PITG_13461	Sporangia induced deflagellation-inducible protein [Source:UniProtKB/TrEMBL;Acc:D0NM24]
PITG_02952	Sporangia induced Bardet-Biedl syndrome 4 protein [Source:UniProtKB/TrEMBL;Acc:D0MXK6]
PITG_15414	Sporangia induced 28 kDa inner dynein arm light chain [Source:UniProtKB/TrEMBL;Acc:D0NR71]
PITG_11805	Splicing factor, arginine/serine-rich, putative [Source:UniProtKB/TrEMBL;Acc:D0NHV4]
PITG_03791	Splicing factor, arginine/serine-rich, putative [Source:UniProtKB/TrEMBL;Acc:D0MYI8]
PITG_03483	Splicing factor U2af large subunit, putative [Source:UniProtKB/TrEMBL;Acc:D0MXQ4]
PITG_01867	Splicing factor U2af large subunit, putative [Source:UniProtKB/TrEMBL;Acc:D0MUA2]
PITG_05688	Splicing factor U2AF 35 kDa subunit [Source:UniProtKB/TrEMBL;Acc:D0N3G1]
PITG_07775	Splicing factor 3B subunit, putative [Source:UniProtKB/TrEMBL;Acc:D0N926]
PITG_15575	Splicing factor 3B subunit 4 [Source:UniProtKB/TrEMBL;Acc:D0NT40]
PITG_06171	Splicing factor 3B subunit 1 [Source:UniProtKB/TrEMBL;Acc:D0N488]
PITG_05126	Splicing factor 3A subunit, putative [Source:UniProtKB/TrEMBL;Acc:D0N3L8]
PITG_00117	Splicing factor 3A [Source:UniProtKB/TrEMBL;Acc:D0MSX5]
PITG_04538	Splicing factor 3 subunit, putative [Source:UniProtKB/TrEMBL;Acc:D0N1H1]
PITG_05940	Spindle assembly protein, putative [Source:UniProtKB/TrEMBL;Acc:D0N628]
PITG_00380	Sphingosine-1-phosphate lyase, putative [Source:UniProtKB/TrEMBL;Acc:D0MQM9]
PITG_19886	Sphingosine kinase, putative [Source:UniProtKB/TrEMBL;Acc:D0P0P9]
PITG_13546	Sphingosine kinase, putative [Source:UniProtKB/TrEMBL;Acc:D0NM88]
PITG_02693	Sphingomyelinase phosphodiesterase, putative [Source:UniProtKB/TrEMBL;Acc:D0MWZ8]
PITG_13403	Sphingolipid delta(4)-desaturase DES1-like protein [Source:UniProtKB/TrEMBL;Acc:D0NLW8]
PITG_15216	S-phase kinase-associated protein 1A [Source:UniProtKB/TrEMBL;Acc:D0NQ65]
PITG_01260	S-phase kinase-associated protein 1A [Source:UniProtKB/TrEMBL;Acc:D0MV20]
PITG_17608	Spermine synthase, putative [Source:UniProtKB/TrEMBL;Acc:D0NWT1]
PITG_10866	Spermidine synthase, putative [Source:UniProtKB/TrEMBL;Acc:D0NH98]
PITG_03275	Spastin and Fidgetin-like protein [Source:UniProtKB/TrEMBL;Acc:D0MZT8]
PITG_12915	Sorting nexin, putative [Source:UniProtKB/TrEMBL;Acc:D0NJV0]
PITG_03342	Sorting and assembly machinery component 50 [Source:UniProtKB/TrEMBL;Acc:D0N003]
PITG_08468	Sorbitol dehydrogenase, putative [Source:UniProtKB/TrEMBL;Acc:D0NAP3]
PITG_04121	Sorbitol dehydrogenase, putative [Source:UniProtKB/TrEMBL;Acc:D0N0L5]
PITG_15194	Solute:Sodium Symporter (SSS) Family [Source:UniProtKB/TrEMBL;Acc:D0NQ53]
PITG_08544	Solute:Sodium Symporter (SSS) Family [Source:UniProtKB/TrEMBL;Acc:D0NAV8]
PITG_11290	Solute carrier family, facilitated glucose transporter, putative [Source:UniProtKB/TrEMBL;Acc:D0NGN7]
PITG_13005	Solute carrier family 2, facilitated glucose transporter, putative [Source:UniProtKB/TrEMBL;Acc:D0NK25]
PITG_01778	Soluble pyridine nucleotide transhydrogenase, putative [Source:UniProtKB/TrEMBL;Acc:D0MU25]
PITG_20792	Soluble calcium-activated nucleotidase, putative [Source:UniProtKB/TrEMBL;Acc:D0P2Q1]
PITG_11140	Sodium-dependent phosphate transporter, putative [Source:UniProtKB/TrEMBL;Acc:D0NGA2]
PITG_17480	Sodium-coupled neutral amino acid transporter, putative [Source:UniProtKB/TrEMBL;Acc:D0NWD4]
PITG_00310	Sodium-coupled neutral amino acid transporter, putative [Source:UniProtKB/TrEMBL;Acc:D0MQH3]
PITG_16061	Sodium/potassium-transporting ATPase subunit alpha, putative [Source:UniProtKB/TrEMBL;Acc:D0NSS4]
PITG_16097	Sodium/hydrogen exchanger [Source:UniProtKB/TrEMBL;Acc:D0NSV7]
PITG_07241	Sodium/hydrogen exchanger [Source:UniProtKB/TrEMBL;Acc:D0N7L2]
PITG_03265	Sodium/hydrogen exchanger [Source:UniProtKB/TrEMBL;Acc:D0MZS8]
PITG_03264	Sodium/hydrogen exchanger [Source:UniProtKB/TrEMBL;Acc:D0MZS7]
PITG_01644	Sodium/hydrogen exchanger [Source:UniProtKB/TrEMBL;Acc:D0MTQ7]
PITG_00332	Sodium/hydrogen exchanger [Source:UniProtKB/TrEMBL;Acc:D0MQJ0]
PITG_02651	Sodium/glucose cotransporter, putative [Source:UniProtKB/TrEMBL;Acc:D0MWV9]
PITG_22391	Sodium transport ATPase, putative [Source:UniProtKB/TrEMBL;Acc:D0RM88]
PITG_18424	Snurportin-like protein [Source:UniProtKB/TrEMBL;Acc:D0NX00]
PITG_07945	snRNA-activating protein complex subunit 3, putative [Source:UniProtKB/TrEMBL;Acc:D0N941]
PITG_15509	SNF2 family helicase/ATPase and F-box protein, putative [Source:UniProtKB/TrEMBL;Acc:D0NRE9]
PITG_14707	SNF1-related protein kinase catalytic subunit alpha, putative [Source:UniProtKB/TrEMBL;Acc:D0NQW5]
PITG_15954	SNARE associated Golgi protein, putative [Source:UniProtKB/TrEMBL;Acc:D0NS41]
PITG_04424	SNARE associated Golgi protein, putative [Source:UniProtKB/TrEMBL;Acc:D0N182]
PITG_01822	SNARE associated Golgi protein, putative [Source:UniProtKB/TrEMBL;Acc:D0MU63]
PITG_09611	Small ubiquitin-like modifier (SUMO), putative [Source:UniProtKB/TrEMBL;Acc:D0NCE4]
EPrPING00000000777	Small nucleolar RNA U3 [Source:RFAM;Acc:RF00012]
EPrPING00000003218	Small nucleolar RNA U3 [Source:RFAM;Acc:RF00012]
EPrPING00000001034	Small nucleolar RNA snR60/Z15/Z230/Z193/J17 [Source:RFAM;Acc:RF00309]
EPrPING00000005787	Small nucleolar RNA snR56 [Source:RFAM;Acc:RF01188]
EPrPING00000005556	Small nucleolar RNA SNORD14 [Source:RFAM;Acc:RF00016]
EPrPING00000006971	Small nucleolar RNA snoR72Y [Source:RFAM;Acc:RF01217]
PITG_18752	Small nuclear ribonucleoprotein-associated protein, putative [Source:UniProtKB/TrEMBL;Acc:D0NZ60]
PITG_09488	Small nuclear ribonucleoprotein Sm D3 [Source:UniProtKB/TrEMBL;Acc:D0NC45]
PITG_20904	Small nuclear ribonucleoprotein Sm D1 [Source:UniProtKB/TrEMBL;Acc:D0P2Y3]
PITG_15653	Small nuclear ribonucleoprotein G [Source:UniProtKB/TrEMBL;Acc:D0NS89]
PITG_23192	Small nuclear ribonucleoprotein F, putative [Source:UniProtKB/TrEMBL;Acc:D0P2R2]
PITG_05666	Small nuclear ribonucleoprotein E [Source:UniProtKB/TrEMBL;Acc:D0N3E0]
PITG_00337	Small mechanosensitive channel family protein, putative [Source:UniProtKB/TrEMBL;Acc:D0MQJ5]
PITG_23077	Small cysteine-rich protein SCR91 [Source:UniProtKB/TrEMBL;Acc:D0NTX2]
PITG_01698	Small cysteine rich protein SCR76 [Source:UniProtKB/TrEMBL;Acc:D0MTV5]
PITG_23123	Small cysteine rich protein SCR50 [Source:UniProtKB/TrEMBL;Acc:D0NXU8]
PITG_16145	Small cysteine rich protein SCR108-like protein [Source:UniProtKB/TrEMBL;Acc:D0NT00]
PITG_09793	Small cysteine rich protein SCR108 [Source:UniProtKB/TrEMBL;Acc:Q8H702]
PITG_01639	Small Conductance Mechanosensitive Ion Channel (MscS) Family [Source:UniProtKB/TrEMBL;Acc:D0MTQ2]
PITG_04114	Small cellulose binding protein, putative [Source:UniProtKB/TrEMBL;Acc:D0N0L0]
PITG_19436	Sister chromatid cohesion protein PDS5 [Source:UniProtKB/TrEMBL;Acc:D0P078]
PITG_10801	Sister chromatid cohesion protein PDS5 [Source:UniProtKB/TrEMBL;Acc:D0NH43]
PITG_14854	Signal recognition particle, putative [Source:UniProtKB/TrEMBL;Acc:D0NP72]
PITG_06635	Signal recognition particle, putative [Source:UniProtKB/TrEMBL;Acc:D0N5B0]
PITG_01171	Signal recognition particle, putative [Source:UniProtKB/TrEMBL;Acc:D0MUT9]
PITG_03614	Signal recognition particle receptor subunit alpha [Source:UniProtKB/TrEMBL;Acc:D0MY24]
PITG_10134	Signal peptide peptidase-like, aspartyl protease family A22B, putative [Source:UniProtKB/TrEMBL;Acc:D0NEE2]
PITG_13186	Signal peptide peptidase-like protein [Source:UniProtKB/TrEMBL;Acc:D0NJT1]
PITG_08206	Signal peptidase complex subunit 3, putative [Source:UniProtKB/TrEMBL;Acc:D0N9Q7]
PITG_17929	Signal peptidase complex catalytic subunit SEC11A, putative [Source:UniProtKB/TrEMBL;Acc:D0NXA6]
PITG_07162	Sideroflexin-1-like protein [Source:UniProtKB/TrEMBL;Acc:D0N7F3]
PITG_00225	Sialin-like protein [Source:UniProtKB/TrEMBL;Acc:D0MQ94]
PITG_16477	Short-chain specific acyl-CoA dehydrogenase, mitochondrial [Source:UniProtKB/TrEMBL;Acc:D0NTR0]
Novel01252	short-chain dehydrogenase, putative [Talaromyces stipitatus ATCC 10500]>gi|218717280|gb|EED16701.1| short-chain dehydrogenase, putative [Talaromyces stipitatus ATCC 10500]
PITG_15615	Short/branched chain specific acyl-CoA dehydrogenase, putative [Source:UniProtKB/TrEMBL;Acc:D0NT67]
PITG_21293	Short chain dehydrogenase, putative [Source:UniProtKB/TrEMBL;Acc:D0P467]
PITG_18927	Short chain dehydrogenase, putative [Source:UniProtKB/TrEMBL;Acc:D0P013]
PITG_12798	Short chain dehydrogenase, putative [Source:UniProtKB/TrEMBL;Acc:D0NL70]
PITG_12796	Short chain dehydrogenase, putative [Source:UniProtKB/TrEMBL;Acc:D0NL68]
PITG_12795	Short chain dehydrogenase, putative [Source:UniProtKB/TrEMBL;Acc:D0NL67]
PITG_07072	Short chain dehydrogenase, putative [Source:UniProtKB/TrEMBL;Acc:D0N771]
PITG_06982	Short chain dehydrogenase, putative [Source:UniProtKB/TrEMBL;Acc:D0N6Y8]
PITG_06891	S-formylglutathione hydrolase, putative [Source:UniProtKB/TrEMBL;Acc:D0N6Q1]
Novel01036	SET domain-containing protein [Aspergillus ruber CBS 135680]
PITG_04599	Sestrin-like protein [Source:UniProtKB/TrEMBL;Acc:D0N1L6]
PITG_09791	Seryl-tRNA synthetase [Source:UniProtKB/TrEMBL;Acc:D0NCU4]
PITG_03460	Seryl-tRNA synthetase [Source:UniProtKB/TrEMBL;Acc:D0N0B6]
PITG_06216	Serine-pyruvate aminotransferase, putative [Source:UniProtKB/TrEMBL;Acc:D0N4C3]
PITG_13977	Serine/threonine-protein phosphatase 6 regulatory subunit, putative [Source:UniProtKB/TrEMBL;Acc:D0NN88]
PITG_02042	Serine/threonine-protein phosphatase 4 regulatory subunit, putative [Source:UniProtKB/TrEMBL;Acc:D0MUQ9]
PITG_03711	Serine/threonine-protein phosphatase 2A regulatory subunit B', putative [Source:UniProtKB/TrEMBL;Acc:D0MYB3]
PITG_02137	Serine/threonine-protein phosphatase 2A 65 kDa regulatory subunit A, putative [Source:UniProtKB/TrEMBL;Acc:D0MVK6]
PITG_19036	Serine/threonine-protein phosphatase [Source:UniProtKB/TrEMBL;Acc:D0NZT9]
PITG_19257	Serine/threonine-protein phosphatase [Source:UniProtKB/TrEMBL;Acc:D0NZK1]
PITG_16326	Serine/threonine-protein phosphatase [Source:UniProtKB/TrEMBL;Acc:D0NU08]
PITG_13302	Serine/threonine-protein phosphatase [Source:UniProtKB/TrEMBL;Acc:D0NLN0]
PITG_06715	Serine/threonine-protein phosphatase [Source:UniProtKB/TrEMBL;Acc:D0N7X5]
PITG_07038	Serine/threonine-protein phosphatase [Source:UniProtKB/TrEMBL;Acc:D0N737]
PITG_04681	Serine/threonine-protein phosphatase [Source:UniProtKB/TrEMBL;Acc:D0N1T1]
PITG_03608	Serine/threonine-protein phosphatase [Source:UniProtKB/TrEMBL;Acc:D0MY18]
PITG_03574	Serine/threonine-protein phosphatase [Source:UniProtKB/TrEMBL;Acc:D0MXY7]
PITG_01957	Serine/threonine-protein phosphatase [Source:UniProtKB/TrEMBL;Acc:D0MUI2]
PITG_01953	Serine/threonine-protein phosphatase [Source:UniProtKB/TrEMBL;Acc:D0MUH8]
PITG_01417	Serine/threonine-protein phosphatase [Source:UniProtKB/TrEMBL;Acc:D0MT70]
PITG_06236	Serine/threonine-protein kinase PKZ1 [Source:UniProtKB/Swiss-Prot;Acc:D0N4E2]
PITG_00407	Serine/threonine-protein kinase [Source:UniProtKB/TrEMBL;Acc:D0MQQ5]
PITG_11750	Serine/threonine protein phosphatase 2A 59 kDa regulatory subunit B' gamma, putative [Source:UniProtKB/TrEMBL;Acc:D0NIG3]
PITG_06594	Serine/threonine protein phosphatase 2A [Source:UniProtKB/TrEMBL;Acc:D0N576]
PITG_20808	Serine/threonine protein kinase [Source:UniProtKB/TrEMBL;Acc:D0P315]
PITG_19773	Serine/threonine protein kinase [Source:UniProtKB/TrEMBL;Acc:D0P114]
PITG_19869	Serine/threonine protein kinase [Source:UniProtKB/TrEMBL;Acc:D0P0N5]
PITG_19235	Serine/threonine protein kinase [Source:UniProtKB/TrEMBL;Acc:D0NZS5]
PITG_17333	Serine/threonine protein kinase [Source:UniProtKB/TrEMBL;Acc:D0NVU1]
PITG_13997	Serine/threonine protein kinase [Source:UniProtKB/TrEMBL;Acc:D0NNA3]
PITG_13814	Serine/threonine protein kinase [Source:UniProtKB/TrEMBL;Acc:D0NMV1]
PITG_13669	Serine/threonine protein kinase [Source:UniProtKB/TrEMBL;Acc:D0NMI4]
PITG_12699	Serine/threonine protein kinase [Source:UniProtKB/TrEMBL;Acc:D0NKZ6]
PITG_12993	Serine/threonine protein kinase [Source:UniProtKB/TrEMBL;Acc:D0NK13]
PITG_11204	Serine/threonine protein kinase [Source:UniProtKB/TrEMBL;Acc:D0NGF5]
PITG_10334	Serine/threonine protein kinase [Source:UniProtKB/TrEMBL;Acc:D0NF32]
PITG_06379	Serine/threonine protein kinase [Source:UniProtKB/TrEMBL;Acc:D0N4Q5]
PITG_05365	Serine/threonine protein kinase [Source:UniProtKB/TrEMBL;Acc:D0N462]
PITG_04910	Serine/threonine protein kinase [Source:UniProtKB/TrEMBL;Acc:D0N2C4]
PITG_22715	Serine/threonine protein kinase [Source:UniProtKB/TrEMBL;Acc:D0MZN6]
PITG_03901	Serine/threonine protein kinase [Source:UniProtKB/TrEMBL;Acc:D0MYT9]
PITG_00858	Serine/threonine protein kinase [Source:UniProtKB/TrEMBL;Acc:D0MRV1]
PITG_08438	Serine/arginine repetitive matrix protein, putative [Source:UniProtKB/TrEMBL;Acc:D0NAL8]
PITG_08581	Serine racemase, putative [Source:UniProtKB/TrEMBL;Acc:D0NAZ0]
PITG_21623	Serine protease, putative [Source:UniProtKB/TrEMBL;Acc:D0P4R3]
PITG_18274	Serine protease, putative [Source:UniProtKB/TrEMBL;Acc:D0NXS1]
PITG_11807	Serine protease, putative [Source:UniProtKB/TrEMBL;Acc:D0NHV6]
PITG_02708	Serine protease, putative [Source:UniProtKB/TrEMBL;Acc:D0MX09]
PITG_15889	Serine protease family S54, putative [Source:UniProtKB/TrEMBL;Acc:D0NRZ6]
PITG_01641	Serine protease family S54, putative [Source:UniProtKB/TrEMBL;Acc:D0MTQ4]
PITG_00381	Serine protease family S54, putative [Source:UniProtKB/TrEMBL;Acc:D0MQN0]
PITG_18854	Serine protease family S33, putative [Source:UniProtKB/TrEMBL;Acc:D0NZC0]
PITG_17741	Serine protease family S33, putative [Source:UniProtKB/TrEMBL;Acc:D0NWB6]
PITG_15958	Serine protease family S33, putative [Source:UniProtKB/TrEMBL;Acc:D0NS45]
PITG_15957	Serine protease family S33, putative [Source:UniProtKB/TrEMBL;Acc:D0NS44]
PITG_15953	Serine protease family S33, putative [Source:UniProtKB/TrEMBL;Acc:D0NS40]
PITG_15952	Serine protease family S33, putative [Source:UniProtKB/TrEMBL;Acc:D0NS39]
PITG_15948	Serine protease family S33, putative [Source:UniProtKB/TrEMBL;Acc:D0NS37]
PITG_15077	Serine protease family S33, putative [Source:UniProtKB/TrEMBL;Acc:D0NRL4]
PITG_15072	Serine protease family S33, putative [Source:UniProtKB/TrEMBL;Acc:D0NRK9]
PITG_15466	Serine protease family S33, putative [Source:UniProtKB/TrEMBL;Acc:D0NRB1]
PITG_15394	Serine protease family S33, putative [Source:UniProtKB/TrEMBL;Acc:D0NR53]
PITG_15239	Serine protease family S33, putative [Source:UniProtKB/TrEMBL;Acc:D0NQ81]
PITG_13409	Serine protease family S33, putative [Source:UniProtKB/TrEMBL;Acc:D0NLX3]
PITG_13407	Serine protease family S33, putative [Source:UniProtKB/TrEMBL;Acc:D0NLX2]
PITG_12145	Serine protease family S33, putative [Source:UniProtKB/TrEMBL;Acc:D0NJ54]
PITG_12144	Serine protease family S33, putative [Source:UniProtKB/TrEMBL;Acc:D0NJ53]
PITG_11573	Serine protease family S33, putative [Source:UniProtKB/TrEMBL;Acc:D0NI28]
PITG_11815	Serine protease family S33, putative [Source:UniProtKB/TrEMBL;Acc:D0NHV9]
PITG_06782	Serine protease family S33, putative [Source:UniProtKB/TrEMBL;Acc:D0N838]
PITG_07136	Serine protease family S33, putative [Source:UniProtKB/TrEMBL;Acc:D0N7D0]
PITG_07069	Serine protease family S33, putative [Source:UniProtKB/TrEMBL;Acc:D0N768]
PITG_06459	Serine protease family S33, putative [Source:UniProtKB/TrEMBL;Acc:D0N4X1]
PITG_06458	Serine protease family S33, putative [Source:UniProtKB/TrEMBL;Acc:D0N4X0]
PITG_01429	Serine protease family S33, putative [Source:UniProtKB/TrEMBL;Acc:D0MT81]
PITG_00394	Serine protease family S33, putative [Source:UniProtKB/TrEMBL;Acc:D0MQP2]
PITG_00392	Serine protease family S33, putative [Source:UniProtKB/TrEMBL;Acc:D0MQP0]
PITG_12482	Serine protease family S28, putative [Source:UniProtKB/TrEMBL;Acc:D0NKM4]
PITG_08570	Serine protease family S28, putative [Source:UniProtKB/TrEMBL;Acc:D0NAX9]
PITG_19770	Serine protease family S26A, putative [Source:UniProtKB/TrEMBL;Acc:D0P111]
PITG_14667	Serine protease family S15, putative [Source:UniProtKB/TrEMBL;Acc:D0NQT6]
PITG_11592	Serine protease family S15, putative [Source:UniProtKB/TrEMBL;Acc:D0NI42]
PITG_07636	Serine protease family S15, putative [Source:UniProtKB/TrEMBL;Acc:D0N8S4]
PITG_21607	Serine protease family S10, putative [Source:UniProtKB/TrEMBL;Acc:D0P4L5]
PITG_21606	Serine protease family S10, putative [Source:UniProtKB/TrEMBL;Acc:D0P4L4]
PITG_11525	Serine protease family S10, putative [Source:UniProtKB/TrEMBL;Acc:D0NIZ1]
PITG_11524	Serine protease family S10, putative [Source:UniProtKB/TrEMBL;Acc:D0NIZ0]
PITG_07165	Serine protease family S10, putative [Source:UniProtKB/TrEMBL;Acc:D0N7F6]
PITG_07164	Serine protease family S10, putative [Source:UniProtKB/TrEMBL;Acc:D0N7F5]
PITG_07161	Serine protease family S10, putative [Source:UniProtKB/TrEMBL;Acc:D0N7F2]
PITG_07160	Serine protease family S10, putative [Source:UniProtKB/TrEMBL;Acc:D0N7F1]
PITG_07157	Serine protease family S10, putative [Source:UniProtKB/TrEMBL;Acc:D0N7F0]
PITG_07156	Serine protease family S10, putative [Source:UniProtKB/TrEMBL;Acc:D0N7E9]
PITG_07153	Serine protease family S10, putative [Source:UniProtKB/TrEMBL;Acc:D0N7E6]
PITG_07149	Serine protease family S10, putative [Source:UniProtKB/TrEMBL;Acc:D0N7E2]
PITG_04724	Serine protease family S10, putative [Source:UniProtKB/TrEMBL;Acc:D0N1W7]
PITG_03409	Serine protease family S10, putative [Source:UniProtKB/TrEMBL;Acc:D0N067]
PITG_03409	Serine protease family S10, putative [Source:UniProtKB/TrEMBL;Acc:D0N067]
PITG_01447	Serine protease family S10, putative [Source:UniProtKB/TrEMBL;Acc:D0MT98]
PITG_07259	Serine protease family S09X, putative [Source:UniProtKB/TrEMBL;Acc:D0N7N0]
PITG_05955	Serine protease family S09X, putative [Source:UniProtKB/TrEMBL;Acc:D0N637]
PITG_05955	Serine protease family S09X, putative [Source:UniProtKB/TrEMBL;Acc:D0N637]
PITG_06692	Serine protease family S09X, putative [Source:UniProtKB/TrEMBL;Acc:D0N5G6]
PITG_05170	Serine protease family S09X, putative [Source:UniProtKB/TrEMBL;Acc:D0N3Q0]
PITG_00687	Serine protease family S09X, putative [Source:UniProtKB/TrEMBL;Acc:D0MRF6]
PITG_17550	Serine protease family S09A, putative [Source:UniProtKB/TrEMBL;Acc:D0NWM8]
PITG_17550	Serine protease family S09A, putative [Source:UniProtKB/TrEMBL;Acc:D0NWM8]
PITG_12099	Serine protease family S09A, putative [Source:UniProtKB/TrEMBL;Acc:D0NJ14]
PITG_18999	Serine protease family S08A, putative [Source:UniProtKB/TrEMBL;Acc:D0NYQ6]
PITG_16473	Serine protease family S08A, putative [Source:UniProtKB/TrEMBL;Acc:D0NTQ6]
PITG_13488	Serine protease family S08A, putative [Source:UniProtKB/TrEMBL;Acc:D0NM41]
PITG_00691	Serine protease family S08A, putative [Source:UniProtKB/TrEMBL;Acc:D0MRG0]
PITG_03898	Serine protease family S01B, putative [Source:UniProtKB/TrEMBL;Acc:D0MYT6]
PITG_03582	Serine protease family S01B, putative [Source:UniProtKB/TrEMBL;Acc:D0MXZ3]
PITG_02710	Serine protease family S01A, putative [Source:UniProtKB/TrEMBL;Acc:D0MX10]
PITG_02707	Serine protease family S01A, putative [Source:UniProtKB/TrEMBL;Acc:D0MX08]
PITG_02704	Serine protease family S01A, putative [Source:UniProtKB/TrEMBL;Acc:D0MX06]
PITG_13680	Serine protease [Source:UniProtKB/TrEMBL;Acc:B1AC86]
PITG_10028	Serine palmitoyltransferase, putative [Source:UniProtKB/TrEMBL;Acc:D0NE45]
PITG_01605	Serine palmitoyltransferase, putative [Source:UniProtKB/TrEMBL;Acc:D0MTM4]
PITG_01604	Serine palmitoyltransferase, putative [Source:UniProtKB/TrEMBL;Acc:D0MTM3]
PITG_14696	Serine hydroxymethyltransferase [Source:UniProtKB/TrEMBL;Acc:D0NQV6]
PITG_06427	Serine hydroxymethyltransferase [Source:UniProtKB/TrEMBL;Acc:D0N4U8]
PITG_08373	Serine hydrolase (FSH1)-like protein, putative [Source:UniProtKB/TrEMBL;Acc:D0NAF9]
PITG_02659	Serine hydrolase (FSH1)-like protein, putative [Source:UniProtKB/TrEMBL;Acc:D0MWW7]
PITG_02659	Serine hydrolase (FSH1)-like protein, putative [Source:UniProtKB/TrEMBL;Acc:D0MWW7]
PITG_02654	Serine hydrolase (FSH1)-like protein, putative [Source:UniProtKB/TrEMBL;Acc:D0MWW2]
PITG_02654	Serine hydrolase (FSH1)-like protein, putative [Source:UniProtKB/TrEMBL;Acc:D0MWW2]
PITG_00985	Serine hydrolase (FSH1), putative [Source:UniProtKB/TrEMBL;Acc:D0MS61]
PITG_00984	Serine hydrolase (FSH1), putative [Source:UniProtKB/TrEMBL;Acc:D0MS60]
PITG_07828	Serine carboxypeptidase-like family S10, putative [Source:UniProtKB/TrEMBL;Acc:D0N9X3]
PITG_07154	Serine carboxypeptidase, putative [Source:UniProtKB/TrEMBL;Acc:D0N7E7]
PITG_03293	Ser/thr protein kinase [Source:UniProtKB/TrEMBL;Acc:D0MZV6]
PITG_00124	Ser/thr kinase [Source:UniProtKB/TrEMBL;Acc:D0MSY1]
PITG_00477	Ser/thr kinase [Source:UniProtKB/TrEMBL;Acc:D0MQX1]
PITG_00477	Ser/thr kinase [Source:UniProtKB/TrEMBL;Acc:D0MQX1]
PITG_00464	Ser/thr kinase [Source:UniProtKB/TrEMBL;Acc:D0MQV8]
PITG_03102	Septum-promoting GTP-binding protein 1 [Source:UniProtKB/TrEMBL;Acc:D0MZD3]
PITG_09863	Septum site-determining protein minD [Source:UniProtKB/TrEMBL;Acc:D0NER3]
PITG_01329	Septum formation protein Maf [Source:UniProtKB/TrEMBL;Acc:D0MV87]
PITG_11445	Sepiapterin reductase, putative [Source:UniProtKB/TrEMBL;Acc:D0NIS8]
PITG_03497	Separin, putative [Source:UniProtKB/TrEMBL;Acc:D0MXR8]
PITG_10004	Selenoprotein W-related family, putative [Source:UniProtKB/TrEMBL;Acc:D0NE21]
PITG_17009	Selenocysteine-specific elongation factor, putative [Source:UniProtKB/TrEMBL;Acc:D0NUK8]
PITG_01146	Selenide, water dikinase, putative [Source:UniProtKB/TrEMBL;Acc:D0MSK9]
PITG_13434	Sel-1 family protein [Source:UniProtKB/TrEMBL;Acc:D0NLZ7]
PITG_12674	Sedoheptulokinase-like protein [Source:UniProtKB/TrEMBL;Acc:D0NKX5]
PITG_12675	Sedoheptulokinase, putative [Source:UniProtKB/TrEMBL;Acc:D0NKX6]
PITG_05156	Secretory protein OPEL [Source:UniProtKB/TrEMBL;Acc:D0N3P2]
PITG_22547	Secreted RxLR effector peptide protein, putative [Source:UniProtKB/TrEMBL;Acc:D0RMH5]
PITG_22375	Secreted RxLR effector peptide protein, putative [Source:UniProtKB/TrEMBL;Acc:D0RM80]
PITG_21740	Secreted RxLR effector peptide protein, putative [Source:UniProtKB/TrEMBL;Acc:D0P4D8]
PITG_21238	Secreted RxLR effector peptide protein, putative [Source:UniProtKB/TrEMBL;Acc:D0P3U3]
PITG_23202	Secreted RxLR effector peptide protein, putative [Source:UniProtKB/TrEMBL;Acc:D0P3S6]
PITG_21303	Secreted RxLR effector peptide protein, putative [Source:UniProtKB/TrEMBL;Acc:D0P3G1]
PITG_21303	Secreted RxLR effector peptide protein, putative [Source:UniProtKB/TrEMBL;Acc:D0P3G1]
PITG_19942	Secreted RxLR effector peptide protein, putative [Source:UniProtKB/TrEMBL;Acc:D0P1U4]
PITG_19309	Secreted RxLR effector peptide protein, putative [Source:UniProtKB/TrEMBL;Acc:D0NZX3]
PITG_19232	Secreted RxLR effector peptide protein, putative [Source:UniProtKB/TrEMBL;Acc:D0NZS2]
PITG_18670	Secreted RxLR effector peptide protein, putative [Source:UniProtKB/TrEMBL;Acc:D0NZA8]
PITG_18405	Secreted RxLR effector peptide protein, putative [Source:UniProtKB/TrEMBL;Acc:D0NYM3]
PITG_23129	Secreted RxLR effector peptide protein, putative [Source:UniProtKB/TrEMBL;Acc:D0NYF3]
PITG_23131	Secreted RxLR effector peptide protein, putative [Source:UniProtKB/TrEMBL;Acc:D0NY96]
PITG_18325	Secreted RxLR effector peptide protein, putative [Source:UniProtKB/TrEMBL;Acc:D0NXW3]
PITG_18215	Secreted RxLR effector peptide protein, putative [Source:UniProtKB/TrEMBL;Acc:D0NXM3]
PITG_17316	Secreted RxLR effector peptide protein, putative [Source:UniProtKB/TrEMBL;Acc:D0NVS7]
PITG_17309	Secreted RxLR effector peptide protein, putative [Source:UniProtKB/TrEMBL;Acc:D0NVS0]
PITG_23092	Secreted RxLR effector peptide protein, putative [Source:UniProtKB/TrEMBL;Acc:D0NVI5]
PITG_16705	Secreted RxLR effector peptide protein, putative [Source:UniProtKB/TrEMBL;Acc:D0NVF3]
PITG_17063	Secreted RxLR effector peptide protein, putative [Source:UniProtKB/TrEMBL;Acc:D0NUQ3]
PITG_16844	Secreted RxLR effector peptide protein, putative [Source:UniProtKB/TrEMBL;Acc:D0NU86]
PITG_16845	Secreted RxLR effector peptide protein, putative [Source:UniProtKB/TrEMBL;Acc:D0NU86]
PITG_16294	Secreted RxLR effector peptide protein, putative [Source:UniProtKB/TrEMBL;Acc:D0NTY1]
PITG_16427	Secreted RxLR effector peptide protein, putative [Source:UniProtKB/TrEMBL;Acc:D0NTL7]
PITG_16424	Secreted RxLR effector peptide protein, putative [Source:UniProtKB/TrEMBL;Acc:D0NTK5]
PITG_16275	Secreted RxLR effector peptide protein, putative [Source:UniProtKB/TrEMBL;Acc:D0NTI4]
PITG_16275	Secreted RxLR effector peptide protein, putative [Source:UniProtKB/TrEMBL;Acc:D0NTI4]
PITG_16233	Secreted RxLR effector peptide protein, putative [Source:UniProtKB/TrEMBL;Acc:D0NTF4]
PITG_16233	Secreted RxLR effector peptide protein, putative [Source:UniProtKB/TrEMBL;Acc:D0NTF4]
PITG_15763	Secreted RxLR effector peptide protein, putative [Source:UniProtKB/TrEMBL;Acc:D0NSH6]
PITG_15753	Secreted RxLR effector peptide protein, putative [Source:UniProtKB/TrEMBL;Acc:D0NSG8]
PITG_15712	Secreted RxLR effector peptide protein, putative [Source:UniProtKB/TrEMBL;Acc:D0NSE0]
PITG_15679	Secreted RxLR effector peptide protein, putative [Source:UniProtKB/TrEMBL;Acc:D0NSB3]
PITG_15930	Secreted RxLR effector peptide protein, putative [Source:UniProtKB/TrEMBL;Acc:D0NS28]
PITG_15930	Secreted RxLR effector peptide protein, putative [Source:UniProtKB/TrEMBL;Acc:D0NS28]
PITG_15152	Secreted RxLR effector peptide protein, putative [Source:UniProtKB/TrEMBL;Acc:D0NRS4]
PITG_15152	Secreted RxLR effector peptide protein, putative [Source:UniProtKB/TrEMBL;Acc:D0NRS4]
PITG_15142	Secreted RxLR effector peptide protein, putative [Source:UniProtKB/TrEMBL;Acc:D0NRR8]
PITG_15127	Secreted RxLR effector peptide protein, putative [Source:UniProtKB/TrEMBL;Acc:D0NRQ7]
PITG_15125	Secreted RxLR effector peptide protein, putative [Source:UniProtKB/TrEMBL;Acc:D0NRQ5]
PITG_15123	Secreted RxLR effector peptide protein, putative [Source:UniProtKB/TrEMBL;Acc:D0NRQ3]
PITG_15114	Secreted RxLR effector peptide protein, putative [Source:UniProtKB/TrEMBL;Acc:D0NRP6]
PITG_15110	Secreted RxLR effector peptide protein, putative [Source:UniProtKB/TrEMBL;Acc:D0NRP3]
PITG_15039	Secreted RxLR effector peptide protein, putative [Source:UniProtKB/TrEMBL;Acc:D0NRH9]
PITG_23036	Secreted RxLR effector peptide protein, putative [Source:UniProtKB/TrEMBL;Acc:D0NRH5]
PITG_23035	Secreted RxLR effector peptide protein, putative [Source:UniProtKB/TrEMBL;Acc:D0NRH3]
PITG_23046	Secreted RxLR effector peptide protein, putative [Source:UniProtKB/TrEMBL;Acc:D0NQF0]
PITG_15297	Secreted RxLR effector peptide protein, putative [Source:UniProtKB/TrEMBL;Acc:D0NQD5]
PITG_15278	Secreted RxLR effector peptide protein, putative [Source:UniProtKB/TrEMBL;Acc:D0NQB4]
PITG_15277	Secreted RxLR effector peptide protein, putative [Source:UniProtKB/TrEMBL;Acc:D0NQB3]
PITG_15235	Secreted RxLR effector peptide protein, putative [Source:UniProtKB/TrEMBL;Acc:D0NQ76]
PITG_15177	Secreted RxLR effector peptide protein, putative [Source:UniProtKB/TrEMBL;Acc:D0NQ44]
PITG_14360	Secreted RxLR effector peptide protein, putative [Source:UniProtKB/TrEMBL;Acc:D0NPN1]
PITG_14955	Secreted RxLR effector peptide protein, putative [Source:UniProtKB/TrEMBL;Acc:D0NPE6]
PITG_14932	Secreted RxLR effector peptide protein, putative [Source:UniProtKB/TrEMBL;Acc:D0NPC4]
PITG_14884	Secreted RxLR effector peptide protein, putative [Source:UniProtKB/TrEMBL;Acc:D0NP88]
PITG_14054	Secreted RxLR effector peptide protein, putative [Source:UniProtKB/TrEMBL;Acc:D0NNI8]
PITG_13847	Secreted RxLR effector peptide protein, putative [Source:UniProtKB/TrEMBL;Acc:D0NMY0]
PITG_13509	Secreted RxLR effector peptide protein, putative [Source:UniProtKB/TrEMBL;Acc:D0NM61]
PITG_13452	Secreted RxLR effector peptide protein, putative [Source:UniProtKB/TrEMBL;Acc:D0NM15]
PITG_13306	Secreted RxLR effector peptide protein, putative [Source:UniProtKB/TrEMBL;Acc:D0NLN4]
PITG_12731	Secreted RxLR effector peptide protein, putative [Source:UniProtKB/TrEMBL;Acc:D0NL13]
PITG_12710	Secreted RxLR effector peptide protein, putative [Source:UniProtKB/TrEMBL;Acc:D0NL01]
PITG_12458	Secreted RxLR effector peptide protein, putative [Source:UniProtKB/TrEMBL;Acc:D0NKK1]
PITG_13093	Secreted RxLR effector peptide protein, putative [Source:UniProtKB/TrEMBL;Acc:D0NK98]
PITG_13048	Secreted RxLR effector peptide protein, putative [Source:UniProtKB/TrEMBL;Acc:D0NK63]
PITG_13045	Secreted RxLR effector peptide protein, putative [Source:UniProtKB/TrEMBL;Acc:D0NK61]
PITG_13044	Secreted RxLR effector peptide protein, putative [Source:UniProtKB/TrEMBL;Acc:D0NK60]
PITG_12276	Secreted RxLR effector peptide protein, putative [Source:UniProtKB/TrEMBL;Acc:D0NJG9]
PITG_11484	Secreted RxLR effector peptide protein, putative [Source:UniProtKB/TrEMBL;Acc:D0NIW0]
PITG_22945	Secreted RxLR effector peptide protein, putative [Source:UniProtKB/TrEMBL;Acc:D0NI81]
PITG_11947	Secreted RxLR effector peptide protein, putative [Source:UniProtKB/TrEMBL;Acc:D0NHL2]
PITG_10835	Secreted RxLR effector peptide protein, putative [Source:UniProtKB/TrEMBL;Acc:D0NH71]
PITG_22922	Secreted RxLR effector peptide protein, putative [Source:UniProtKB/TrEMBL;Acc:D0NGU2]
PITG_10672	Secreted RxLR effector peptide protein, putative [Source:UniProtKB/TrEMBL;Acc:D0NGU0]
PITG_10654	Secreted RxLR effector peptide protein, putative [Source:UniProtKB/TrEMBL;Acc:D0NGS4]
PITG_22926	Secreted RxLR effector peptide protein, putative [Source:UniProtKB/TrEMBL;Acc:D0NFU7]
PITG_10396	Secreted RxLR effector peptide protein, putative [Source:UniProtKB/TrEMBL;Acc:D0NF80]
PITG_10341	Secreted RxLR effector peptide protein, putative [Source:UniProtKB/TrEMBL;Acc:D0NF38]
PITG_10248	Secreted RxLR effector peptide protein, putative [Source:UniProtKB/TrEMBL;Acc:D0NEW2]
PITG_10248	Secreted RxLR effector peptide protein, putative [Source:UniProtKB/TrEMBL;Acc:D0NEW2]
PITG_10232	Secreted RxLR effector peptide protein, putative [Source:UniProtKB/TrEMBL;Acc:D0NEV2]
PITG_10232	Secreted RxLR effector peptide protein, putative [Source:UniProtKB/TrEMBL;Acc:D0NEV2]
PITG_09861	Secreted RxLR effector peptide protein, putative [Source:UniProtKB/TrEMBL;Acc:D0NER1]
PITG_09836	Secreted RxLR effector peptide protein, putative [Source:UniProtKB/TrEMBL;Acc:D0NEP4]
PITG_09935	Secreted RxLR effector peptide protein, putative [Source:UniProtKB/TrEMBL;Acc:D0NDW1]
PITG_09773	Secreted RxLR effector peptide protein, putative [Source:UniProtKB/TrEMBL;Acc:D0NCS7]
PITG_09771	Secreted RxLR effector peptide protein, putative [Source:UniProtKB/TrEMBL;Acc:D0NCS5]
PITG_09732	Secreted RxLR effector peptide protein, putative [Source:UniProtKB/TrEMBL;Acc:D0NCP1]
PITG_09585	Secreted RxLR effector peptide protein, putative [Source:UniProtKB/TrEMBL;Acc:D0NCC1]
PITG_22880	Secreted RxLR effector peptide protein, putative [Source:UniProtKB/TrEMBL;Acc:D0NBT8]
PITG_09316	Secreted RxLR effector peptide protein, putative [Source:UniProtKB/TrEMBL;Acc:D0NBE6]
PITG_09224	Secreted RxLR effector peptide protein, putative [Source:UniProtKB/TrEMBL;Acc:D0NB65]
PITG_09218	Secreted RxLR effector peptide protein, putative [Source:UniProtKB/TrEMBL;Acc:D0NB60]
PITG_09216	Secreted RxLR effector peptide protein, putative [Source:UniProtKB/TrEMBL;Acc:D0NB59]
PITG_08174	Secreted RxLR effector peptide protein, putative [Source:UniProtKB/TrEMBL;Acc:D0N9M6]
PITG_08133	Secreted RxLR effector peptide protein, putative [Source:UniProtKB/TrEMBL;Acc:D0N9J3]
PITG_08074	Secreted RxLR effector peptide protein, putative [Source:UniProtKB/TrEMBL;Acc:D0N9E5]
PITG_07947	Secreted RxLR effector peptide protein, putative [Source:UniProtKB/TrEMBL;Acc:D0N943]
PITG_07594	Secreted RxLR effector peptide protein, putative [Source:UniProtKB/TrEMBL;Acc:D0N8Q8]
PITG_22828	Secreted RxLR effector peptide protein, putative [Source:UniProtKB/TrEMBL;Acc:D0N8Q3]
PITG_07569	Secreted RxLR effector peptide protein, putative [Source:UniProtKB/TrEMBL;Acc:D0N8N7]
PITG_07550	Secreted RxLR effector peptide protein, putative [Source:UniProtKB/TrEMBL;Acc:D0N8M0]
PITG_22825	Secreted RxLR effector peptide protein, putative [Source:UniProtKB/TrEMBL;Acc:D0N8J6]
PITG_06087	Secreted RxLR effector peptide protein, putative [Source:UniProtKB/TrEMBL;Acc:D0N6D2]
PITG_05910	Secreted RxLR effector peptide protein, putative [Source:UniProtKB/TrEMBL;Acc:D0N607]
PITG_05846	Secreted RxLR effector peptide protein, putative [Source:UniProtKB/TrEMBL;Acc:D0N5U0]
PITG_05750	Secreted RxLR effector peptide protein, putative [Source:UniProtKB/TrEMBL;Acc:D0N5L4]
PITG_22804	Secreted RxLR effector peptide protein, putative [Source:UniProtKB/TrEMBL;Acc:D0N5A1]
PITG_06478	Secreted RxLR effector peptide protein, putative [Source:UniProtKB/TrEMBL;Acc:D0N4Y1]
PITG_06308	Secreted RxLR effector peptide protein, putative [Source:UniProtKB/TrEMBL;Acc:D0N4K2]
PITG_06246	Secreted RxLR effector peptide protein, putative [Source:UniProtKB/TrEMBL;Acc:D0N4F0]
PITG_22798	Secreted RxLR effector peptide protein, putative [Source:UniProtKB/TrEMBL;Acc:D0N4E0]
PITG_05014	Secreted RxLR effector peptide protein, putative [Source:UniProtKB/TrEMBL;Acc:D0N2K8]
PITG_04388	Secreted RxLR effector peptide protein, putative [Source:UniProtKB/TrEMBL;Acc:D0N158]
PITG_04339	Secreted RxLR effector peptide protein, putative [Source:UniProtKB/TrEMBL;Acc:D0N118]
PITG_04314	Secreted RxLR effector peptide protein, putative [Source:UniProtKB/TrEMBL;Acc:D0N0Z8]
PITG_22729	Secreted RxLR effector peptide protein, putative [Source:UniProtKB/TrEMBL;Acc:D0N0N1]
PITG_04089	Secreted RxLR effector peptide protein, putative [Source:UniProtKB/TrEMBL;Acc:D0N0I9]
PITG_04074	Secreted RxLR effector peptide protein, putative [Source:UniProtKB/TrEMBL;Acc:D0N0H6]
PITG_04049	Secreted RxLR effector peptide protein, putative [Source:UniProtKB/TrEMBL;Acc:D0N0F2]
PITG_03192	Secreted RxLR effector peptide protein, putative [Source:UniProtKB/TrEMBL;Acc:D0MZL5]
PITG_22712	Secreted RxLR effector peptide protein, putative [Source:UniProtKB/TrEMBL;Acc:D0MZ41]
PITG_02918	Secreted RxLR effector peptide protein, putative [Source:UniProtKB/TrEMBL;Acc:D0MXH8]
PITG_02897	Secreted RxLR effector peptide protein, putative [Source:UniProtKB/TrEMBL;Acc:D0MXG1]
PITG_02860	Secreted RxLR effector peptide protein, putative [Source:UniProtKB/TrEMBL;Acc:D0MXE4]
PITG_02843	Secreted RxLR effector peptide protein, putative [Source:UniProtKB/TrEMBL;Acc:D0MXC8]
PITG_02830	Secreted RxLR effector peptide protein, putative [Source:UniProtKB/TrEMBL;Acc:D0MXB9]
PITG_22675	Secreted RxLR effector peptide protein, putative [Source:UniProtKB/TrEMBL;Acc:D0MUU4]
PITG_00821	Secreted RxLR effector peptide protein, putative [Source:UniProtKB/TrEMBL;Acc:D0MRS3]
PITG_00707	Secreted RxLR effector peptide protein, putative [Source:UniProtKB/TrEMBL;Acc:D0MRH6]
PITG_00366	Secreted RxLR effector peptide protein, putative [Source:UniProtKB/TrEMBL;Acc:D0MQL8]
PITG_00366	Secreted RxLR effector peptide protein, putative [Source:UniProtKB/TrEMBL;Acc:D0MQL8]
PITG_14371	Secreted RxLR effector peptide protein, avr3a [Source:UniProtKB/TrEMBL;Acc:D0NPN8]
PITG_22944	Secreted peptide, putative [Source:UniProtKB/TrEMBL;Acc:D0NI80]
PITG_07284	SEC14 cytosolic factor, putative [Source:UniProtKB/TrEMBL;Acc:D0N7Q0]
PITG_07284	SEC14 cytosolic factor, putative [Source:UniProtKB/TrEMBL;Acc:D0N7Q0]
PITG_06920	SEC1 family transporter SLY1 [Source:UniProtKB/TrEMBL;Acc:D0N6T0]
PITG_18755	SDA1 family protein [Source:UniProtKB/TrEMBL;Acc:D0NZ63]
PITG_15746	SCP-like extracellular protein, putative [Source:UniProtKB/TrEMBL;Acc:D0NSG4]
PITG_10438	SCP-like extracellular protein [Source:UniProtKB/TrEMBL;Acc:D0NFB0]
PITG_10429	SCP-like extracellular protein [Source:UniProtKB/TrEMBL;Acc:D0NFA7]
PITG_10413	SCP-like extracellular protein [Source:UniProtKB/TrEMBL;Acc:D0NF95]
PITG_10412	SCP-like extracellular protein [Source:UniProtKB/TrEMBL;Acc:D0NF94]
PITG_10410	SCP-like extracellular protein [Source:UniProtKB/TrEMBL;Acc:D0NF93]
PITG_10409	SCP-like extracellular protein [Source:UniProtKB/TrEMBL;Acc:D0NF92]
PITG_10408	SCP-like extracellular protein [Source:UniProtKB/TrEMBL;Acc:D0NF91]
PITG_10038	SCP-like extracellular protein [Source:UniProtKB/TrEMBL;Acc:D0NE55]
PITG_10035	SCP-like extracellular protein [Source:UniProtKB/TrEMBL;Acc:D0NE52]
PITG_03175	SCP-like extracellular protein [Source:UniProtKB/TrEMBL;Acc:D0MZJ9]
PITG_02287	SCP-like extracellular protein [Source:UniProtKB/TrEMBL;Acc:D0MVY6]
PITG_09449	SCO1 family protein [Source:UniProtKB/TrEMBL;Acc:D0NC12]
PITG_00291	Scavenger mRNA-decapping enzyme DcpS, putative [Source:UniProtKB/TrEMBL;Acc:D0MQF4]
PITG_17117	Salicylate hydroxylase, putative [Source:UniProtKB/TrEMBL;Acc:D0NV27]
PITG_17516	S-adenosylmethionine synthase [Source:UniProtKB/TrEMBL;Acc:D0NWG8]
PITG_05637	S-adenosylmethionine mitochondrial carrier protein, putative [Source:UniProtKB/TrEMBL;Acc:D0N3B3]
PITG_01062	S-adenosylmethionine decarboxylase proenzyme [Source:UniProtKB/TrEMBL;Acc:D0MSC8]
PITG_02998	S-adenosyl-L-methionine-dependent methyltransferase, putative [Source:UniProtKB/TrEMBL;Acc:D0MZ45]
PITG_12471	S-adenosyl-L-methionine-dependent methyltransferase mraW-like protein [Source:UniProtKB/TrEMBL;Acc:D0NKL4]
PITG_01069	Ryanodine-inositol 1,4,5-triphosphate receptor Ca2 channel (RIR-CaC) family protein [Source:UniProtKB/TrEMBL;Acc:D0MSD5]
PITG_00635	Ryanodine-inositol 1,4,5-triphosphate receptor Ca2 channel (RIR-CaC) family protein [Source:UniProtKB/TrEMBL;Acc:D0MRA9]
PITG_00274	Ryanodine-inositol 1,4,5-triphosphate receptor Ca2 channel (RIR-CaC) family protein [Source:UniProtKB/TrEMBL;Acc:D0MQE0]
PITG_21648	RXLR effector family, putative [Source:UniProtKB/TrEMBL;Acc:D0P470]
PITG_22824	RXLR effector family, putative [Source:UniProtKB/TrEMBL;Acc:D0N8J4]
PITG_22648	RXLR effector family protein, putative [Source:UniProtKB/TrEMBL;Acc:D0RMP4]
PITG_20922	RXLR effector family protein, putative [Source:UniProtKB/TrEMBL;Acc:D0P235]
PITG_16713	RXLR effector family protein, putative [Source:UniProtKB/TrEMBL;Acc:D0NVF9]
PITG_14879	RXLR effector family protein, putative [Source:UniProtKB/TrEMBL;Acc:D0NP85]
PITG_12057	RXLR effector family protein, putative [Source:UniProtKB/TrEMBL;Acc:D0NHT7]
PITG_12057	RXLR effector family protein, putative [Source:UniProtKB/TrEMBL;Acc:D0NHT7]
PITG_09660	RXLR effector family protein, putative [Source:UniProtKB/TrEMBL;Acc:D0NCI3]
PITG_04276	RXLR effector family protein, putative [Source:UniProtKB/TrEMBL;Acc:D0N0W8]
PITG_04269	RXLR effector family protein, putative [Source:UniProtKB/TrEMBL;Acc:D0N0W1]
PITG_05745	RWP-RK domain-containing protein, putative [Source:UniProtKB/TrEMBL;Acc:D0N5K9]
PITG_05742	RWP-RK domain-containing protein, putative [Source:UniProtKB/TrEMBL;Acc:D0N5K6]
PITG_05734	RWP-RK domain-containing protein, putative [Source:UniProtKB/TrEMBL;Acc:D0N5K0]
PITG_12292	rRNA-processing protein, putative [Source:UniProtKB/TrEMBL;Acc:D0NJI4]
PITG_12305	rRNA-processing protein FCF1 [Source:UniProtKB/TrEMBL;Acc:D0NJJ7]
PITG_14248	rRNA-processing protein EBP2, putative [Source:UniProtKB/TrEMBL;Acc:D0NNY5]
PITG_09243	rRNA methyltransferase, putative [Source:UniProtKB/TrEMBL;Acc:D0NB80]
PITG_00663	rRNA methyltransferase, putative [Source:UniProtKB/TrEMBL;Acc:D0MRD5]
PITG_16107	rRNA biogenesis protein rrp5 [Source:UniProtKB/TrEMBL;Acc:D0NSW6]
PITG_07308	rRNA 2'-O-methyltransferase fibrillarin, putative [Source:UniProtKB/TrEMBL;Acc:D0N7S3]
Novel00445	Rrm3p [Rhizophagus irregularis DAOM 197198w]>gi|595487770|gb|EXX73393.1| Rrm3p [Rhizophagus irregularis DAOM 197198w]
PITG_21185	RPS6 protein kinase [Source:UniProtKB/TrEMBL;Acc:D0P397]
PITG_21185	RPS6 protein kinase [Source:UniProtKB/TrEMBL;Acc:D0P397]
EPrPING00000004451	RNase MRP [Source:RFAM;Acc:RF00030]
PITG_10457	RNA-dependent RNA Polymerase1 (RDR1) [Source:UniProtKB/TrEMBL;Acc:D0NFC8]
PITG_12876	RNA-binding protein, putative [Source:UniProtKB/TrEMBL;Acc:D0NLD1]
PITG_12162	RNA-binding protein, putative [Source:UniProtKB/TrEMBL;Acc:D0NJ71]
PITG_06868	RNA-binding protein, putative [Source:UniProtKB/TrEMBL;Acc:D0N6N1]
PITG_01680	RNA-binding protein PNO1-like protein [Source:UniProtKB/TrEMBL;Acc:D0MTT7]
PITG_13300	RNA-binding protein NOB1 [Source:UniProtKB/TrEMBL;Acc:D0NLM8]
PITG_13146	RNA pseudouridylate synthase-like protein [Source:UniProtKB/TrEMBL;Acc:D0NJP5]
PITG_10574	RNA pseudouridylate synthase, putative [Source:UniProtKB/TrEMBL;Acc:D0NFN0]
PITG_05536	RNA pseudouridylate synthase, putative [Source:UniProtKB/TrEMBL;Acc:D0N321]
PITG_17930	RNA pseudouridine synthase, putative [Source:UniProtKB/TrEMBL;Acc:D0NXA7]
PITG_13041	RNA polymerase-associated protein RTF1 [Source:UniProtKB/TrEMBL;Acc:D0NK57]
PITG_03348	RNA polymerase-associated protein CTR9 [Source:UniProtKB/TrEMBL;Acc:D0N009]
PITG_15566	RNA polymerase I-specific transcription initiation factor rrn3, putative [Source:UniProtKB/TrEMBL;Acc:D0NT31]
PITG_10333	RNA polymerase III transcription repressor MAF1 [Source:UniProtKB/TrEMBL;Acc:D0NF31]
PITG_10333	RNA polymerase III transcription repressor MAF1 [Source:UniProtKB/TrEMBL;Acc:D0NF31]
PITG_01750	RNA polymerase II-associated protein, putative [Source:UniProtKB/TrEMBL;Acc:D0MU02]
PITG_08087	RNA polymerase II-associated protein 1, putative [Source:UniProtKB/TrEMBL;Acc:D0N9F5]
PITG_03364	RNA polymerase II-associated factor 1 [Source:UniProtKB/TrEMBL;Acc:D0N025]
PITG_04941	RNA polymerase II subunit A C-terminal domain phosphatase, putative [Source:UniProtKB/TrEMBL;Acc:D0N2F3]
PITG_21401	RNA methyltransferase [Source:UniProtKB/TrEMBL;Acc:D0P3V9]
PITG_21401	RNA methyltransferase [Source:UniProtKB/TrEMBL;Acc:D0P3V9]
PITG_10316	RNA exonuclease 4 [Source:UniProtKB/TrEMBL;Acc:D0NF15]
PITG_18976	RNA binding protein, putative [Source:UniProtKB/TrEMBL;Acc:D0NZ84]
PITG_08765	RNA binding protein, putative [Source:UniProtKB/TrEMBL;Acc:D0ND59]
PITG_04862	RNA binding protein, putative [Source:UniProtKB/TrEMBL;Acc:D0N277]
PITG_17155	RNA 3'-terminal phosphate cyclase, putative [Source:UniProtKB/TrEMBL;Acc:D0NV57]
PITG_05445	RNA 3'-terminal phosphate cyclase, putative [Source:UniProtKB/TrEMBL;Acc:D0N2U2]
PITG_03576	RNA (Guanine-9-)-methyltransferase domain-containing protein, putative [Source:UniProtKB/TrEMBL;Acc:D0MXY9]
PITG_16469	RMD5 family protein [Source:UniProtKB/TrEMBL;Acc:D0NTQ2]
PITG_16813	Rio kinase [Source:UniProtKB/TrEMBL;Acc:D0NUX8]
PITG_03672	RIO kinase [Source:UniProtKB/TrEMBL;Acc:D0MY80]
PITG_10946	RING-finger-containing E3 ubiquitin ligase, putative [Source:UniProtKB/TrEMBL;Acc:D0NFT6]
PITG_16358	RING Finger Ubiquitin ligase, putative [Source:UniProtKB/TrEMBL;Acc:D0NU39]
PITG_07849	RING finger ubiquitin ligase, putative [Source:UniProtKB/TrEMBL;Acc:D0N9Z2]
PITG_20687	Ribulose-phosphate 3-epimerase [Source:UniProtKB/TrEMBL;Acc:D0P2S9]
PITG_03992	Ribulose-phosphate 3-epimerase [Source:UniProtKB/TrEMBL;Acc:D0MZ22]
PITG_18018	Ribosome-recycling factor, putative [Source:UniProtKB/TrEMBL;Acc:D0NXI7]
PITG_12678	Ribosome production factor 1, putative [Source:UniProtKB/TrEMBL;Acc:D0NKX9]
PITG_00401	Ribosome maturation protein SBDS, putative [Source:UniProtKB/TrEMBL;Acc:D0MQP9]
PITG_04384	Ribosome biogenesis regulatory protein [Source:UniProtKB/TrEMBL;Acc:D0N154]
PITG_19280	Ribosome biogenesis protein RLP24 [Source:UniProtKB/TrEMBL;Acc:D0NZL2]
PITG_22323	Ribosome biogenesis protein RLP24 [Source:UniProtKB/TrEMBL;Acc:D0NZL2]
PITG_01207	Ribosome biogenesis protein NSA2 [Source:UniProtKB/TrEMBL;Acc:D0MUX0]
PITG_00142	Ribosome biogenesis protein NEP1, putative [Source:UniProtKB/TrEMBL;Acc:D0MSZ9]
PITG_02887	Ribosome biogenesis protein BMS1 [Source:UniProtKB/TrEMBL;Acc:D0MXF4]
PITG_11635	Ribosome biogenesis ATPase RIX7 [Source:UniProtKB/TrEMBL;Acc:D0NI78]
PITG_01725	Ribosome biogenesis ATPase RIX7 [Source:UniProtKB/TrEMBL;Acc:D0MTY0]
PITG_10725	Ribosomal RNA processing protein 1 [Source:UniProtKB/TrEMBL;Acc:D0NGX9]
PITG_16446	Ribosomal protein S6 kinase, putative [Source:UniProtKB/TrEMBL;Acc:D0NTN1]
PITG_15089	Ribosomal protein S6 kinase, putative [Source:UniProtKB/TrEMBL;Acc:D0NRM5]
PITG_07055	Ribosomal protein S6 kinase, putative [Source:UniProtKB/TrEMBL;Acc:D0N754]
PITG_22264	Ribosomal protein S6 kinase alpha-5, putative [Source:UniProtKB/TrEMBL;Acc:D0RM25]
PITG_20798	Ribosomal protein S17, putative [Source:UniProtKB/TrEMBL;Acc:D0P2Q7]
PITG_19608	Ribosomal protein L7Ae/L30e/S12e/Gadd4, putative [Source:UniProtKB/TrEMBL;Acc:D0P0D1]
PITG_08834	Ribosomal protein L37 [Source:UniProtKB/TrEMBL;Acc:D0NDA7]
PITG_19157	Ribosomal protein L36 [Source:UniProtKB/TrEMBL;Acc:D0NYZ3]
PITG_15407	Ribosomal protein L34 [Source:UniProtKB/TrEMBL;Acc:D0NR65]
PITG_03916	Ribosomal protein L28, putative [Source:UniProtKB/TrEMBL;Acc:D0MYV3]
PITG_06799	Ribosomal protein L27 [Source:UniProtKB/TrEMBL;Acc:D0N851]
PITG_09627	Ribosomal protein L23, putative [Source:UniProtKB/TrEMBL;Acc:D0NCF6]
PITG_09525	Ribosomal protein L23, putative [Source:UniProtKB/TrEMBL;Acc:D0NC72]
PITG_09540	Ribosomal protein L19 [Source:UniProtKB/TrEMBL;Acc:D0NC86]
PITG_02578	Ribosomal protein L15 [Source:UniProtKB/TrEMBL;Acc:D0MWP5]
PITG_20795	Ribosomal protein [Source:UniProtKB/TrEMBL;Acc:D0P2Q4]
PITG_12193	Ribosomal protein [Source:UniProtKB/TrEMBL;Acc:D0NJ99]
PITG_01215	Ribosomal large subunit pseudouridine synthase F, putative [Source:UniProtKB/TrEMBL;Acc:D0MUX7]
PITG_21447	Ribosomal large subunit pseudouridine synthase A, putative [Source:UniProtKB/TrEMBL;Acc:D0P480]
PITG_21397	Ribose-phosphate pyrophosphokinase, putative [Source:UniProtKB/TrEMBL;Acc:D0P3V6]
PITG_05551	Ribose-phosphate pyrophosphokinase, putative [Source:UniProtKB/TrEMBL;Acc:D0N335]
PITG_09817	Ribose-phosphate pyrophosphokinase [Source:UniProtKB/TrEMBL;Acc:D0NEM6]
PITG_04665	Ribose-5-phosphate isomerase [Source:UniProtKB/TrEMBL;Acc:D0N1R6]
PITG_15659	Ribonucleoside-diphosphate reductase small chain [Source:UniProtKB/TrEMBL;Acc:D0NS95]
PITG_03347	Ribonucleoside-diphosphate reductase small chain [Source:UniProtKB/TrEMBL;Acc:D0N008]
PITG_05998	Ribonucleoside-diphosphate reductase [Source:UniProtKB/TrEMBL;Acc:D0N666]
PITG_05998	Ribonucleoside-diphosphate reductase [Source:UniProtKB/TrEMBL;Acc:D0N666]
PITG_16015	Ribonuclease, putative [Source:UniProtKB/TrEMBL;Acc:D0NSN5]
PITG_15217	Ribonuclease, putative [Source:UniProtKB/TrEMBL;Acc:D0NQ66]
PITG_01495	Ribonuclease, putative [Source:UniProtKB/TrEMBL;Acc:D0MTE2]
PITG_07174	Ribonuclease P protein subunit p30, putative [Source:UniProtKB/TrEMBL;Acc:D0N7G5]
Novel01297	ribonuclease P complex subunit Pop4 [Trichophyton rubrum CBS 118892]>gi|326463360|gb|EGD88813.1| hypothetical protein TERG_05062 [Trichophyton rubrum CBS 118892]>gi|607905346|gb|EZF42688.1| hypothetical protein H102_03731 [Trichophyton rubrum CBS 100081]>gi|607929472|gb|EZF63930.1| hypothetical protein H104_03729 [Trichophyton rubrum CBS 289.86]>gi|607941384|gb|EZF74557.1| hypothetical protein H1…
PITG_08831	Ribonuclease 3, putative [Source:UniProtKB/TrEMBL;Acc:D0NDA4]
PITG_13792	Ribonuclease [Source:UniProtKB/TrEMBL;Acc:D0NMT5]
PITG_12152	Ribonuclease [Source:UniProtKB/TrEMBL;Acc:D0NJ61]
PITG_03919	Ribokinase, putative [Source:UniProtKB/TrEMBL;Acc:D0MYV6]
PITG_16024	Riboflavin synthase subunit alpha, putative [Source:UniProtKB/TrEMBL;Acc:D0NSP3]
PITG_06845	Riboflavin kinase [Source:UniProtKB/TrEMBL;Acc:D0N6L1]
PITG_14920	Riboflavin biosynthesis protein ribBA, putative [Source:UniProtKB/TrEMBL;Acc:D0NPB6]
PITG_14920	Riboflavin biosynthesis protein ribBA, putative [Source:UniProtKB/TrEMBL;Acc:D0NPB6]
PITG_14918	Riboflavin biosynthesis protein ribBA, putative [Source:UniProtKB/TrEMBL;Acc:D0NPB4]
PITG_09579	Riboflavin biosynthesis protein ribBA, putative [Source:UniProtKB/TrEMBL;Acc:D0NCB5]
PITG_09637	Riboflavin biosynthesis protein ribBA [Source:UniProtKB/TrEMBL;Acc:D0NCG4]
PITG_00409	Rho GDP-dissociation inhibitor [Source:UniProtKB/TrEMBL;Acc:D0MQQ7]
Novel01844	Reverse transcriptase, RNA-dependent DNA polymerase domain-containing protein, partial [Rozella allomycis CSF55]
Novel00608	Reverse transcriptase, RNA-dependent DNA polymerase domain-containing protein, partial [Rozella allomycis CSF55]
Novel00773	reverse transcriptase [Yarrowia lipolytica]
Novel00344	retrotransposon ty3-gypsy subclass [Lichtheimia corymbifera JMRC:FSU:9682]
Novel00987	retrotransposon ty3-gypsy subclass [Lichtheimia corymbifera JMRC:FSU:9682]
Novel01315	retrotransposon ty3-gypsy subclass [Lichtheimia corymbifera JMRC:FSU:9682]
Novel01443	retrotransposon ty3-gypsy subclass [Lichtheimia corymbifera JMRC:FSU:9682]
Novel01820	retrotransposon ty3-gypsy subclass [Lichtheimia corymbifera JMRC:FSU:9682]
Novel01125	retrotransposable element tf2 155 kda proteintype 1-like [Lichtheimia corymbifera JMRC:FSU:9682]
Novel00073	Retrotransposable element Tf2 155 kDa protein type 1 OS=Schizosaccharomyces pombe (strain 972 / ATCC 24843) GN=Tf2-1 PE=4 SV=1 [Rhizoctonia solani AG-1 IB]
Novel00073	Retrotransposable element Tf2 155 kDa protein type 1 OS=Schizosaccharomyces pombe (strain 972 / ATCC 24843) GN=Tf2-1 PE=4 SV=1 [Rhizoctonia solani AG-1 IB]
Novel01031	Retrotransposable element Tf2 155 kDa protein type 1 [Rhizoctonia solani AG-1 IB]
Novel00893	Retrotransposable element Tf2 155 kDa protein type 1 [Rhizoctonia solani AG-1 IB]
Novel01210	Retrotransposable element Tf2 155 kDa protein type 1 [Rhizoctonia solani AG-1 IB]
PITG_20321	Retinol dehydrogenase, putative [Source:UniProtKB/TrEMBL;Acc:D0P213]
PITG_20320	Retinol dehydrogenase, putative [Source:UniProtKB/TrEMBL;Acc:D0P212]
PITG_17768	Retinol dehydrogenase, putative [Source:UniProtKB/TrEMBL;Acc:D0NW83]
PITG_06756	Retinol dehydrogenase, putative [Source:UniProtKB/TrEMBL;Acc:D0N812]
PITG_10875	Respiratory burst oxidase [Source:UniProtKB/TrEMBL;Acc:D0NHA5]
PITG_21540	Resistance-Nodulation-Cell Division (RND) Superfamily [Source:UniProtKB/TrEMBL;Acc:D0P4C6]
PITG_20139	Resistance-Nodulation-Cell Division (RND) Superfamily [Source:UniProtKB/TrEMBL;Acc:D0P181]
PITG_10901	Resistance-Nodulation-Cell Division (RND) superfamily [Source:UniProtKB/TrEMBL;Acc:D0NHD0]
PITG_10888	Resistance-Nodulation-Cell Division (RND) Superfamily [Source:UniProtKB/TrEMBL;Acc:D0NHB7]
PITG_10888	Resistance-Nodulation-Cell Division (RND) Superfamily [Source:UniProtKB/TrEMBL;Acc:D0NHB7]
PITG_06213	Resistance-Nodulation-Cell Division (RND) Superfamily [Source:UniProtKB/TrEMBL;Acc:D0N4C0]
PITG_05679	Replication protein A 70 kDa DNA-binding subunit, putative [Source:UniProtKB/TrEMBL;Acc:D0N3F2]
PITG_07546	Replication protein A 32 kDa subunit, putative [Source:UniProtKB/TrEMBL;Acc:D0N8L6]
Novel00584	replication factor-A protein 1, putative [Candida dubliniensis CD36]>gi|223641353|emb|CAX43313.1| replication factor-A protein 1, putative [Candida dubliniensis CD36]
PITG_18696	Replication factor C subunit, putative [Source:UniProtKB/TrEMBL;Acc:D0NZ13]
PITG_05302	Replication factor C subunit 5 [Source:UniProtKB/TrEMBL;Acc:D0N413]
PITG_03389	Replication factor C subunit 4 [Source:UniProtKB/TrEMBL;Acc:D0N047]
PITG_19314	Replication factor C subunit 3 [Source:UniProtKB/TrEMBL;Acc:D0NZX8]
PITG_18237	Replication factor C subunit 2 [Source:UniProtKB/TrEMBL;Acc:D0NXP0]
PITG_07644	Replication factor C subunit 1 [Source:UniProtKB/TrEMBL;Acc:D0N8T0]
Novel01162	related to transposase [Sporisorium reilianum SRZ2]
Novel00447	related to Transposase [Sporisorium reilianum SRZ2]
PITG_05517	Regulatory-associated protein of mTOR [Source:UniProtKB/TrEMBL;Acc:D0N306]
PITG_12797	Regulator of nonsense transcripts 2, putative [Source:UniProtKB/TrEMBL;Acc:D0NL69]
PITG_17263	Regulator of microtubule dynamics protein, putative [Source:UniProtKB/TrEMBL;Acc:D0NVN1]
PITG_16317	Regulator of microtubule dynamics protein, putative [Source:UniProtKB/TrEMBL;Acc:D0NTZ9]
PITG_23034	Regulator of G protein signaling [Source:UniProtKB/TrEMBL;Acc:D0NRH2]
PITG_17882	Regulator of chromosome condensation (RCC1)-like protein [Source:UniProtKB/TrEMBL;Acc:D0NWX5]
PITG_13443	Regulator of chromosome condensation (RCC1)-like protein [Source:UniProtKB/TrEMBL;Acc:D0NM06]
PITG_13443	Regulator of chromosome condensation (RCC1)-like protein [Source:UniProtKB/TrEMBL;Acc:D0NM06]
PITG_09855	Regulator of chromosome condensation (RCC1)-like protein [Source:UniProtKB/TrEMBL;Acc:D0NEQ9]
PITG_09820	Regulator of chromosome condensation (RCC1)-like protein [Source:UniProtKB/TrEMBL;Acc:D0NEM9]
PITG_08481	Regulator of chromosome condensation (RCC1)-like protein [Source:UniProtKB/TrEMBL;Acc:D0NAQ4]
PITG_06907	Regulator of chromosome condensation (RCC1)-like protein [Source:UniProtKB/TrEMBL;Acc:D0N6R7]
PITG_05457	Regulator of chromosome condensation (RCC1)-like protein [Source:UniProtKB/TrEMBL;Acc:D0N2V4]
PITG_04831	Regulator of chromosome condensation (RCC1)-like protein [Source:UniProtKB/TrEMBL;Acc:D0N246]
PITG_03433	Regulator of chromosome condensation (RCC1)-like protein [Source:UniProtKB/TrEMBL;Acc:D0N088]
PITG_03311	Regulator of chromosome condensation (RCC1)-like protein [Source:UniProtKB/TrEMBL;Acc:D0MZX4]
PITG_01250	Regulator of chromosome condensation (RCC1)-like protein [Source:UniProtKB/TrEMBL;Acc:D0MV10]
PITG_16001	Regulator of chromosome condensation (RCC1), putative [Source:UniProtKB/TrEMBL;Acc:D0NSM2]
PITG_10262	Regulator of chromosome condensation (RCC1), putative [Source:UniProtKB/TrEMBL;Acc:D0NEX2]
PITG_10061	Regulator of chromosome condensation (RCC1), putative [Source:UniProtKB/TrEMBL;Acc:D0NE78]
PITG_06773	Regulator of chromosome condensation (RCC1), putative [Source:UniProtKB/TrEMBL;Acc:D0N829]
PITG_09671	Receptor-type tyrosine-protein phosphatase, putative [Source:UniProtKB/TrEMBL;Acc:D0NCJ2]
PITG_16476	Receptor kinase, putative [Source:UniProtKB/TrEMBL;Acc:D0NTQ9]
PITG_00454	RCC1 and BTB domain-containing protein, putative [Source:UniProtKB/TrEMBL;Acc:D0MQU8]
PITG_17387	Ras-specific guanine nucleotide-releasing factor, putative [Source:UniProtKB/TrEMBL;Acc:D0NVY4]
PITG_01515	Ras-related GTP-binding protein, putative [Source:UniProtKB/TrEMBL;Acc:D0MTF8]
PITG_09898	Ras-like protein [Source:UniProtKB/TrEMBL;Acc:D0NEU5]
PITG_03392	Ras-like GTP-binding protein YPT1 [Source:UniProtKB/Swiss-Prot;Acc:Q01890]
PITG_02827	Ras-like GTP-binding protein [Source:UniProtKB/TrEMBL;Acc:D0MXB8]
PITG_03936	Ras protein let-60 [Source:UniProtKB/TrEMBL;Acc:D0MYX2]
PITG_19482	Ras protein let-60 [Source:UniProtKB/TrEMBL;Acc:D0MYX2]
PITG_10967	Ras GTPase-activating protein-binding protein, putative [Source:UniProtKB/TrEMBL;Acc:D0NFV0]
PITG_11726	Ras family GTPase, putative [Source:UniProtKB/TrEMBL;Acc:D0NIE8]
PITG_01258	Ras family GTPase, putative [Source:UniProtKB/TrEMBL;Acc:D0MV18]
PITG_01946	Ras family GTPase, putative [Source:UniProtKB/TrEMBL;Acc:D0MUH1]
PITG_01040	Ras family GTPase, putative [Source:UniProtKB/TrEMBL;Acc:D0MSA8]
PITG_01082	Ran-specific GTPase-activating protein, putative [Source:UniProtKB/TrEMBL;Acc:D0MSE7]
PITG_15780	Radial spoke protein 11 [Source:UniProtKB/TrEMBL;Acc:D0NSI9]
PITG_09952	Radial spoke protein [Source:UniProtKB/TrEMBL;Acc:D0NDX8]
PITG_05605	Radial spoke head protein, putative [Source:UniProtKB/TrEMBL;Acc:D0N385]
PITG_20562	RAC family serine/threonine-protein kinase [Source:UniProtKB/TrEMBL;Acc:D0P2G8]
PITG_18067	RAC family serine/threonine-protein kinase [Source:UniProtKB/TrEMBL;Acc:D0NY41]
PITG_06776	RAC family serine/threonine-protein kinase [Source:UniProtKB/TrEMBL;Acc:D0N832]
PITG_08698	Rab9 effector protein, putative [Source:UniProtKB/TrEMBL;Acc:D0NCZ5]
PITG_17136	Rab8 family GTPase, putative [Source:UniProtKB/TrEMBL;Acc:D0NV41]
PITG_06328	Rab8 family GTPase, putative [Source:UniProtKB/TrEMBL;Acc:D0N4L4]
PITG_03644	Rab8 family GTPase, putative [Source:UniProtKB/TrEMBL;Acc:D0MY54]
PITG_03148	Rab7 family GTPase, putative [Source:UniProtKB/TrEMBL;Acc:D0MZH3]
PITG_20193	Rab5 family GTPase, putative [Source:UniProtKB/TrEMBL;Acc:D0P1G9]
PITG_04078	Rab5 family GTPase, putative [Source:UniProtKB/TrEMBL;Acc:D0N0I0]
PITG_09629	Rab32/38 family GTPase, putative [Source:UniProtKB/TrEMBL;Acc:D0NCF8]
PITG_09629	Rab32/38 family GTPase, putative [Source:UniProtKB/TrEMBL;Acc:D0NCF8]
PITG_09523	Rab32/38 family GTPase, putative [Source:UniProtKB/TrEMBL;Acc:D0NC70]
PITG_00503	Rab32 family GTPase, putative [Source:UniProtKB/TrEMBL;Acc:D0MQZ4]
PITG_16179	Rab3 GTPase-activating protein catalytic subunit, putative [Source:UniProtKB/TrEMBL;Acc:D0NTB3]
PITG_21220	Rab28 family GTPase, putative [Source:UniProtKB/TrEMBL;Acc:D0P3T6]
PITG_19907	Rab21/Rab5 family GTPase, putative [Source:UniProtKB/TrEMBL;Acc:D0P206]
PITG_15525	Rab21/Rab5 family GTPase, putative [Source:UniProtKB/TrEMBL;Acc:D0NT86]
PITG_12574	Rab2 family GTPase, putative [Source:UniProtKB/TrEMBL;Acc:D0NKV3]
PITG_11205	Rab2 family GTPase, putative [Source:UniProtKB/TrEMBL;Acc:D0NGF6]
PITG_13809	Rab18 family GTPase, putative [Source:UniProtKB/TrEMBL;Acc:D0NMU9]
PITG_21827	Rab11 family GTPase, putative [Source:UniProtKB/TrEMBL;Acc:D0P4J4]
PITG_17461	Rab11 family GTPase, putative [Source:UniProtKB/TrEMBL;Acc:D0NW41]
PITG_17461	Rab11 family GTPase, putative [Source:UniProtKB/TrEMBL;Acc:D0NW41]
PITG_08922	Rab11 family GTPase, putative [Source:UniProtKB/TrEMBL;Acc:D0NDI0]
PITG_00681	Rab1 family GTPase, putative [Source:UniProtKB/TrEMBL;Acc:D0MRF0]
PITG_00681	Rab1 family GTPase, putative [Source:UniProtKB/TrEMBL;Acc:D0MRF0]
PITG_12843	Rab proteins geranylgeranyltransferase component A, putative [Source:UniProtKB/TrEMBL;Acc:D0NLA6]
PITG_03873	Rab GDP dissociation inhibitor alpha [Source:UniProtKB/TrEMBL;Acc:D0MYR5]
PITG_06783	Quinolinate synthetase A protein, putative [Source:UniProtKB/TrEMBL;Acc:D0N839]
PITG_08157	Queuine tRNA-ribosyltransferase domain-containing protein, putative [Source:UniProtKB/TrEMBL;Acc:D0N9L0]
PITG_12050	Queuine tRNA-ribosyltransferase [Source:UniProtKB/TrEMBL;Acc:D0NHT2]
PITG_20073	Pyruvate-flavodoxin oxidoreductase, putative [Source:UniProtKB/TrEMBL;Acc:D0P130]
PITG_03724	Pyruvate, phosphate dikinase, putative [Source:UniProtKB/TrEMBL;Acc:D0MYC5]
PITG_03723	Pyruvate, phosphate dikinase, putative [Source:UniProtKB/TrEMBL;Acc:D0MYC4]
PITG_03721	Pyruvate, phosphate dikinase, putative [Source:UniProtKB/TrEMBL;Acc:D0MYC2]
PITG_22630	Pyruvate phosphate dikinase, putative [Source:UniProtKB/TrEMBL;Acc:D0RMN2]
PITG_09400	Pyruvate kinase [Source:UniProtKB/TrEMBL;Acc:D0NBJ9]
PITG_09393	Pyruvate kinase [Source:UniProtKB/TrEMBL;Acc:D0NBJ7]
PITG_07405	Pyruvate kinase [Source:UniProtKB/TrEMBL;Acc:D0N8B7]
PITG_02757	Pyruvate kinase [Source:UniProtKB/TrEMBL;Acc:D0MX51]
PITG_00352	Pyruvate dehydrogenase kinase-like protein [Source:UniProtKB/TrEMBL;Acc:D0MQK7]
PITG_00352	Pyruvate dehydrogenase kinase-like protein [Source:UniProtKB/TrEMBL;Acc:D0MQK7]
PITG_19161	Pyruvate dehydrogenase E1 component subunit beta [Source:UniProtKB/TrEMBL;Acc:D0NYZ7]
PITG_03277	Pyruvate dehydrogenase E1 component subunit alpha [Source:UniProtKB/TrEMBL;Acc:D0MZU0]
PITG_01458	Pyruvate dehydrogenase [Source:UniProtKB/TrEMBL;Acc:D0MTA9]
PITG_02642	Pyruvate dehydrogenase [lipoamide] [Source:UniProtKB/TrEMBL;Acc:D0MWV1]
PITG_06449	Pyruvate carboxylase, putative [Source:UniProtKB/TrEMBL;Acc:D0N4W2]
PITG_06448	Pyruvate carboxylase, mitochondrial [Source:UniProtKB/TrEMBL;Acc:D0N4W1]
PITG_05615	Pyrophosphate-energized vacuolar membrane proton pump, putative [Source:UniProtKB/TrEMBL;Acc:D0N394]
PITG_07904	Pyrimidine 5'-nucleotidase (UMPH-1)-like protein [Source:UniProtKB/TrEMBL;Acc:D0NA41]
PITG_05446	Pyridoxal-dependent decarboxylase, putative [Source:UniProtKB/TrEMBL;Acc:D0N2U3]
PITG_14976	Pyridoxal phosphate phosphatase, putative [Source:UniProtKB/TrEMBL;Acc:D0NPG4]
PITG_06874	Pyridoxal phosphate phosphatase, putative [Source:UniProtKB/TrEMBL;Acc:D0N6N7]
PITG_17330	Pyridoxal kinase, putative [Source:UniProtKB/TrEMBL;Acc:D0NVT8]
PITG_00471	Pyridoxal biosynthesis lyase pdxS [Source:UniProtKB/TrEMBL;Acc:D0MQW5]
PITG_19065	Pyridine nucleotide-disulphide oxidoreductase, putative [Source:UniProtKB/TrEMBL;Acc:D0NZZ8]
PITG_04692	Pyridine nucleotide-disulphide oxidoreductase, putative [Source:UniProtKB/TrEMBL;Acc:D0N1T9]
PITG_04691	Pyridine nucleotide-disulphide oxidoreductase, putative [Source:UniProtKB/TrEMBL;Acc:D0N1T8]
PITG_04690	Pyridine nucleotide-disulphide oxidoreductase, putative [Source:UniProtKB/TrEMBL;Acc:D0N1T7]
PITG_22653	Putative uncharacterized protein [Source:UniProtKB/TrEMBL;Acc:D0RMP9]
PITG_22646	Putative uncharacterized protein [Source:UniProtKB/TrEMBL;Acc:D0RMP3]
PITG_22644	Putative uncharacterized protein [Source:UniProtKB/TrEMBL;Acc:D0RMP2]
PITG_22634	Putative uncharacterized protein [Source:UniProtKB/TrEMBL;Acc:D0RMN6]
PITG_22628	Putative uncharacterized protein [Source:UniProtKB/TrEMBL;Acc:D0RMN0]
PITG_22625	Putative uncharacterized protein [Source:UniProtKB/TrEMBL;Acc:D0RMM7]
PITG_22616	Putative uncharacterized protein [Source:UniProtKB/TrEMBL;Acc:D0RMM3]
PITG_22613	Putative uncharacterized protein [Source:UniProtKB/TrEMBL;Acc:D0RMM1]
PITG_22576	Putative uncharacterized protein [Source:UniProtKB/TrEMBL;Acc:D0RMJ7]
PITG_22574	Putative uncharacterized protein [Source:UniProtKB/TrEMBL;Acc:D0RMJ4]
PITG_22566	Putative uncharacterized protein [Source:UniProtKB/TrEMBL;Acc:D0RMI7]
PITG_22564	Putative uncharacterized protein [Source:UniProtKB/TrEMBL;Acc:D0RMI6]
PITG_22561	Putative uncharacterized protein [Source:UniProtKB/TrEMBL;Acc:D0RMI4]
PITG_22556	Putative uncharacterized protein [Source:UniProtKB/TrEMBL;Acc:D0RMI2]
PITG_22555	Putative uncharacterized protein [Source:UniProtKB/TrEMBL;Acc:D0RMI1]
PITG_22552	Putative uncharacterized protein [Source:UniProtKB/TrEMBL;Acc:D0RMH9]
PITG_22538	Putative uncharacterized protein [Source:UniProtKB/TrEMBL;Acc:D0RMH1]
PITG_22529	Putative uncharacterized protein [Source:UniProtKB/TrEMBL;Acc:D0RMG6]
PITG_22528	Putative uncharacterized protein [Source:UniProtKB/TrEMBL;Acc:D0RMG5]
PITG_22522	Putative uncharacterized protein [Source:UniProtKB/TrEMBL;Acc:D0RMG0]
PITG_22510	Putative uncharacterized protein [Source:UniProtKB/TrEMBL;Acc:D0RMF4]
PITG_22508	Putative uncharacterized protein [Source:UniProtKB/TrEMBL;Acc:D0RMF3]
PITG_22503	Putative uncharacterized protein [Source:UniProtKB/TrEMBL;Acc:D0RMF0]
PITG_22489	Putative uncharacterized protein [Source:UniProtKB/TrEMBL;Acc:D0RME4]
PITG_22462	Putative uncharacterized protein [Source:UniProtKB/TrEMBL;Acc:D0RMD1]
PITG_22453	Putative uncharacterized protein [Source:UniProtKB/TrEMBL;Acc:D0RMC7]
PITG_22451	Putative uncharacterized protein [Source:UniProtKB/TrEMBL;Acc:D0RMC6]
PITG_22450	Putative uncharacterized protein [Source:UniProtKB/TrEMBL;Acc:D0RMC5]
PITG_22450	Putative uncharacterized protein [Source:UniProtKB/TrEMBL;Acc:D0RMC5]
PITG_22439	Putative uncharacterized protein [Source:UniProtKB/TrEMBL;Acc:D0RMC0]
PITG_22431	Putative uncharacterized protein [Source:UniProtKB/TrEMBL;Acc:D0RMB3]
PITG_22430	Putative uncharacterized protein [Source:UniProtKB/TrEMBL;Acc:D0RMB2]
PITG_22419	Putative uncharacterized protein [Source:UniProtKB/TrEMBL;Acc:D0RMA4]
PITG_22416	Putative uncharacterized protein [Source:UniProtKB/TrEMBL;Acc:D0RMA2]
PITG_22415	Putative uncharacterized protein [Source:UniProtKB/TrEMBL;Acc:D0RMA1]
PITG_22413	Putative uncharacterized protein [Source:UniProtKB/TrEMBL;Acc:D0RM99]
PITG_22409	Putative uncharacterized protein [Source:UniProtKB/TrEMBL;Acc:D0RM97]
PITG_22406	Putative uncharacterized protein [Source:UniProtKB/TrEMBL;Acc:D0RM96]
PITG_22405	Putative uncharacterized protein [Source:UniProtKB/TrEMBL;Acc:D0RM95]
PITG_22404	Putative uncharacterized protein [Source:UniProtKB/TrEMBL;Acc:D0RM94]
PITG_22404	Putative uncharacterized protein [Source:UniProtKB/TrEMBL;Acc:D0RM94]
PITG_22389	Putative uncharacterized protein [Source:UniProtKB/TrEMBL;Acc:D0RM87]
PITG_22369	Putative uncharacterized protein [Source:UniProtKB/TrEMBL;Acc:D0RM76]
PITG_22358	Putative uncharacterized protein [Source:UniProtKB/TrEMBL;Acc:D0RM71]
PITG_22355	Putative uncharacterized protein [Source:UniProtKB/TrEMBL;Acc:D0RM68]
PITG_22354	Putative uncharacterized protein [Source:UniProtKB/TrEMBL;Acc:D0RM67]
PITG_22343	Putative uncharacterized protein [Source:UniProtKB/TrEMBL;Acc:D0RM61]
PITG_22339	Putative uncharacterized protein [Source:UniProtKB/TrEMBL;Acc:D0RM59]
PITG_22324	Putative uncharacterized protein [Source:UniProtKB/TrEMBL;Acc:D0RM53]
PITG_22317	Putative uncharacterized protein [Source:UniProtKB/TrEMBL;Acc:D0RM49]
PITG_22311	Putative uncharacterized protein [Source:UniProtKB/TrEMBL;Acc:D0RM47]
PITG_22303	Putative uncharacterized protein [Source:UniProtKB/TrEMBL;Acc:D0RM44]
PITG_22301	Putative uncharacterized protein [Source:UniProtKB/TrEMBL;Acc:D0RM43]
PITG_22300	Putative uncharacterized protein [Source:UniProtKB/TrEMBL;Acc:D0RM42]
PITG_22288	Putative uncharacterized protein [Source:UniProtKB/TrEMBL;Acc:D0RM36]
PITG_22285	Putative uncharacterized protein [Source:UniProtKB/TrEMBL;Acc:D0RM35]
PITG_22282	Putative uncharacterized protein [Source:UniProtKB/TrEMBL;Acc:D0RM33]
PITG_22272	Putative uncharacterized protein [Source:UniProtKB/TrEMBL;Acc:D0RM29]
PITG_22252	Putative uncharacterized protein [Source:UniProtKB/TrEMBL;Acc:D0RM18]
PITG_22250	Putative uncharacterized protein [Source:UniProtKB/TrEMBL;Acc:D0RM16]
PITG_22249	Putative uncharacterized protein [Source:UniProtKB/TrEMBL;Acc:D0RM15]
PITG_22247	Putative uncharacterized protein [Source:UniProtKB/TrEMBL;Acc:D0RM14]
PITG_22243	Putative uncharacterized protein [Source:UniProtKB/TrEMBL;Acc:D0RM13]
PITG_22225	Putative uncharacterized protein [Source:UniProtKB/TrEMBL;Acc:D0RM03]
PITG_22214	Putative uncharacterized protein [Source:UniProtKB/TrEMBL;Acc:D0RM01]
PITG_22203	Putative uncharacterized protein [Source:UniProtKB/TrEMBL;Acc:D0RLZ6]
PITG_22200	Putative uncharacterized protein [Source:UniProtKB/TrEMBL;Acc:D0RLZ3]
PITG_22191	Putative uncharacterized protein [Source:UniProtKB/TrEMBL;Acc:D0RLY9]
PITG_22184	Putative uncharacterized protein [Source:UniProtKB/TrEMBL;Acc:D0RLY8]
PITG_22177	Putative uncharacterized protein [Source:UniProtKB/TrEMBL;Acc:D0RLY6]
PITG_22165	Putative uncharacterized protein [Source:UniProtKB/TrEMBL;Acc:D0RLY2]
PITG_22164	Putative uncharacterized protein [Source:UniProtKB/TrEMBL;Acc:D0RLY1]
PITG_22149	Putative uncharacterized protein [Source:UniProtKB/TrEMBL;Acc:D0RLX1]
PITG_22141	Putative uncharacterized protein [Source:UniProtKB/TrEMBL;Acc:D0RLW8]
PITG_22140	Putative uncharacterized protein [Source:UniProtKB/TrEMBL;Acc:D0RLW7]
PITG_22133	Putative uncharacterized protein [Source:UniProtKB/TrEMBL;Acc:D0RLW2]
PITG_22126	Putative uncharacterized protein [Source:UniProtKB/TrEMBL;Acc:D0RLW0]
PITG_22122	Putative uncharacterized protein [Source:UniProtKB/TrEMBL;Acc:D0RLV9]
PITG_22107	Putative uncharacterized protein [Source:UniProtKB/TrEMBL;Acc:D0RLV5]
PITG_22057	Putative uncharacterized protein [Source:UniProtKB/TrEMBL;Acc:D0RLU5]
PITG_22057	Putative uncharacterized protein [Source:UniProtKB/TrEMBL;Acc:D0RLU5]
PITG_22056	Putative uncharacterized protein [Source:UniProtKB/TrEMBL;Acc:D0RLU4]
PITG_22052	Putative uncharacterized protein [Source:UniProtKB/TrEMBL;Acc:D0RLU2]
PITG_22038	Putative uncharacterized protein [Source:UniProtKB/TrEMBL;Acc:D0RLU0]
PITG_22036	Putative uncharacterized protein [Source:UniProtKB/TrEMBL;Acc:D0RLT8]
PITG_22035	Putative uncharacterized protein [Source:UniProtKB/TrEMBL;Acc:D0RLT7]
PITG_21993	Putative uncharacterized protein [Source:UniProtKB/TrEMBL;Acc:D0RLT0]
PITG_21988	Putative uncharacterized protein [Source:UniProtKB/TrEMBL;Acc:D0RLS7]
PITG_21946	Putative uncharacterized protein [Source:UniProtKB/TrEMBL;Acc:D0RLS3]
PITG_21915	Putative uncharacterized protein [Source:UniProtKB/TrEMBL;Acc:D0RLR7]
PITG_21909	Putative uncharacterized protein [Source:UniProtKB/TrEMBL;Acc:D0RLR5]
PITG_21888	Putative uncharacterized protein [Source:UniProtKB/TrEMBL;Acc:D0RLR2]
PITG_21885	Putative uncharacterized protein [Source:UniProtKB/TrEMBL;Acc:D0RLQ9]
PITG_21807	Putative uncharacterized protein [Source:UniProtKB/TrEMBL;Acc:D0RLQ7]
PITG_22119	Putative uncharacterized protein [Source:UniProtKB/TrEMBL;Acc:D0P4Z7]
PITG_22112	Putative uncharacterized protein [Source:UniProtKB/TrEMBL;Acc:D0P4Z4]
PITG_22136	Putative uncharacterized protein [Source:UniProtKB/TrEMBL;Acc:D0P4Z0]
PITG_22077	Putative uncharacterized protein [Source:UniProtKB/TrEMBL;Acc:D0P4Y8]
PITG_22105	Putative uncharacterized protein [Source:UniProtKB/TrEMBL;Acc:D0P4Y6]
PITG_22062	Putative uncharacterized protein [Source:UniProtKB/TrEMBL;Acc:D0P4Y5]
PITG_22132	Putative uncharacterized protein [Source:UniProtKB/TrEMBL;Acc:D0P4Y0]
PITG_22121	Putative uncharacterized protein [Source:UniProtKB/TrEMBL;Acc:D0P4X9]
PITG_22125	Putative uncharacterized protein [Source:UniProtKB/TrEMBL;Acc:D0P4X5]
PITG_22063	Putative uncharacterized protein [Source:UniProtKB/TrEMBL;Acc:D0P4W9]
PITG_22045	Putative uncharacterized protein [Source:UniProtKB/TrEMBL;Acc:D0P4W4]
PITG_22076	Putative uncharacterized protein [Source:UniProtKB/TrEMBL;Acc:D0P4W3]
PITG_22016	Putative uncharacterized protein [Source:UniProtKB/TrEMBL;Acc:D0P4V6]
PITG_22015	Putative uncharacterized protein [Source:UniProtKB/TrEMBL;Acc:D0P4U4]
PITG_21695	Putative uncharacterized protein [Source:UniProtKB/TrEMBL;Acc:D0P4T6]
PITG_21693	Putative uncharacterized protein [Source:UniProtKB/TrEMBL;Acc:D0P4T4]
PITG_21973	Putative uncharacterized protein [Source:UniProtKB/TrEMBL;Acc:D0P4T2]
PITG_21929	Putative uncharacterized protein [Source:UniProtKB/TrEMBL;Acc:D0P4T1]
PITG_21875	Putative uncharacterized protein [Source:UniProtKB/TrEMBL;Acc:D0P4S8]
PITG_21961	Putative uncharacterized protein [Source:UniProtKB/TrEMBL;Acc:D0P4S1]
PITG_21960	Putative uncharacterized protein [Source:UniProtKB/TrEMBL;Acc:D0P4S0]
PITG_21959	Putative uncharacterized protein [Source:UniProtKB/TrEMBL;Acc:D0P4R9]
PITG_21916	Putative uncharacterized protein [Source:UniProtKB/TrEMBL;Acc:D0P4R6]
PITG_21701	Putative uncharacterized protein [Source:UniProtKB/TrEMBL;Acc:D0P4R2]
PITG_21906	Putative uncharacterized protein [Source:UniProtKB/TrEMBL;Acc:D0P4Q0]
PITG_21932	Putative uncharacterized protein [Source:UniProtKB/TrEMBL;Acc:D0P4P5]
PITG_21913	Putative uncharacterized protein [Source:UniProtKB/TrEMBL;Acc:D0P4P3]
PITG_21687	Putative uncharacterized protein [Source:UniProtKB/TrEMBL;Acc:D0P4N8]
PITG_21846	Putative uncharacterized protein [Source:UniProtKB/TrEMBL;Acc:D0P4N4]
PITG_21894	Putative uncharacterized protein [Source:UniProtKB/TrEMBL;Acc:D0P4N3]
PITG_21851	Putative uncharacterized protein [Source:UniProtKB/TrEMBL;Acc:D0P4N0]
PITG_21836	Putative uncharacterized protein [Source:UniProtKB/TrEMBL;Acc:D0P4M5]
PITG_21836	Putative uncharacterized protein [Source:UniProtKB/TrEMBL;Acc:D0P4M5]
PITG_21869	Putative uncharacterized protein [Source:UniProtKB/TrEMBL;Acc:D0P4L3]
PITG_21789	Putative uncharacterized protein [Source:UniProtKB/TrEMBL;Acc:D0P4K5]
PITG_21842	Putative uncharacterized protein [Source:UniProtKB/TrEMBL;Acc:D0P4K3]
PITG_21828	Putative uncharacterized protein [Source:UniProtKB/TrEMBL;Acc:D0P4J5]
PITG_21770	Putative uncharacterized protein [Source:UniProtKB/TrEMBL;Acc:D0P4J3]
PITG_21781	Putative uncharacterized protein [Source:UniProtKB/TrEMBL;Acc:D0P4J2]
PITG_21779	Putative uncharacterized protein [Source:UniProtKB/TrEMBL;Acc:D0P4J0]
PITG_21786	Putative uncharacterized protein [Source:UniProtKB/TrEMBL;Acc:D0P4I7]
PITG_21640	Putative uncharacterized protein [Source:UniProtKB/TrEMBL;Acc:D0P4I6]
PITG_21314	Putative uncharacterized protein [Source:UniProtKB/TrEMBL;Acc:D0P4H7]
PITG_21312	Putative uncharacterized protein [Source:UniProtKB/TrEMBL;Acc:D0P4H5]
PITG_21311	Putative uncharacterized protein [Source:UniProtKB/TrEMBL;Acc:D0P4H4]
PITG_21574	Putative uncharacterized protein [Source:UniProtKB/TrEMBL;Acc:D0P4H0]
PITG_21571	Putative uncharacterized protein [Source:UniProtKB/TrEMBL;Acc:D0P4G7]
PITG_21571	Putative uncharacterized protein [Source:UniProtKB/TrEMBL;Acc:D0P4G7]
PITG_21505	Putative uncharacterized protein [Source:UniProtKB/TrEMBL;Acc:D0P4G6]
PITG_21502	Putative uncharacterized protein [Source:UniProtKB/TrEMBL;Acc:D0P4G3]
PITG_21709	Putative uncharacterized protein [Source:UniProtKB/TrEMBL;Acc:D0P4F8]
PITG_21310	Putative uncharacterized protein [Source:UniProtKB/TrEMBL;Acc:D0P4F5]
PITG_21776	Putative uncharacterized protein [Source:UniProtKB/TrEMBL;Acc:D0P4E7]
PITG_21737	Putative uncharacterized protein [Source:UniProtKB/TrEMBL;Acc:D0P4E5]
PITG_21737	Putative uncharacterized protein [Source:UniProtKB/TrEMBL;Acc:D0P4E5]
PITG_21658	Putative uncharacterized protein [Source:UniProtKB/TrEMBL;Acc:D0P4E4]
PITG_21323	Putative uncharacterized protein [Source:UniProtKB/TrEMBL;Acc:D0P4E0]
PITG_21321	Putative uncharacterized protein [Source:UniProtKB/TrEMBL;Acc:D0P4D9]
PITG_21641	Putative uncharacterized protein [Source:UniProtKB/TrEMBL;Acc:D0P4D5]
PITG_21591	Putative uncharacterized protein [Source:UniProtKB/TrEMBL;Acc:D0P4C4]
PITG_21590	Putative uncharacterized protein [Source:UniProtKB/TrEMBL;Acc:D0P4C3]
PITG_21767	Putative uncharacterized protein [Source:UniProtKB/TrEMBL;Acc:D0P4B6]
PITG_21765	Putative uncharacterized protein [Source:UniProtKB/TrEMBL;Acc:D0P4B4]
PITG_21763	Putative uncharacterized protein [Source:UniProtKB/TrEMBL;Acc:D0P4B2]
PITG_21762	Putative uncharacterized protein [Source:UniProtKB/TrEMBL;Acc:D0P4B1]
PITG_21727	Putative uncharacterized protein [Source:UniProtKB/TrEMBL;Acc:D0P4A8]
PITG_21726	Putative uncharacterized protein [Source:UniProtKB/TrEMBL;Acc:D0P4A7]
PITG_21724	Putative uncharacterized protein [Source:UniProtKB/TrEMBL;Acc:D0P4A5]
PITG_21418	Putative uncharacterized protein [Source:UniProtKB/TrEMBL;Acc:D0P4A1]
PITG_21720	Putative uncharacterized protein [Source:UniProtKB/TrEMBL;Acc:D0P498]
PITG_21468	Putative uncharacterized protein [Source:UniProtKB/TrEMBL;Acc:D0P495]
PITG_21578	Putative uncharacterized protein [Source:UniProtKB/TrEMBL;Acc:D0P489]
PITG_21525	Putative uncharacterized protein [Source:UniProtKB/TrEMBL;Acc:D0P488]
PITG_21522	Putative uncharacterized protein [Source:UniProtKB/TrEMBL;Acc:D0P485]
PITG_21521	Putative uncharacterized protein [Source:UniProtKB/TrEMBL;Acc:D0P484]
PITG_21519	Putative uncharacterized protein [Source:UniProtKB/TrEMBL;Acc:D0P482]
PITG_21562	Putative uncharacterized protein [Source:UniProtKB/TrEMBL;Acc:D0P481]
PITG_21446	Putative uncharacterized protein [Source:UniProtKB/TrEMBL;Acc:D0P479]
PITG_21446	Putative uncharacterized protein [Source:UniProtKB/TrEMBL;Acc:D0P479]
PITG_21653	Putative uncharacterized protein [Source:UniProtKB/TrEMBL;Acc:D0P476]
PITG_21652	Putative uncharacterized protein [Source:UniProtKB/TrEMBL;Acc:D0P475]
PITG_21651	Putative uncharacterized protein [Source:UniProtKB/TrEMBL;Acc:D0P474]
PITG_21650	Putative uncharacterized protein [Source:UniProtKB/TrEMBL;Acc:D0P473]
PITG_21649	Putative uncharacterized protein [Source:UniProtKB/TrEMBL;Acc:D0P472]
PITG_21514	Putative uncharacterized protein [Source:UniProtKB/TrEMBL;Acc:D0P456]
PITG_21556	Putative uncharacterized protein [Source:UniProtKB/TrEMBL;Acc:D0P448]
PITG_21269	Putative uncharacterized protein [Source:UniProtKB/TrEMBL;Acc:D0P445]
PITG_21364	Putative uncharacterized protein [Source:UniProtKB/TrEMBL;Acc:D0P440]
PITG_21441	Putative uncharacterized protein [Source:UniProtKB/TrEMBL;Acc:D0P438]
PITG_21224	Putative uncharacterized protein [Source:UniProtKB/TrEMBL;Acc:D0P434]
PITG_21222	Putative uncharacterized protein [Source:UniProtKB/TrEMBL;Acc:D0P432]
PITG_21716	Putative uncharacterized protein [Source:UniProtKB/TrEMBL;Acc:D0P429]
PITG_21699	Putative uncharacterized protein [Source:UniProtKB/TrEMBL;Acc:D0P428]
PITG_21600	Putative uncharacterized protein [Source:UniProtKB/TrEMBL;Acc:D0P414]
PITG_21598	Putative uncharacterized protein [Source:UniProtKB/TrEMBL;Acc:D0P412]
PITG_21597	Putative uncharacterized protein [Source:UniProtKB/TrEMBL;Acc:D0P411]
PITG_21595	Putative uncharacterized protein [Source:UniProtKB/TrEMBL;Acc:D0P409]
PITG_21458	Putative uncharacterized protein [Source:UniProtKB/TrEMBL;Acc:D0P403]
PITG_21508	Putative uncharacterized protein [Source:UniProtKB/TrEMBL;Acc:D0P400]
PITG_21452	Putative uncharacterized protein [Source:UniProtKB/TrEMBL;Acc:D0P3Z6]
PITG_21451	Putative uncharacterized protein [Source:UniProtKB/TrEMBL;Acc:D0P3Z5]
PITG_21165	Putative uncharacterized protein [Source:UniProtKB/TrEMBL;Acc:D0P3Z4]
PITG_21257	Putative uncharacterized protein [Source:UniProtKB/TrEMBL;Acc:D0P3Y5]
PITG_21256	Putative uncharacterized protein [Source:UniProtKB/TrEMBL;Acc:D0P3Y4]
PITG_21255	Putative uncharacterized protein [Source:UniProtKB/TrEMBL;Acc:D0P3Y3]
PITG_21351	Putative uncharacterized protein [Source:UniProtKB/TrEMBL;Acc:D0P3Y1]
PITG_21350	Putative uncharacterized protein [Source:UniProtKB/TrEMBL;Acc:D0P3Y0]
PITG_21196	Putative uncharacterized protein [Source:UniProtKB/TrEMBL;Acc:D0P3W6]
PITG_21279	Putative uncharacterized protein [Source:UniProtKB/TrEMBL;Acc:D0P3W2]
PITG_21279	Putative uncharacterized protein [Source:UniProtKB/TrEMBL;Acc:D0P3W2]
PITG_21277	Putative uncharacterized protein [Source:UniProtKB/TrEMBL;Acc:D0P3W0]
PITG_21396	Putative uncharacterized protein [Source:UniProtKB/TrEMBL;Acc:D0P3V5]
PITG_21535	Putative uncharacterized protein [Source:UniProtKB/TrEMBL;Acc:D0P3U9]
PITG_21533	Putative uncharacterized protein [Source:UniProtKB/TrEMBL;Acc:D0P3U7]
PITG_21532	Putative uncharacterized protein [Source:UniProtKB/TrEMBL;Acc:D0P3U6]
PITG_21219	Putative uncharacterized protein [Source:UniProtKB/TrEMBL;Acc:D0P3T5]
PITG_21115	Putative uncharacterized protein [Source:UniProtKB/TrEMBL;Acc:D0P3T1]
PITG_21114	Putative uncharacterized protein [Source:UniProtKB/TrEMBL;Acc:D0P3T0]
PITG_21387	Putative uncharacterized protein [Source:UniProtKB/TrEMBL;Acc:D0P3S5]
PITG_21386	Putative uncharacterized protein [Source:UniProtKB/TrEMBL;Acc:D0P3S4]
PITG_21386	Putative uncharacterized protein [Source:UniProtKB/TrEMBL;Acc:D0P3S4]
PITG_21384	Putative uncharacterized protein [Source:UniProtKB/TrEMBL;Acc:D0P3S3]
PITG_21166	Putative uncharacterized protein [Source:UniProtKB/TrEMBL;Acc:D0P3S0]
PITG_21367	Putative uncharacterized protein [Source:UniProtKB/TrEMBL;Acc:D0P3R8]
PITG_21473	Putative uncharacterized protein [Source:UniProtKB/TrEMBL;Acc:D0P3R7]
PITG_21486	Putative uncharacterized protein [Source:UniProtKB/TrEMBL;Acc:D0P3R2]
PITG_21481	Putative uncharacterized protein [Source:UniProtKB/TrEMBL;Acc:D0P3Q8]
PITG_21480	Putative uncharacterized protein [Source:UniProtKB/TrEMBL;Acc:D0P3Q7]
PITG_21478	Putative uncharacterized protein [Source:UniProtKB/TrEMBL;Acc:D0P3Q5]
PITG_21164	Putative uncharacterized protein [Source:UniProtKB/TrEMBL;Acc:D0P3Q3]
PITG_21027	Putative uncharacterized protein [Source:UniProtKB/TrEMBL;Acc:D0P3P7]
PITG_21026	Putative uncharacterized protein [Source:UniProtKB/TrEMBL;Acc:D0P3P6]
PITG_21025	Putative uncharacterized protein [Source:UniProtKB/TrEMBL;Acc:D0P3P5]
PITG_21023	Putative uncharacterized protein [Source:UniProtKB/TrEMBL;Acc:D0P3P3]
PITG_21335	Putative uncharacterized protein [Source:UniProtKB/TrEMBL;Acc:D0P3N9]
PITG_21334	Putative uncharacterized protein [Source:UniProtKB/TrEMBL;Acc:D0P3N8]
PITG_21330	Putative uncharacterized protein [Source:UniProtKB/TrEMBL;Acc:D0P3N4]
PITG_21330	Putative uncharacterized protein [Source:UniProtKB/TrEMBL;Acc:D0P3N4]
PITG_21328	Putative uncharacterized protein [Source:UniProtKB/TrEMBL;Acc:D0P3N2]
PITG_21327	Putative uncharacterized protein [Source:UniProtKB/TrEMBL;Acc:D0P3N1]
PITG_21149	Putative uncharacterized protein [Source:UniProtKB/TrEMBL;Acc:D0P3M6]
PITG_21210	Putative uncharacterized protein [Source:UniProtKB/TrEMBL;Acc:D0P3L5]
PITG_21207	Putative uncharacterized protein [Source:UniProtKB/TrEMBL;Acc:D0P3L2]
PITG_21092	Putative uncharacterized protein [Source:UniProtKB/TrEMBL;Acc:D0P3K7]
PITG_21091	Putative uncharacterized protein [Source:UniProtKB/TrEMBL;Acc:D0P3K6]
PITG_21146	Putative uncharacterized protein [Source:UniProtKB/TrEMBL;Acc:D0P3K3]
PITG_21144	Putative uncharacterized protein [Source:UniProtKB/TrEMBL;Acc:D0P3K2]
PITG_21272	Putative uncharacterized protein [Source:UniProtKB/TrEMBL;Acc:D0P3K0]
PITG_21286	Putative uncharacterized protein [Source:UniProtKB/TrEMBL;Acc:D0P3J8]
PITG_21281	Putative uncharacterized protein [Source:UniProtKB/TrEMBL;Acc:D0P3J3]
PITG_21380	Putative uncharacterized protein [Source:UniProtKB/TrEMBL;Acc:D0P3J1]
PITG_21380	Putative uncharacterized protein [Source:UniProtKB/TrEMBL;Acc:D0P3J1]
PITG_21379	Putative uncharacterized protein [Source:UniProtKB/TrEMBL;Acc:D0P3J0]
PITG_21377	Putative uncharacterized protein [Source:UniProtKB/TrEMBL;Acc:D0P3I8]
PITG_21076	Putative uncharacterized protein [Source:UniProtKB/TrEMBL;Acc:D0P3I6]
PITG_21075	Putative uncharacterized protein [Source:UniProtKB/TrEMBL;Acc:D0P3I5]
PITG_21074	Putative uncharacterized protein [Source:UniProtKB/TrEMBL;Acc:D0P3I4]
PITG_21073	Putative uncharacterized protein [Source:UniProtKB/TrEMBL;Acc:D0P3I3]
PITG_21140	Putative uncharacterized protein [Source:UniProtKB/TrEMBL;Acc:D0P3I0]
PITG_21228	Putative uncharacterized protein [Source:UniProtKB/TrEMBL;Acc:D0P3H7]
PITG_21081	Putative uncharacterized protein [Source:UniProtKB/TrEMBL;Acc:D0P3H5]
PITG_20981	Putative uncharacterized protein [Source:UniProtKB/TrEMBL;Acc:D0P3H3]
PITG_21041	Putative uncharacterized protein [Source:UniProtKB/TrEMBL;Acc:D0P3G9]
PITG_21038	Putative uncharacterized protein [Source:UniProtKB/TrEMBL;Acc:D0P3G6]
PITG_20994	Putative uncharacterized protein [Source:UniProtKB/TrEMBL;Acc:D0P3G4]
PITG_21049	Putative uncharacterized protein [Source:UniProtKB/TrEMBL;Acc:D0P3F6]
PITG_21048	Putative uncharacterized protein [Source:UniProtKB/TrEMBL;Acc:D0P3F5]
PITG_21033	Putative uncharacterized protein [Source:UniProtKB/TrEMBL;Acc:D0P3E7]
PITG_21216	Putative uncharacterized protein [Source:UniProtKB/TrEMBL;Acc:D0P3E2]
PITG_21067	Putative uncharacterized protein [Source:UniProtKB/TrEMBL;Acc:D0P3C8]
PITG_21066	Putative uncharacterized protein [Source:UniProtKB/TrEMBL;Acc:D0P3C7]
PITG_21065	Putative uncharacterized protein [Source:UniProtKB/TrEMBL;Acc:D0P3C6]
PITG_20990	Putative uncharacterized protein [Source:UniProtKB/TrEMBL;Acc:D0P3C4]
PITG_20988	Putative uncharacterized protein [Source:UniProtKB/TrEMBL;Acc:D0P3C2]
PITG_20987	Putative uncharacterized protein [Source:UniProtKB/TrEMBL;Acc:D0P3C1]
PITG_20984	Putative uncharacterized protein [Source:UniProtKB/TrEMBL;Acc:D0P3B8]
PITG_21360	Putative uncharacterized protein [Source:UniProtKB/TrEMBL;Acc:D0P3B2]
PITG_21096	Putative uncharacterized protein [Source:UniProtKB/TrEMBL;Acc:D0P3A8]
PITG_20755	Putative uncharacterized protein [Source:UniProtKB/TrEMBL;Acc:D0P3A4]
PITG_21184	Putative uncharacterized protein [Source:UniProtKB/TrEMBL;Acc:D0P396]
PITG_21183	Putative uncharacterized protein [Source:UniProtKB/TrEMBL;Acc:D0P395]
PITG_21181	Putative uncharacterized protein [Source:UniProtKB/TrEMBL;Acc:D0P393]
PITG_21180	Putative uncharacterized protein [Source:UniProtKB/TrEMBL;Acc:D0P392]
PITG_21132	Putative uncharacterized protein [Source:UniProtKB/TrEMBL;Acc:D0P388]
PITG_21131	Putative uncharacterized protein [Source:UniProtKB/TrEMBL;Acc:D0P387]
PITG_21126	Putative uncharacterized protein [Source:UniProtKB/TrEMBL;Acc:D0P382]
PITG_21125	Putative uncharacterized protein [Source:UniProtKB/TrEMBL;Acc:D0P381]
PITG_21124	Putative uncharacterized protein [Source:UniProtKB/TrEMBL;Acc:D0P380]
PITG_21059	Putative uncharacterized protein [Source:UniProtKB/TrEMBL;Acc:D0P378]
PITG_21054	Putative uncharacterized protein [Source:UniProtKB/TrEMBL;Acc:D0P373]
PITG_21014	Putative uncharacterized protein [Source:UniProtKB/TrEMBL;Acc:D0P370]
PITG_21012	Putative uncharacterized protein [Source:UniProtKB/TrEMBL;Acc:D0P368]
PITG_21179	Putative uncharacterized protein [Source:UniProtKB/TrEMBL;Acc:D0P362]
PITG_21179	Putative uncharacterized protein [Source:UniProtKB/TrEMBL;Acc:D0P362]
PITG_21178	Putative uncharacterized protein [Source:UniProtKB/TrEMBL;Acc:D0P361]
PITG_21171	Putative uncharacterized protein [Source:UniProtKB/TrEMBL;Acc:D0P354]
PITG_21170	Putative uncharacterized protein [Source:UniProtKB/TrEMBL;Acc:D0P353]
PITG_20719	Putative uncharacterized protein [Source:UniProtKB/TrEMBL;Acc:D0P352]
PITG_20718	Putative uncharacterized protein [Source:UniProtKB/TrEMBL;Acc:D0P351]
PITG_20717	Putative uncharacterized protein [Source:UniProtKB/TrEMBL;Acc:D0P350]
PITG_20709	Putative uncharacterized protein [Source:UniProtKB/TrEMBL;Acc:D0P344]
PITG_20707	Putative uncharacterized protein [Source:UniProtKB/TrEMBL;Acc:D0P342]
PITG_20706	Putative uncharacterized protein [Source:UniProtKB/TrEMBL;Acc:D0P341]
PITG_20858	Putative uncharacterized protein [Source:UniProtKB/TrEMBL;Acc:D0P332]
PITG_20856	Putative uncharacterized protein [Source:UniProtKB/TrEMBL;Acc:D0P329]
PITG_20855	Putative uncharacterized protein [Source:UniProtKB/TrEMBL;Acc:D0P328]
PITG_20893	Putative uncharacterized protein [Source:UniProtKB/TrEMBL;Acc:D0P322]
PITG_20810	Putative uncharacterized protein [Source:UniProtKB/TrEMBL;Acc:D0P317]
PITG_20134	Putative uncharacterized protein [Source:UniProtKB/TrEMBL;Acc:D0P310]
PITG_20777	Putative uncharacterized protein [Source:UniProtKB/TrEMBL;Acc:D0P300]
PITG_20765	Putative uncharacterized protein [Source:UniProtKB/TrEMBL;Acc:D0P2Y9]
PITG_20764	Putative uncharacterized protein [Source:UniProtKB/TrEMBL;Acc:D0P2Y8]
PITG_20762	Putative uncharacterized protein [Source:UniProtKB/TrEMBL;Acc:D0P2Y6]
PITG_20906	Putative uncharacterized protein [Source:UniProtKB/TrEMBL;Acc:D0P2Y5]
PITG_20274	Putative uncharacterized protein [Source:UniProtKB/TrEMBL;Acc:D0P2X0]
PITG_20273	Putative uncharacterized protein [Source:UniProtKB/TrEMBL;Acc:D0P2W9]
PITG_20966	Putative uncharacterized protein [Source:UniProtKB/TrEMBL;Acc:D0P2W6]
PITG_20959	Putative uncharacterized protein [Source:UniProtKB/TrEMBL;Acc:D0P2W2]
PITG_20958	Putative uncharacterized protein [Source:UniProtKB/TrEMBL;Acc:D0P2W1]
PITG_20819	Putative uncharacterized protein [Source:UniProtKB/TrEMBL;Acc:D0P2V3]
PITG_20818	Putative uncharacterized protein [Source:UniProtKB/TrEMBL;Acc:D0P2V2]
PITG_20944	Putative uncharacterized protein [Source:UniProtKB/TrEMBL;Acc:D0P2T9]
PITG_20944	Putative uncharacterized protein [Source:UniProtKB/TrEMBL;Acc:D0P2T9]
PITG_20690	Putative uncharacterized protein [Source:UniProtKB/TrEMBL;Acc:D0P2T2]
PITG_20686	Putative uncharacterized protein [Source:UniProtKB/TrEMBL;Acc:D0P2S8]
PITG_20685	Putative uncharacterized protein [Source:UniProtKB/TrEMBL;Acc:D0P2S7]
PITG_20496	Putative uncharacterized protein [Source:UniProtKB/TrEMBL;Acc:D0P2S6]
PITG_20493	Putative uncharacterized protein [Source:UniProtKB/TrEMBL;Acc:D0P2S4]
PITG_20492	Putative uncharacterized protein [Source:UniProtKB/TrEMBL;Acc:D0P2S3]
PITG_20548	Putative uncharacterized protein [Source:UniProtKB/TrEMBL;Acc:D0P2S0]
PITG_20803	Putative uncharacterized protein [Source:UniProtKB/TrEMBL;Acc:D0P2R3]
PITG_23191	Putative uncharacterized protein [Source:UniProtKB/TrEMBL;Acc:D0P2R1]
PITG_20801	Putative uncharacterized protein [Source:UniProtKB/TrEMBL;Acc:D0P2R0]
PITG_20800	Putative uncharacterized protein [Source:UniProtKB/TrEMBL;Acc:D0P2Q9]
PITG_20799	Putative uncharacterized protein [Source:UniProtKB/TrEMBL;Acc:D0P2Q8]
PITG_20796	Putative uncharacterized protein [Source:UniProtKB/TrEMBL;Acc:D0P2Q5]
PITG_20794	Putative uncharacterized protein [Source:UniProtKB/TrEMBL;Acc:D0P2Q3]
PITG_21000	Putative uncharacterized protein [Source:UniProtKB/TrEMBL;Acc:D0P2P8]
PITG_20999	Putative uncharacterized protein [Source:UniProtKB/TrEMBL;Acc:D0P2P7]
PITG_20400	Putative uncharacterized protein [Source:UniProtKB/TrEMBL;Acc:D0P2P3]
PITG_20787	Putative uncharacterized protein [Source:UniProtKB/TrEMBL;Acc:D0P2N8]
PITG_20779	Putative uncharacterized protein [Source:UniProtKB/TrEMBL;Acc:D0P2N3]
PITG_20604	Putative uncharacterized protein [Source:UniProtKB/TrEMBL;Acc:D0P2N2]
PITG_20601	Putative uncharacterized protein [Source:UniProtKB/TrEMBL;Acc:D0P2M9]
PITG_20593	Putative uncharacterized protein [Source:UniProtKB/TrEMBL;Acc:D0P2M4]
PITG_20591	Putative uncharacterized protein [Source:UniProtKB/TrEMBL;Acc:D0P2M2]
PITG_20581	Putative uncharacterized protein [Source:UniProtKB/TrEMBL;Acc:D0P2L4]
PITG_20909	Putative uncharacterized protein [Source:UniProtKB/TrEMBL;Acc:D0P2L1]
PITG_20908	Putative uncharacterized protein [Source:UniProtKB/TrEMBL;Acc:D0P2L0]
PITG_20836	Putative uncharacterized protein [Source:UniProtKB/TrEMBL;Acc:D0P2K8]
PITG_20831	Putative uncharacterized protein [Source:UniProtKB/TrEMBL;Acc:D0P2K6]
PITG_20637	Putative uncharacterized protein [Source:UniProtKB/TrEMBL;Acc:D0P2J7]
PITG_20634	Putative uncharacterized protein [Source:UniProtKB/TrEMBL;Acc:D0P2J5]
PITG_20675	Putative uncharacterized protein [Source:UniProtKB/TrEMBL;Acc:D0P2I7]
PITG_20842	Putative uncharacterized protein [Source:UniProtKB/TrEMBL;Acc:D0P2I6]
PITG_20841	Putative uncharacterized protein [Source:UniProtKB/TrEMBL;Acc:D0P2I5]
PITG_20839	Putative uncharacterized protein [Source:UniProtKB/TrEMBL;Acc:D0P2I4]
PITG_20838	Putative uncharacterized protein [Source:UniProtKB/TrEMBL;Acc:D0P2I3]
PITG_20837	Putative uncharacterized protein [Source:UniProtKB/TrEMBL;Acc:D0P2I2]
PITG_20663	Putative uncharacterized protein [Source:UniProtKB/TrEMBL;Acc:D0P2I1]
PITG_20662	Putative uncharacterized protein [Source:UniProtKB/TrEMBL;Acc:D0P2I0]
PITG_20657	Putative uncharacterized protein [Source:UniProtKB/TrEMBL;Acc:D0P2H7]
PITG_20870	Putative uncharacterized protein [Source:UniProtKB/TrEMBL;Acc:D0P2H5]
PITG_20568	Putative uncharacterized protein [Source:UniProtKB/TrEMBL;Acc:D0P2H0]
PITG_20561	Putative uncharacterized protein [Source:UniProtKB/TrEMBL;Acc:D0P2G7]
PITG_20559	Putative uncharacterized protein [Source:UniProtKB/TrEMBL;Acc:D0P2G5]
PITG_20558	Putative uncharacterized protein [Source:UniProtKB/TrEMBL;Acc:D0P2G4]
PITG_20556	Putative uncharacterized protein [Source:UniProtKB/TrEMBL;Acc:D0P2G2]
PITG_20555	Putative uncharacterized protein [Source:UniProtKB/TrEMBL;Acc:D0P2G1]
PITG_20468	Putative uncharacterized protein [Source:UniProtKB/TrEMBL;Acc:D0P2G0]
PITG_20733	Putative uncharacterized protein [Source:UniProtKB/TrEMBL;Acc:D0P2F6]
PITG_20731	Putative uncharacterized protein [Source:UniProtKB/TrEMBL;Acc:D0P2F5]
PITG_20727	Putative uncharacterized protein [Source:UniProtKB/TrEMBL;Acc:D0P2F2]
PITG_20670	Putative uncharacterized protein [Source:UniProtKB/TrEMBL;Acc:D0P2F0]
PITG_20664	Putative uncharacterized protein [Source:UniProtKB/TrEMBL;Acc:D0P2E8]
PITG_20430	Putative uncharacterized protein [Source:UniProtKB/TrEMBL;Acc:D0P2E7]
PITG_20615	Putative uncharacterized protein [Source:UniProtKB/TrEMBL;Acc:D0P2D6]
PITG_20265	Putative uncharacterized protein [Source:UniProtKB/TrEMBL;Acc:D0P2D3]
PITG_20263	Putative uncharacterized protein [Source:UniProtKB/TrEMBL;Acc:D0P2D1]
PITG_20249	Putative uncharacterized protein [Source:UniProtKB/TrEMBL;Acc:D0P2C1]
PITG_20631	Putative uncharacterized protein [Source:UniProtKB/TrEMBL;Acc:D0P2B8]
PITG_20628	Putative uncharacterized protein [Source:UniProtKB/TrEMBL;Acc:D0P2B5]
PITG_20750	Putative uncharacterized protein [Source:UniProtKB/TrEMBL;Acc:D0P2B4]
PITG_20749	Putative uncharacterized protein [Source:UniProtKB/TrEMBL;Acc:D0P2B3]
PITG_20749	Putative uncharacterized protein [Source:UniProtKB/TrEMBL;Acc:D0P2B3]
PITG_20744	Putative uncharacterized protein [Source:UniProtKB/TrEMBL;Acc:D0P2A8]
PITG_20736	Putative uncharacterized protein [Source:UniProtKB/TrEMBL;Acc:D0P2A2]
PITG_20488	Putative uncharacterized protein [Source:UniProtKB/TrEMBL;Acc:D0P297]
PITG_23187	Putative uncharacterized protein [Source:UniProtKB/TrEMBL;Acc:D0P292]
PITG_19957	Putative uncharacterized protein [Source:UniProtKB/TrEMBL;Acc:D0P290]
PITG_19956	Putative uncharacterized protein [Source:UniProtKB/TrEMBL;Acc:D0P289]
PITG_19955	Putative uncharacterized protein [Source:UniProtKB/TrEMBL;Acc:D0P288]
PITG_19950	Putative uncharacterized protein [Source:UniProtKB/TrEMBL;Acc:D0P286]
PITG_20539	Putative uncharacterized protein [Source:UniProtKB/TrEMBL;Acc:D0P282]
PITG_20539	Putative uncharacterized protein [Source:UniProtKB/TrEMBL;Acc:D0P282]
PITG_20537	Putative uncharacterized protein [Source:UniProtKB/TrEMBL;Acc:D0P280]
PITG_20535	Putative uncharacterized protein [Source:UniProtKB/TrEMBL;Acc:D0P278]
PITG_20534	Putative uncharacterized protein [Source:UniProtKB/TrEMBL;Acc:D0P277]
PITG_20532	Putative uncharacterized protein [Source:UniProtKB/TrEMBL;Acc:D0P275]
PITG_20529	Putative uncharacterized protein [Source:UniProtKB/TrEMBL;Acc:D0P272]
PITG_20528	Putative uncharacterized protein [Source:UniProtKB/TrEMBL;Acc:D0P271]
PITG_20526	Putative uncharacterized protein [Source:UniProtKB/TrEMBL;Acc:D0P269]
PITG_20525	Putative uncharacterized protein [Source:UniProtKB/TrEMBL;Acc:D0P268]
PITG_20522	Putative uncharacterized protein [Source:UniProtKB/TrEMBL;Acc:D0P267]
PITG_20521	Putative uncharacterized protein [Source:UniProtKB/TrEMBL;Acc:D0P265]
PITG_20518	Putative uncharacterized protein [Source:UniProtKB/TrEMBL;Acc:D0P263]
PITG_20846	Putative uncharacterized protein [Source:UniProtKB/TrEMBL;Acc:D0P262]
PITG_20844	Putative uncharacterized protein [Source:UniProtKB/TrEMBL;Acc:D0P260]
PITG_20843	Putative uncharacterized protein [Source:UniProtKB/TrEMBL;Acc:D0P259]
PITG_20610	Putative uncharacterized protein [Source:UniProtKB/TrEMBL;Acc:D0P257]
PITG_20609	Putative uncharacterized protein [Source:UniProtKB/TrEMBL;Acc:D0P256]
PITG_20608	Putative uncharacterized protein [Source:UniProtKB/TrEMBL;Acc:D0P255]
PITG_20888	Putative uncharacterized protein [Source:UniProtKB/TrEMBL;Acc:D0P248]
PITG_20886	Putative uncharacterized protein [Source:UniProtKB/TrEMBL;Acc:D0P246]
PITG_20885	Putative uncharacterized protein [Source:UniProtKB/TrEMBL;Acc:D0P244]
PITG_20061	Putative uncharacterized protein [Source:UniProtKB/TrEMBL;Acc:D0P224]
PITG_20060	Putative uncharacterized protein [Source:UniProtKB/TrEMBL;Acc:D0P223]
PITG_20059	Putative uncharacterized protein [Source:UniProtKB/TrEMBL;Acc:D0P222]
PITG_20333	Putative uncharacterized protein [Source:UniProtKB/TrEMBL;Acc:D0P220]
PITG_20332	Putative uncharacterized protein [Source:UniProtKB/TrEMBL;Acc:D0P219]
PITG_20331	Putative uncharacterized protein [Source:UniProtKB/TrEMBL;Acc:D0P218]
PITG_20507	Putative uncharacterized protein [Source:UniProtKB/TrEMBL;Acc:D0P1Z7]
PITG_20506	Putative uncharacterized protein [Source:UniProtKB/TrEMBL;Acc:D0P1Z6]
PITG_20505	Putative uncharacterized protein [Source:UniProtKB/TrEMBL;Acc:D0P1Z5]
PITG_20504	Putative uncharacterized protein [Source:UniProtKB/TrEMBL;Acc:D0P1Z4]
PITG_20503	Putative uncharacterized protein [Source:UniProtKB/TrEMBL;Acc:D0P1Z3]
PITG_20186	Putative uncharacterized protein [Source:UniProtKB/TrEMBL;Acc:D0P1Y7]
PITG_20734	Putative uncharacterized protein [Source:UniProtKB/TrEMBL;Acc:D0P1Y4]
PITG_20121	Putative uncharacterized protein [Source:UniProtKB/TrEMBL;Acc:D0P1Y4]
PITG_20120	Putative uncharacterized protein [Source:UniProtKB/TrEMBL;Acc:D0P1Y3]
PITG_20178	Putative uncharacterized protein [Source:UniProtKB/TrEMBL;Acc:D0P1X8]
PITG_23177	Putative uncharacterized protein [Source:UniProtKB/TrEMBL;Acc:D0P1W3]
PITG_19995	Putative uncharacterized protein [Source:UniProtKB/TrEMBL;Acc:D0P1V7]
PITG_19984	Putative uncharacterized protein [Source:UniProtKB/TrEMBL;Acc:D0P1U8]
PITG_19983	Putative uncharacterized protein [Source:UniProtKB/TrEMBL;Acc:D0P1U7]
PITG_19983	Putative uncharacterized protein [Source:UniProtKB/TrEMBL;Acc:D0P1U7]
PITG_19931	Putative uncharacterized protein [Source:UniProtKB/TrEMBL;Acc:D0P1T8]
PITG_19928	Putative uncharacterized protein [Source:UniProtKB/TrEMBL;Acc:D0P1T6]
PITG_20398	Putative uncharacterized protein [Source:UniProtKB/TrEMBL;Acc:D0P1T5]
PITG_20397	Putative uncharacterized protein [Source:UniProtKB/TrEMBL;Acc:D0P1T4]
PITG_20388	Putative uncharacterized protein [Source:UniProtKB/TrEMBL;Acc:D0P1T3]
PITG_20387	Putative uncharacterized protein [Source:UniProtKB/TrEMBL;Acc:D0P1T2]
PITG_20384	Putative uncharacterized protein [Source:UniProtKB/TrEMBL;Acc:D0P1S9]
PITG_20383	Putative uncharacterized protein [Source:UniProtKB/TrEMBL;Acc:D0P1S8]
PITG_20382	Putative uncharacterized protein [Source:UniProtKB/TrEMBL;Acc:D0P1S7]
PITG_20381	Putative uncharacterized protein [Source:UniProtKB/TrEMBL;Acc:D0P1S6]
PITG_20380	Putative uncharacterized protein [Source:UniProtKB/TrEMBL;Acc:D0P1S5]
PITG_20379	Putative uncharacterized protein [Source:UniProtKB/TrEMBL;Acc:D0P1S4]
PITG_20378	Putative uncharacterized protein [Source:UniProtKB/TrEMBL;Acc:D0P1S3]
PITG_20374	Putative uncharacterized protein [Source:UniProtKB/TrEMBL;Acc:D0P1R9]
PITG_20373	Putative uncharacterized protein [Source:UniProtKB/TrEMBL;Acc:D0P1R8]
PITG_20361	Putative uncharacterized protein [Source:UniProtKB/TrEMBL;Acc:D0P1R0]
PITG_20355	Putative uncharacterized protein [Source:UniProtKB/TrEMBL;Acc:D0P1Q7]
PITG_20354	Putative uncharacterized protein [Source:UniProtKB/TrEMBL;Acc:D0P1Q6]
PITG_20035	Putative uncharacterized protein [Source:UniProtKB/TrEMBL;Acc:D0P1Q5]
PITG_20033	Putative uncharacterized protein [Source:UniProtKB/TrEMBL;Acc:D0P1Q3]
PITG_20032	Putative uncharacterized protein [Source:UniProtKB/TrEMBL;Acc:D0P1Q2]
PITG_20029	Putative uncharacterized protein [Source:UniProtKB/TrEMBL;Acc:D0P1P9]
PITG_20125	Putative uncharacterized protein [Source:UniProtKB/TrEMBL;Acc:D0P1N7]
PITG_20124	Putative uncharacterized protein [Source:UniProtKB/TrEMBL;Acc:D0P1N6]
PITG_19979	Putative uncharacterized protein [Source:UniProtKB/TrEMBL;Acc:D0P1N4]
PITG_19972	Putative uncharacterized protein [Source:UniProtKB/TrEMBL;Acc:D0P1M9]
PITG_19970	Putative uncharacterized protein [Source:UniProtKB/TrEMBL;Acc:D0P1M8]
PITG_19969	Putative uncharacterized protein [Source:UniProtKB/TrEMBL;Acc:D0P1M7]
PITG_19969	Putative uncharacterized protein [Source:UniProtKB/TrEMBL;Acc:D0P1M7]
PITG_19967	Putative uncharacterized protein [Source:UniProtKB/TrEMBL;Acc:D0P1M5]
PITG_19964	Putative uncharacterized protein [Source:UniProtKB/TrEMBL;Acc:D0P1M2]
PITG_19742	Putative uncharacterized protein [Source:UniProtKB/TrEMBL;Acc:D0P1L6]
PITG_19741	Putative uncharacterized protein [Source:UniProtKB/TrEMBL;Acc:D0P1L5]
PITG_19735	Putative uncharacterized protein [Source:UniProtKB/TrEMBL;Acc:D0P1L2]
PITG_19818	Putative uncharacterized protein [Source:UniProtKB/TrEMBL;Acc:D0P1K5]
PITG_20056	Putative uncharacterized protein [Source:UniProtKB/TrEMBL;Acc:D0P1K4]
PITG_20053	Putative uncharacterized protein [Source:UniProtKB/TrEMBL;Acc:D0P1K1]
PITG_20222	Putative uncharacterized protein [Source:UniProtKB/TrEMBL;Acc:D0P1J4]
PITG_20217	Putative uncharacterized protein [Source:UniProtKB/TrEMBL;Acc:D0P1J0]
PITG_20216	Putative uncharacterized protein [Source:UniProtKB/TrEMBL;Acc:D0P1I9]
PITG_20215	Putative uncharacterized protein [Source:UniProtKB/TrEMBL;Acc:D0P1I8]
PITG_20209	Putative uncharacterized protein [Source:UniProtKB/TrEMBL;Acc:D0P1I3]
PITG_20208	Putative uncharacterized protein [Source:UniProtKB/TrEMBL;Acc:D0P1I2]
PITG_20207	Putative uncharacterized protein [Source:UniProtKB/TrEMBL;Acc:D0P1I1]
PITG_20204	Putative uncharacterized protein [Source:UniProtKB/TrEMBL;Acc:D0P1H8]
PITG_20202	Putative uncharacterized protein [Source:UniProtKB/TrEMBL;Acc:D0P1H6]
PITG_20196	Putative uncharacterized protein [Source:UniProtKB/TrEMBL;Acc:D0P1H2]
PITG_19817	Putative uncharacterized protein [Source:UniProtKB/TrEMBL;Acc:D0P1G7]
PITG_19815	Putative uncharacterized protein [Source:UniProtKB/TrEMBL;Acc:D0P1G5]
PITG_19814	Putative uncharacterized protein [Source:UniProtKB/TrEMBL;Acc:D0P1G4]
PITG_19813	Putative uncharacterized protein [Source:UniProtKB/TrEMBL;Acc:D0P1G3]
PITG_19804	Putative uncharacterized protein [Source:UniProtKB/TrEMBL;Acc:D0P1F8]
PITG_20346	Putative uncharacterized protein [Source:UniProtKB/TrEMBL;Acc:D0P1F0]
PITG_20345	Putative uncharacterized protein [Source:UniProtKB/TrEMBL;Acc:D0P1E9]
PITG_20344	Putative uncharacterized protein [Source:UniProtKB/TrEMBL;Acc:D0P1E8]
PITG_19824	Putative uncharacterized protein [Source:UniProtKB/TrEMBL;Acc:D0P1D8]
PITG_19823	Putative uncharacterized protein [Source:UniProtKB/TrEMBL;Acc:D0P1D7]
PITG_19822	Putative uncharacterized protein [Source:UniProtKB/TrEMBL;Acc:D0P1D6]
PITG_19676	Putative uncharacterized protein [Source:UniProtKB/TrEMBL;Acc:D0P1C8]
PITG_19674	Putative uncharacterized protein [Source:UniProtKB/TrEMBL;Acc:D0P1C7]
PITG_19673	Putative uncharacterized protein [Source:UniProtKB/TrEMBL;Acc:D0P1C6]
PITG_20238	Putative uncharacterized protein [Source:UniProtKB/TrEMBL;Acc:D0P1C2]
PITG_20236	Putative uncharacterized protein [Source:UniProtKB/TrEMBL;Acc:D0P1C1]
PITG_20235	Putative uncharacterized protein [Source:UniProtKB/TrEMBL;Acc:D0P1C0]
PITG_20234	Putative uncharacterized protein [Source:UniProtKB/TrEMBL;Acc:D0P1B9]
PITG_20228	Putative uncharacterized protein [Source:UniProtKB/TrEMBL;Acc:D0P1B4]
PITG_20227	Putative uncharacterized protein [Source:UniProtKB/TrEMBL;Acc:D0P1B3]
PITG_20294	Putative uncharacterized protein [Source:UniProtKB/TrEMBL;Acc:D0P1A5]
PITG_20160	Putative uncharacterized protein [Source:UniProtKB/TrEMBL;Acc:D0P1A1]
PITG_20158	Putative uncharacterized protein [Source:UniProtKB/TrEMBL;Acc:D0P199]
PITG_23179	Putative uncharacterized protein [Source:UniProtKB/TrEMBL;Acc:D0P196]
PITG_20154	Putative uncharacterized protein [Source:UniProtKB/TrEMBL;Acc:D0P194]
PITG_20152	Putative uncharacterized protein [Source:UniProtKB/TrEMBL;Acc:D0P192]
PITG_20148	Putative uncharacterized protein [Source:UniProtKB/TrEMBL;Acc:D0P190]
PITG_20138	Putative uncharacterized protein [Source:UniProtKB/TrEMBL;Acc:D0P180]
PITG_20312	Putative uncharacterized protein [Source:UniProtKB/TrEMBL;Acc:D0P168]
PITG_20311	Putative uncharacterized protein [Source:UniProtKB/TrEMBL;Acc:D0P167]
PITG_20307	Putative uncharacterized protein [Source:UniProtKB/TrEMBL;Acc:D0P166]
PITG_19750	Putative uncharacterized protein [Source:UniProtKB/TrEMBL;Acc:D0P160]
PITG_19749	Putative uncharacterized protein [Source:UniProtKB/TrEMBL;Acc:D0P159]
PITG_19746	Putative uncharacterized protein [Source:UniProtKB/TrEMBL;Acc:D0P157]
PITG_19745	Putative uncharacterized protein [Source:UniProtKB/TrEMBL;Acc:D0P156]
PITG_20288	Putative uncharacterized protein [Source:UniProtKB/TrEMBL;Acc:D0P154]
PITG_20284	Putative uncharacterized protein [Source:UniProtKB/TrEMBL;Acc:D0P150]
PITG_20046	Putative uncharacterized protein [Source:UniProtKB/TrEMBL;Acc:D0P147]
PITG_20044	Putative uncharacterized protein [Source:UniProtKB/TrEMBL;Acc:D0P145]
PITG_20043	Putative uncharacterized protein [Source:UniProtKB/TrEMBL;Acc:D0P144]
PITG_20042	Putative uncharacterized protein [Source:UniProtKB/TrEMBL;Acc:D0P143]
PITG_20041	Putative uncharacterized protein [Source:UniProtKB/TrEMBL;Acc:D0P142]
PITG_20037	Putative uncharacterized protein [Source:UniProtKB/TrEMBL;Acc:D0P139]
PITG_20079	Putative uncharacterized protein [Source:UniProtKB/TrEMBL;Acc:D0P136]
PITG_20078	Putative uncharacterized protein [Source:UniProtKB/TrEMBL;Acc:D0P135]
PITG_20076	Putative uncharacterized protein [Source:UniProtKB/TrEMBL;Acc:D0P133]
PITG_20075	Putative uncharacterized protein [Source:UniProtKB/TrEMBL;Acc:D0P132]
PITG_20244	Putative uncharacterized protein [Source:UniProtKB/TrEMBL;Acc:D0P123]
PITG_19784	Putative uncharacterized protein [Source:UniProtKB/TrEMBL;Acc:D0P121]
PITG_19781	Putative uncharacterized protein [Source:UniProtKB/TrEMBL;Acc:D0P118]
PITG_19775	Putative uncharacterized protein [Source:UniProtKB/TrEMBL;Acc:D0P116]
PITG_19772	Putative uncharacterized protein [Source:UniProtKB/TrEMBL;Acc:D0P113]
PITG_19769	Putative uncharacterized protein [Source:UniProtKB/TrEMBL;Acc:D0P110]
PITG_19768	Putative uncharacterized protein [Source:UniProtKB/TrEMBL;Acc:D0P109]
PITG_19766	Putative uncharacterized protein [Source:UniProtKB/TrEMBL;Acc:D0P107]
PITG_19764	Putative uncharacterized protein [Source:UniProtKB/TrEMBL;Acc:D0P106]
PITG_19763	Putative uncharacterized protein [Source:UniProtKB/TrEMBL;Acc:D0P105]
PITG_19762	Putative uncharacterized protein [Source:UniProtKB/TrEMBL;Acc:D0P104]
PITG_19699	Putative uncharacterized protein [Source:UniProtKB/TrEMBL;Acc:D0P103]
PITG_19693	Putative uncharacterized protein [Source:UniProtKB/TrEMBL;Acc:D0P101]
PITG_19691	Putative uncharacterized protein [Source:UniProtKB/TrEMBL;Acc:D0P0Z9]
PITG_19690	Putative uncharacterized protein [Source:UniProtKB/TrEMBL;Acc:D0P0Z8]
PITG_19516	Putative uncharacterized protein [Source:UniProtKB/TrEMBL;Acc:D0P0Z7]
PITG_19516	Putative uncharacterized protein [Source:UniProtKB/TrEMBL;Acc:D0P0Z7]
PITG_19514	Putative uncharacterized protein [Source:UniProtKB/TrEMBL;Acc:D0P0Z5]
PITG_19917	Putative uncharacterized protein [Source:UniProtKB/TrEMBL;Acc:D0P0Z2]
PITG_19916	Putative uncharacterized protein [Source:UniProtKB/TrEMBL;Acc:D0P0Z1]
PITG_19912	Putative uncharacterized protein [Source:UniProtKB/TrEMBL;Acc:D0P0Y9]
PITG_19716	Putative uncharacterized protein [Source:UniProtKB/TrEMBL;Acc:D0P0Y3]
PITG_19714	Putative uncharacterized protein [Source:UniProtKB/TrEMBL;Acc:D0P0Y1]
PITG_19710	Putative uncharacterized protein [Source:UniProtKB/TrEMBL;Acc:D0P0X6]
PITG_19705	Putative uncharacterized protein [Source:UniProtKB/TrEMBL;Acc:D0P0X4]
PITG_19857	Putative uncharacterized protein [Source:UniProtKB/TrEMBL;Acc:D0P0X3]
PITG_19855	Putative uncharacterized protein [Source:UniProtKB/TrEMBL;Acc:D0P0X1]
PITG_19854	Putative uncharacterized protein [Source:UniProtKB/TrEMBL;Acc:D0P0X0]
PITG_19850	Putative uncharacterized protein [Source:UniProtKB/TrEMBL;Acc:D0P0W8]
PITG_19846	Putative uncharacterized protein [Source:UniProtKB/TrEMBL;Acc:D0P0W4]
PITG_19845	Putative uncharacterized protein [Source:UniProtKB/TrEMBL;Acc:D0P0W3]
PITG_19842	Putative uncharacterized protein [Source:UniProtKB/TrEMBL;Acc:D0P0W1]
PITG_19842	Putative uncharacterized protein [Source:UniProtKB/TrEMBL;Acc:D0P0W1]
[truncated: 12,322 more rows]

## Sheet: Table S6B
Synergistic DEGs in RAP+AZD team
Synergistic DEGs	log2FoldChange in AZD	log2FoldChange in RAP	log2FoldChange in RAP+AZD	Interpro Description
EPrPING00000000157	0	0	3.8088	28s_rRNA [Source:RNAMMER;Acc:28s_rRNA]
EPrPING00000000517	0	0	4.8	28s_rRNA [Source:RNAMMER;Acc:28s_rRNA]
EPrPING00000000755	0	0	4.806	28s_rRNA [Source:RNAMMER;Acc:28s_rRNA]
EPrPING00000001334	0	0	5.1353	28s_rRNA [Source:RNAMMER;Acc:28s_rRNA]
EPrPING00000001545	0	0	5.3017	28s_rRNA [Source:RNAMMER;Acc:28s_rRNA]
EPrPING00000001572	0	0	3.1346	28s_rRNA [Source:RNAMMER;Acc:28s_rRNA]
EPrPING00000002392	0	0	4.9967	28s_rRNA [Source:RNAMMER;Acc:28s_rRNA]
EPrPING00000002909	0	0	4.7235	28s_rRNA [Source:RNAMMER;Acc:28s_rRNA]
EPrPING00000003753	0	0	2.8075	28s_rRNA [Source:RNAMMER;Acc:28s_rRNA]
EPrPING00000003834	0	0	0.79516	28s_rRNA [Source:RNAMMER;Acc:28s_rRNA]
EPrPING00000004369	0	0	4.9606	28s_rRNA [Source:RNAMMER;Acc:28s_rRNA]
EPrPING00000004579	0	0	3.527	28s_rRNA [Source:RNAMMER;Acc:28s_rRNA]
EPrPING00000005362	0	0	2.8868	18s_rRNA [Source:RNAMMER;Acc:18s_rRNA]
EPrPING00000006613	0.49588	0	1.1272	28s_rRNA [Source:RNAMMER;Acc:28s_rRNA]
Novel00001	0	0	2.1864	0
Novel00003	0	0	4.0394	0
Novel00016	0	0.51635	1.3628	gag-pol fusion protein [Rhizophagus irregularis DAOM 197198w]
Novel00018	0	0	2.9751	0
Novel00019	0	0	0.40714	hypothetical protein BATDEDRAFT_21929 [Batrachochytrium dendrobatidis JAM81]>gi|328774113|gb|EGF84150.1| hypothetical protein BATDEDRAFT_21929 [Batrachochytrium dendrobatidis JAM81]
Novel00028	0	0	1.0094	0
Novel00035	0.84174	0	0.91454	0
Novel00045	0.56913	0	1.4632	0
Novel00046	0	0	3.1655	hypothetical protein PLICRDRAFT_99331, partial [Plicaturopsis crispa FD-325 SS-3]
Novel00051	0.97794	0	1.2739	putative Transposon Tf2-1 polyprotein, partial [Rhizoctonia solani 123E]
Novel00070	0	0	4.5362	0
Novel00077	0.39444	0	0.81771	0
Novel00078	0	0	1.0863	0
Novel00080	0	0.44612	0.55469	polyprotein [Phanerochaete chrysosporium RP-78]
Novel00086	0	0	1.124	hypothetical protein RirG_042970 [Rhizophagus irregularis DAOM 197198w]
Novel00087	1.485	0	3.6215	0
Novel00090	0.78587	0	1.436	0
Novel00091	1.2924	0	2.1345	DNA mismatch repair protein MLH3 [Fusarium oxysporum f. sp. raphani 54005]
Novel00100	0	0	1.1203	hypothetical protein O9G_002863 [Rozella allomycis CSF55]
Novel00106	0	0	0.81749	0
Novel00117	0.50679	0	0.68992	piggybac-derived 2 (agap012114-pa) [Nosema apis BRL 01]
Novel00118	0.60873	0	1.6554	0
Novel00125	1.6691	0	2.0424	0
Novel00127	0	0	0.60256	0
Novel00131	0	0	1.5043	0
Novel00132	0	1.2983	1.5849	0
Novel00140	0	0	0.60889	hypothetical protein FPSE_01344 [Fusarium pseudograminearum CS3096]>gi|408399372|gb|EKJ78476.1| hypothetical protein FPSE_01344 [Fusarium pseudograminearum CS3096]
Novel00146	0	0	2.8999	hypothetical protein M378DRAFT_57908, partial [Amanita muscaria Koide BX008]
Novel00150	0	0	1.4018	hypothetical protein BATDEDRAFT_24942 [Batrachochytrium dendrobatidis JAM81]>gi|328770109|gb|EGF80151.1| hypothetical protein BATDEDRAFT_24942 [Batrachochytrium dendrobatidis JAM81]
Novel00154	0.61795	0	1.6901	0
Novel00156	0.38221	0	1.7933	0
Novel00163	0	0	0.81015	0
Novel00164	0.50712	0	1.8482	0
Novel00165	0.87312	0	3.5353	0
Novel00174	0	0	1.388	0
Novel00182	0.36404	0	0.51384	0
Novel00192	0.54885	0	0.8914	gag-pol fusion protein [Rhizophagus irregularis DAOM 197198w]
Novel00200	0.51167	0	0.55686	0
Novel00202	0	0.95684	1.1197	0
Novel00209	0.37195	0	0.82854	gag-pol fusion protein [Rhizophagus irregularis DAOM 197198w]
Novel00222	1.1407	0	2.3974	hypothetical protein RO3G_12081 [Rhizopus delemar RA 99-880]
Novel00226	0	0.50118	1.3429	0
Novel00238	0	0	1.3968	hypothetical protein O9G_005007 [Rozella allomycis CSF55]
Novel00244	0	0	2.4286	0
Novel00255	0	1.1296	1.1727	hypothetical protein O9G_002863 [Rozella allomycis CSF55]
Novel00256	0.88644	0	1.7848	hypothetical protein G647_04935 [Cladophialophora carrionii CBS 160.54]>gi|565933884|gb|ETI23138.1| hypothetical protein G647_04935 [Cladophialophora carrionii CBS 160.54]
Novel00265	0	0	1.5186	0
Novel00267	0	0	1.3225	0
Novel00275	0	0.41553	0.55886	hypothetical protein RirG_182340 [Rhizophagus irregularis DAOM 197198w]
Novel00280	0	0	0.41556	0
Novel00285	0.76324	0	1.4161	0
Novel00287	1.6273	0	1.9707	0
Novel00294	0	0	2.0929	0
Novel00295	0	0	1.2156	hypothetical protein O9G_005006 [Rozella allomycis CSF55]
Novel00296	0	0	1.4218	0
Novel00308	0	0	1.711	pol polyprotein [Nosema bombycis]
Novel00309	0	0	0.74289	0
Novel00313	0	1.3504	1.8814	hypothetical protein O9G_003457 [Rozella allomycis CSF55]
Novel00321	0.26925	0	0.71455	0
Novel00335	0	0	2.081	0
Novel00337	0.69659	0	1.3744	hypothetical protein M422DRAFT_206549 [Sphaerobolus stellatus SS14]
Novel00351	0	0	0.71587	0
Novel00360	1.8291	0	2.5832	0
Novel00367	0	0	0.70013	0
Novel00385	0	0.31018	1.2417	putative ATP-dependent DNA helicase PIF1, partial [Rhizoctonia solani 123E]
Novel00386	0	0	1.5984	0
Novel00388	0.86193	0	1.3204	0
Novel00395	0	0	1.0713	0
Novel00396	0	0.42276	1.1437	0
Novel00402	3.1397	0	5.0285	hypothetical protein NCER_102636 [Nosema ceranae BRL01]>gi|239599915|gb|EEQ81140.1| hypothetical protein NCER_102636 [Nosema ceranae BRL01]
Novel00404	0.94418	0	2.2208	cytochrome P450 oxidoreductase [Fusarium oxysporum f. sp. raphani 54005]
Novel00406	0.65182	0	0.92743	hypothetical protein RirG_225210 [Rhizophagus irregularis DAOM 197198w]
Novel00407	0.72572	0	1.6784	hypothetical protein RirG_042970 [Rhizophagus irregularis DAOM 197198w]
Novel00422	0	0.63291	0.63638	0
Novel00427	0	1.4294	2.0277	hypothetical protein RirG_042970 [Rhizophagus irregularis DAOM 197198w]
Novel00440	0	0.27197	0.72402	hypothetical protein BN946_scf184644.g9 [Trametes cinnabarina]
Novel00445	0	0.49422	0.59138	Rrm3p [Rhizophagus irregularis DAOM 197198w]>gi|595487770|gb|EXX73393.1| Rrm3p [Rhizophagus irregularis DAOM 197198w]
Novel00452	0	0	0.48601	0
Novel00460	0	0	2.7507	0
Novel00466	0	0	0.84786	0
Novel00470	0	0	1.5918	0
Novel00472	0	0	1.9866	cytochrome P450 704C1-like isoform X2 [Mucor ambiguus]
Novel00477	0	0	1.8813	0
Novel00478	0	0	0.7641	hypothetical protein RirG_200420 [Rhizophagus irregularis DAOM 197198w]
Novel00479	0	0	1.2181	hypothetical protein O9G_004215 [Rozella allomycis CSF55]
Novel00481	0	0	2.2727	0
Novel00489	1.42	0	1.5712	0
Novel00496	4.9874	0	5.6559	0
Novel00500	0.68386	0	2.1365	unnamed protein product [Aspergillus oryzae RIB40]
Novel00506	1.2475	0	2.8829	hypothetical protein RirG_225210 [Rhizophagus irregularis DAOM 197198w]
Novel00513	0	0	1.1039	0
Novel00536	1.842	0	3.2886	0
Novel00542	0.52101	0	1.2862	0
Novel00543	0.5315	0	1.437	gag-pol fusion protein [Rhizophagus irregularis DAOM 197198w]
Novel00546	0.4922	0	0.91275	hypothetical protein O9G_005006 [Rozella allomycis CSF55]
Novel00551	0	0	1.4039	hypothetical protein GLOINDRAFT_28211 [Rhizophagus irregularis DAOM 181602]
Novel00553	0	0	1.7836	0
Novel00581	0	0	2.2148	0
Novel00582	0.55082	0	0.66435	0
Novel00584	0	0	1.6449	replication factor-A protein 1, putative [Candida dubliniensis CD36]>gi|223641353|emb|CAX43313.1| replication factor-A protein 1, putative [Candida dubliniensis CD36]
Novel00585	1.638	0	3.2662	0
Novel00586	0	0	1.0201	0
Novel00600	0	0	1.2302	hypothetical protein PGTG_08179 [Puccinia graminis f. sp. tritici CRL 75-36-700-3]>gi|375166267|gb|EFP81930.2| hypothetical protein PGTG_08179 [Puccinia graminis f. sp. tritici CRL 75-36-700-3]
Novel00602	0.46136	0	0.53271	0
Novel00607	0	0	0.85664	0
Novel00630	0.90188	0	1.1275	hypothetical protein RMATCC62417_01423 [Rhizopus microsporus]
Novel00642	0	0	3.7621	0
Novel00653	1.3874	0	2.0905	hypothetical protein O9G_003457 [Rozella allomycis CSF55]
Novel00654	0	0	1.7697	hypothetical protein GALMADRAFT_24757, partial [Galerina marginata CBS 339.88]
Novel00656	0	0	0.25921	0
Novel00670	0	0	1.9466	0
Novel00672	0	0	0.53459	hypothetical protein O9G_005006 [Rozella allomycis CSF55]
Novel00680	0.61994	0	1.8391	hypothetical protein O9G_003457 [Rozella allomycis CSF55]
Novel00682	0	0	3.4116	0
Novel00685	0	0.37877	0.62338	0
Novel00688	0	0	0.28902	hypothetical protein RMCBS344292_03765 [Rhizopus microsporus]
Novel00704	0	0	1.7654	0
Novel00716	0	0	0.7757	0
Novel00721	0	0	3.8336	hypothetical protein BN946_scf184772.g6 [Trametes cinnabarina]
Novel00722	0	0	0.67693	0
Novel00724	0	0	2.3378	0
Novel00728	0	0.53257	1.231	transposase [Nosema bombycis]
Novel00746	0	0	2.3519	0
Novel00747	0	0	0.66559	0
Novel00763	0.64848	0	1.4397	0
Novel00773	0.39958	0	0.55704	reverse transcriptase [Yarrowia lipolytica]
Novel00777	0	0	1.4093	0
Novel00781	0	0.52534	0.79111	gag-pol fusion protein [Rhizophagus irregularis DAOM 197198w]
Novel00783	0.46323	0	0.5878	0
Novel00784	0	0	0.927	0
Novel00789	0.83323	0	1.5103	hypothetical protein O9G_004616 [Rozella allomycis CSF55]
Novel00802	0	0	1.3581	0
Novel00808	0.60538	0	1.4184	expressed protein [Batrachochytrium dendrobatidis JAM81]>gi|328771228|gb|EGF81268.1| expressed protein [Batrachochytrium dendrobatidis JAM81]
Novel00809	0	0	1.5478	0
Novel00823	0	0	0.38871	gag-pol fusion protein [Rhizophagus irregularis DAOM 197198w]
Novel00829	0	0	0.59991	0
Novel00831	0	0	2.2949	0
Novel00832	0	0	1.5041	0
Novel00842	0	0	3.393	0
Novel00861	1.866	0	2.1137	P-type ATPase [Stereum hirsutum FP-91666 SS1]>gi|389741447|gb|EIM82635.1| P-type ATPase [Stereum hirsutum FP-91666 SS1]
Novel00862	0	0	1.1747	0
Novel00872	0.39284	0	1.2985	0
Novel00874	0	0.71625	0.84	gag-pol fusion protein [Rhizophagus irregularis DAOM 197198w]
Novel00881	0	0	0.461	hypothetical protein O9G_005007 [Rozella allomycis CSF55]
Novel00887	0.35842	0	1.0217	0
Novel00893	0.78079	0	1.3672	Retrotransposable element Tf2 155 kDa protein type 1 [Rhizoctonia solani AG-1 IB]
Novel00896	0	0.38552	1.3932	0
Novel00897	0	0	1.0389	0
Novel00903	0	0.59975	0.95655	hypothetical protein TREMEDRAFT_26982 [Tremella mesenterica DSM 1558]>gi|392578578|gb|EIW71706.1| hypothetical protein TREMEDRAFT_26982 [Tremella mesenterica DSM 1558]
Novel00907	1.2719	0	2.9959	hypothetical protein PHACADRAFT_58702, partial [Phanerochaete carnosa HHB-10118-sp]>gi|409038381|gb|EKM48439.1| hypothetical protein PHACADRAFT_58702, partial [Phanerochaete carnosa HHB-10118-sp]
Novel00908	0	0.26088	0.53201	0
Novel00910	0	0	0.88109	0
Novel00917	0	0	0.51643	0
Novel00927	0	0	1.5863	0
Novel00931	0	0	0.79181	0
Novel00949	0	0	1.9556	0
Novel00950	0	0.30283	0.71076	gag-pol fusion protein [Rhizophagus irregularis DAOM 197198w]
Novel00969	0.66971	0	0.87154	0
Novel00974	0.74193	0	1.6847	0
Novel00982	0.40469	0	0.72191	0
Novel00997	0.6594	0	0.84645	0
Novel01000	0	0.38433	0.93539	0
Novel01002	0	0	1.8098	0
Novel01004	0	0	1.4392	0
Novel01008	0.70776	0	2.0259	0
Novel01009	0.61737	0	1.2474	hypothetical protein RirG_042970 [Rhizophagus irregularis DAOM 197198w]
Novel01011	0.30038	0	0.89875	0
Novel01014	0	0	2.3466	hypothetical protein GLOINDRAFT_340367, partial [Rhizophagus irregularis DAOM 181602]
Novel01019	3.0259	0	3.7115	0
Novel01020	0	1.4471	1.7574	hypothetical protein BN946_scf184886.g1 [Trametes cinnabarina]
Novel01022	0	1.5492	2.1415	hypothetical protein RirG_042970 [Rhizophagus irregularis DAOM 197198w]
Novel01024	0	0	1.301	0
Novel01028	0	0	0.92695	0
Novel01038	1.1004	0	2.4935	0
Novel01043	0.47697	0	0.99874	hypothetical protein GLOINDRAFT_345037 [Rhizophagus irregularis DAOM 181602]
Novel01068	0	0	0.99402	0
Novel01070	0	0	0.85799	hypothetical protein O9G_004440 [Rozella allomycis CSF55]
Novel01089	0	0	3.2663	0
Novel01094	0	0	0.80036	hypothetical protein RirG_045840 [Rhizophagus irregularis DAOM 197198w]
Novel01101	0	0	1.5909	0
Novel01107	0	0	1.92	0
Novel01108	0	0	3.2837	hypothetical protein HYPSUDRAFT_146386, partial [Hypholoma sublateritium FD-334 SS-4]
Novel01111	0	0	0.58781	hypothetical protein BN946_scf184996.g71 [Trametes cinnabarina]
Novel01113	0	1.3714	1.4052	hypothetical protein [Parasitella parasitica]
Novel01115	0	1.5513	4.5859	0
Novel01118	0	0	2.2495	piggybac-derived 2 (agap012114-pa) [Nosema apis BRL 01]
Novel01127	0.39153	0	1.4879	0
Novel01130	1.9401	0	2.0584	0
Novel01137	0	0.53174	1.0251	0
Novel01140	0	0	2.3117	0
Novel01142	2.4411	0	4.2491	0
Novel01152	0	0.52111	0.99144	0
Novel01164	0	0	0.55038	hypothetical protein M422DRAFT_192898, partial [Sphaerobolus stellatus SS14]
Novel01172	0	0.7853	0.90557	0
Novel01197	0	0	2.5636	0
Novel01198	1.8776	0	1.9937	0
Novel01203	0	0	0.73618	0
Novel01212	0	0	0.77114	0
Novel01216	0	0	0.84417	0
Novel01219	0.54953	0	1.2765	endonuclease-reverse transcriptase, partial [Metarhizium majus ARSEF 297]
Novel01226	0	0	1.2687	0
Novel01229	0	1.2669	1.4257	0
Novel01252	0.66592	0	0.76616	short-chain dehydrogenase, putative [Talaromyces stipitatus ATCC 10500]>gi|218717280|gb|EED16701.1| short-chain dehydrogenase, putative [Talaromyces stipitatus ATCC 10500]
Novel01270	0	0	1.9581	0
Novel01271	0	3.9726	4.2756	0
Novel01277	0	2.7119	3.4443	0
Novel01286	0	0	1.2708	0
Novel01287	0.54981	0	1.8734	0
Novel01288	0	0.36085	0.97135	hypothetical protein RO3G_16362 [Rhizopus delemar RA 99-880]
Novel01291	0	0	2.7795	0
Novel01293	0	0	0.85016	0
Novel01300	0.9278	0	1.4646	0
Novel01312	0.88795	0	1.8241	0
Novel01313	0.37806	0	0.87816	0
Novel01331	0	2.8314	4.0169	0
Novel01337	0	0	0.98668	0
Novel01345	0	0	1.7141	hypothetical protein O9G_005746, partial [Rozella allomycis CSF55]
Novel01347	0.40257	0	0.49174	hypothetical protein PGTG_07992 [Puccinia graminis f. sp. tritici CRL 75-36-700-3]>gi|309305152|gb|EFP81743.1| hypothetical protein PGTG_07992 [Puccinia graminis f. sp. tritici CRL 75-36-700-3]
Novel01354	0	1.6764	2.7033	0
Novel01357	0	0	0.26033	hypothetical protein RirG_045840 [Rhizophagus irregularis DAOM 197198w]
Novel01374	0	0	0.95883	0
Novel01377	0	0.36614	0.99893	0
Novel01382	0	0	1.2165	0
Novel01395	0.64064	0	3.1273	pol polyprotein [Nosema bombycis]
Novel01411	0	0	1.8836	0
Novel01441	1.0464	0	2.0133	0
Novel01445	0.31991	0	1.1144	hypothetical protein BATDEDRAFT_24942 [Batrachochytrium dendrobatidis JAM81]>gi|328770109|gb|EGF80151.1| hypothetical protein BATDEDRAFT_24942 [Batrachochytrium dendrobatidis JAM81]
Novel01455	0.2031	0	1.2569	hypothetical protein DICSQDRAFT_25697, partial [Dichomitus squalens LYAD-421 SS1]>gi|395322909|gb|EJF55486.1| hypothetical protein DICSQDRAFT_25697, partial [Dichomitus squalens LYAD-421 SS1]
Novel01462	0	0	2.7349	hypothetical protein BN946_scf184652.g1 [Trametes cinnabarina]
Novel01465	0	0	0.83972	0
Novel01472	0	0	4.5367	0
Novel01477	0.72875	0	2.2802	hypothetical protein RirG_147220 [Rhizophagus irregularis DAOM 197198w]
Novel01482	0	0	1.3796	hypothetical protein RO3G_05937 [Rhizopus delemar RA 99-880]
Novel01502	0	0	2.2441	0
Novel01505	0	0	0.5079	0
Novel01512	0	0	0.50626	0
Novel01513	0	0	1.3259	0
Novel01514	0	0	4.2971	hypothetical protein GLOINDRAFT_76928 [Rhizophagus irregularis DAOM 181602]
Novel01515	0	0	2.7348	0
Novel01533	0	0.22002	0.50687	hypothetical protein O9G_005006 [Rozella allomycis CSF55]
Novel01545	0	0.19607	0.42298	hypothetical protein RMATCC62417_18263 [Rhizopus microsporus]
Novel01549	0	0	1.8385	0
Novel01556	0	0	2.4928	0
Novel01559	0	0	2.2774	hypothetical protein BN946_scf184574.g2 [Trametes cinnabarina]
Novel01560	0.63815	0	0.64904	0
Novel01566	0	0	0.66985	0
Novel01575	0	0	1.7931	DDE-domain-containing protein [Schizopora paradoxa]
Novel01577	0	4.3886	5.2387	0
Novel01590	0.7746	0	1.6579	0
Novel01591	0	0	2.2943	MULE transposase domain protein [Spraguea lophii 42_110]
Novel01592	0	0	1.3025	0
Novel01596	0.36261	0	0.93322	0
Novel01599	0	0	2.048	0
Novel01601	0	0	1.6493	0
Novel01605	0.55637	0	1.6331	hypothetical protein RirG_225210 [Rhizophagus irregularis DAOM 197198w]
Novel01622	0	0	5.569	0
Novel01626	1.5952	0	2.1307	0
Novel01637	0	0	1.3306	0
Novel01638	0	0	2.7513	0
Novel01639	0	0	2.1327	0
Novel01641	0	0	2.2231	0
Novel01649	0	0	1.4873	0
Novel01663	0	0	0.44831	gag-pol fusion protein [Rhizophagus irregularis DAOM 197198w]
Novel01669	0.65715	0	1.51	hypothetical protein OIDMADRAFT_145589 [Oidiodendron maius Zn]
Novel01670	0.65486	0	1.2579	hypothetical protein SMAC_07925 [Sordaria macrospora k-hell]>gi|380089527|emb|CCC12626.1| unnamed protein product [Sordaria macrospora k-hell]
Novel01672	0	0	1.889	0
Novel01673	0	0	1.1398	hypothetical protein [Parasitella parasitica]
Novel01677	0	0	2.9592	0
Novel01678	0.71586	0	1.9753	0
Novel01679	1.0265	0	1.5983	0
Novel01681	0.51528	0	1.009	0
Novel01683	0.48972	0	1.1894	0
Novel01687	0	0.48512	0.51064	hypothetical protein O9G_004215 [Rozella allomycis CSF55]
Novel01689	0	2.1525	2.4326	0
Novel01717	0	0	0.78789	0
Novel01718	0	0	0.47057	0
Novel01736	0	0	1.0832	0
Novel01740	0	0	3.177	0
Novel01746	0	0	0.77006	hypothetical protein PAXINDRAFT_52884, partial [Paxillus involutus ATCC 200175]
Novel01766	0	1.7662	1.8246	0
Novel01767	0.95909	0	2.0598	hypothetical protein RirG_042970 [Rhizophagus irregularis DAOM 197198w]
Novel01772	0.36078	0	1.0142	hypothetical protein M378DRAFT_17709 [Amanita muscaria Koide BX008]
Novel01776	0.67694	0	1.4221	0
Novel01780	2.0961	0	2.7382	0
Novel01784	0	0	5.3833	0
Novel01809	0.37446	0	0.50687	0
Novel01817	0	0	1.4274	0
Novel01820	0.51871	0	1.4735	retrotransposon ty3-gypsy subclass [Lichtheimia corymbifera JMRC:FSU:9682]
Novel01831	0	0	0.59712	0
Novel01833	0	0	1.4962	0
Novel01840	0	0	4.9428	0
Novel01842	0	0	0.7205	hypothetical protein RO3G_04048 [Rhizopus delemar RA 99-880]
Novel01844	0	0	0.87901	Reverse transcriptase, RNA-dependent DNA polymerase domain-containing protein, partial [Rozella allomycis CSF55]
Novel01849	0	1.1567	2.4518	hypothetical protein GLOINDRAFT_14966 [Rhizophagus irregularis DAOM 181602]>gi|595450478|gb|EXX58602.1| hypothetical protein RirG_196430 [Rhizophagus irregularis DAOM 197198w]
Novel01866	1.2055	0	2.1794	hypothetical protein GLOINDRAFT_18229, partial [Rhizophagus irregularis DAOM 181602]
Novel01868	0	0	0.91087	0
Novel01869	0	0	1.7476	0
Novel01870	0	0	0.53952	hypothetical protein PGTG_08633 [Puccinia graminis f. sp. tritici CRL 75-36-700-3]>gi|375167393|gb|EFP83447.2| hypothetical protein PGTG_08633 [Puccinia graminis f. sp. tritici CRL 75-36-700-3]
Novel01877	0	0	1.933	DEHA2G11297p [Debaryomyces hansenii CBS767]>gi|199434114|emb|CAR65950.1| DEHA2G11297p [Debaryomyces hansenii CBS767]
Novel01889	0	0	0.42973	0
Novel01890	0	3.5334	4.5701	gag-pol fusion protein [Rhizophagus irregularis DAOM 197198w]
Novel01891	0	0	2.9252	0
Novel01892	0	2.3176	3.8474	0
Novel01895	0	0	1.2636	hypothetical protein SCLCIDRAFT_112229, partial [Scleroderma citrinum Foug A]
Novel01898	0	0	1.572	0
Novel01899	0	0	1.5105	hypothetical protein O9G_005006 [Rozella allomycis CSF55]
Novel01920	0.37509	0	0.81103	0
Novel01926	0	0.95053	1.7716	0
PITG_00019	0.83089	0	2.2322	Putative uncharacterized protein [Source:UniProtKB/TrEMBL;Acc:D0MSN4]
PITG_00020	0.81061	0	1.0887	Putative uncharacterized protein [Source:UniProtKB/TrEMBL;Acc:D0MSN5]
PITG_00026	0	0.47072	1.4945	Ankyrin-like protein [Source:UniProtKB/TrEMBL;Acc:D0MSP1]
PITG_00029	0.2927	0	1.11	Aminoacylase-1, putative [Source:UniProtKB/TrEMBL;Acc:D0MSP4]
PITG_00033	0.8081	0	1.2548	Putative uncharacterized protein [Source:UniProtKB/TrEMBL;Acc:D0MSP8]
PITG_00039	0	0	0.42849	Telomere length regulation protein TEL2 [Source:UniProtKB/TrEMBL;Acc:D0MSQ4]
PITG_00060	0	2.8213	4.7878	Putative uncharacterized protein [Source:UniProtKB/TrEMBL;Acc:D0MSS4]
PITG_00081	0.83352	0	1.3736	Protein kinase, putative [Source:UniProtKB/TrEMBL;Acc:D0MSU5]
PITG_00101	0	1.3549	1.51	HECT E3 ubiquitin ligase, putative [Source:UniProtKB/TrEMBL;Acc:D0MSW0]
PITG_00103	0	0	1.0443	Sugar transporter, putative [Source:UniProtKB/TrEMBL;Acc:D0MSW2]
PITG_00111	0.50213	0	1.0162	Kinesin-like protein [Source:UniProtKB/TrEMBL;Acc:D0MSW9]
PITG_00113	0.73502	0	1.3727	Protein kinase [Source:UniProtKB/TrEMBL;Acc:D0MSX1]
PITG_00116	0	0.12444	0.61388	SUMO ligase, putative [Source:UniProtKB/TrEMBL;Acc:D0MSX4]
PITG_00123	0.48374	0	1.3238	Putative uncharacterized protein [Source:UniProtKB/TrEMBL;Acc:D0MSY0]
PITG_00129	0.64877	0	2.1934	Copine-like protein, putative [Source:UniProtKB/TrEMBL;Acc:D0MSY6]
PITG_00138	0	0	0.52509	Putative uncharacterized protein [Source:UniProtKB/TrEMBL;Acc:D0MSZ5]
PITG_00154	0	0	0.76366	Crinkler (CRN) family protein, putative [Source:UniProtKB/TrEMBL;Acc:D0MT11]
PITG_00160	0	0	0.52541	Putative uncharacterized protein [Source:UniProtKB/TrEMBL;Acc:D0MT17]
PITG_00174	0	0	0.46429	Putative uncharacterized protein [Source:UniProtKB/TrEMBL;Acc:D0MT29]
PITG_00181	0	0	0.49301	Putative uncharacterized protein [Source:UniProtKB/TrEMBL;Acc:D0MT36]
PITG_00182	0.46614	0	0.78819	Putative uncharacterized protein [Source:UniProtKB/TrEMBL;Acc:D0MT37]
PITG_00190	0	0	0.54526	Putative uncharacterized protein [Source:UniProtKB/TrEMBL;Acc:D0MQ60]
PITG_00207	0	0	0.72928	Putative uncharacterized protein [Source:UniProtKB/TrEMBL;Acc:D0MQ76]
PITG_00217	0	0	0.70906	Putative uncharacterized protein [Source:UniProtKB/TrEMBL;Acc:D0MQ86]
PITG_00218	0	0	0.5335	ATP-binding Cassette (ABC) Superfamily [Source:UniProtKB/TrEMBL;Acc:D0MQ87]
PITG_00222	0	0	0.87786	Putative uncharacterized protein [Source:UniProtKB/TrEMBL;Acc:D0MQ91]
PITG_00223	0	0	0.20239	DNA repair and recombination protein RAD54 [Source:UniProtKB/TrEMBL;Acc:D0MQ92]
PITG_00230	0	0	3.942	Peptidyl-prolyl cis-trans isomerase, mitochondrial [Source:UniProtKB/TrEMBL;Acc:D0MQ99]
PITG_00232	0	0	0.85452	Putative uncharacterized protein [Source:UniProtKB/TrEMBL;Acc:D0MQA1]
PITG_00237	0.46071	0	0.6108	2OG-Fe(II) oxygenase superfamily protein [Source:UniProtKB/TrEMBL;Acc:D0MQA6]
PITG_00247	0	0	1.3399	Putative uncharacterized protein [Source:UniProtKB/TrEMBL;Acc:D0MQB3]
PITG_00249	0	0	2.2523	O-methyltransferase, putative [Source:UniProtKB/TrEMBL;Acc:D0MQB5]
PITG_00253	1.2211	0	1.7431	Putative uncharacterized protein [Source:UniProtKB/TrEMBL;Acc:D0MQB9]
PITG_00259	0.2353	0	0.79925	Putative uncharacterized protein [Source:UniProtKB/TrEMBL;Acc:D0MQC5]
PITG_00260	1.6603	0	2.3594	Putative uncharacterized protein [Source:UniProtKB/TrEMBL;Acc:D0MQC6]
PITG_00261	0.33754	0	1.8552	Putative uncharacterized protein [Source:UniProtKB/TrEMBL;Acc:D0MQC7]
PITG_00268	0	3.4107	4.7667	Putative uncharacterized protein [Source:UniProtKB/TrEMBL;Acc:D0MQD4]
PITG_00269	0	0	0.95352	Putative uncharacterized protein [Source:UniProtKB/TrEMBL;Acc:D0MQD5]
PITG_00273	0	0	2.1507	N-acetylated-alpha-linked acidic dipeptidase-like protein [Source:UniProtKB/TrEMBL;Acc:D0MQD9]
PITG_00283	0	0	0.33377	Putative uncharacterized protein [Source:UniProtKB/TrEMBL;Acc:D0MQE7]
PITG_00288	0	0	1.058	Putative uncharacterized protein [Source:UniProtKB/TrEMBL;Acc:D0MQF1]
PITG_00291	0.16849	0	1.3338	Scavenger mRNA-decapping enzyme DcpS, putative [Source:UniProtKB/TrEMBL;Acc:D0MQF4]
PITG_00305	0	0	1.7959	Putative uncharacterized protein [Source:UniProtKB/TrEMBL;Acc:D0MQG8]
PITG_00306	0	0	0.67791	Putative uncharacterized protein [Source:UniProtKB/TrEMBL;Acc:D0MQG9]
PITG_00311	0	0	0.54477	Putative uncharacterized protein [Source:UniProtKB/TrEMBL;Acc:D0MQH4]
PITG_00323	0	0	1.6113	Putative uncharacterized protein [Source:UniProtKB/TrEMBL;Acc:D0MQI3]
PITG_00332	0	0.65793	2.7233	Sodium/hydrogen exchanger [Source:UniProtKB/TrEMBL;Acc:D0MQJ0]
PITG_00337	0.47837	0	1.1923	Small mechanosensitive channel family protein, putative [Source:UniProtKB/TrEMBL;Acc:D0MQJ5]
PITG_00338	0.34646	0	1.7439	Putative uncharacterized protein [Source:UniProtKB/TrEMBL;Acc:D0MQJ6]
PITG_00347	0	0	0.35134	Putative uncharacterized protein [Source:UniProtKB/TrEMBL;Acc:D0MQK2]
PITG_00351	0	0	1.2359	Putative uncharacterized protein [Source:UniProtKB/TrEMBL;Acc:D0MQK6]
PITG_00378	0	0	1.5259	Putative uncharacterized protein [Source:UniProtKB/TrEMBL;Acc:D0MQM7]
PITG_00379	0	0	1.3721	Putative uncharacterized protein [Source:UniProtKB/TrEMBL;Acc:D0MQM8]
PITG_00388	0.2722	0	0.44661	Putative uncharacterized protein [Source:UniProtKB/TrEMBL;Acc:D0MQN6]
PITG_00394	0.95582	0	1.2279	Serine protease family S33, putative [Source:UniProtKB/TrEMBL;Acc:D0MQP2]
PITG_00398	0	0	0.65031	Putative uncharacterized protein [Source:UniProtKB/TrEMBL;Acc:D0MQP6]
PITG_00408	0	0	0.57545	Transmembrane protein, putative [Source:UniProtKB/TrEMBL;Acc:D0MQQ6]
PITG_00413	0	0.3381	0.6776	Proton-dependent Oligopeptide Transporter (POT) Family [Source:UniProtKB/TrEMBL;Acc:D0MQR1]
PITG_00430	0	0	0.41448	Putative uncharacterized protein [Source:UniProtKB/TrEMBL;Acc:D0MQS6]
PITG_00436	0	1.1061	1.7698	Putative uncharacterized protein [Source:UniProtKB/TrEMBL;Acc:D0MQT0]
PITG_00445	2.5908	0	3.0108	Putative uncharacterized protein [Source:UniProtKB/TrEMBL;Acc:D0MQT9]
PITG_00447	0	0	1.3156	Putative uncharacterized protein [Source:UniProtKB/TrEMBL;Acc:D0MQU1]
PITG_00449	0	0	0.89085	Putative uncharacterized protein [Source:UniProtKB/TrEMBL;Acc:D0MQU3]
PITG_00454	0.59517	0	0.70029	RCC1 and BTB domain-containing protein, putative [Source:UniProtKB/TrEMBL;Acc:D0MQU8]
PITG_00478	0	0	1.7307	Putative uncharacterized protein [Source:UniProtKB/TrEMBL;Acc:D0MQX2]
PITG_00480	0	2.0441	3.2902	Putative uncharacterized protein [Source:UniProtKB/TrEMBL;Acc:D0MQX4]
PITG_00491	2.0549	0	2.4944	3'5'-cyclic nucleotide phosphodiesterase, putative [Source:UniProtKB/TrEMBL;Acc:D0MQY4]
PITG_00493	1.2688	0	1.7701	Putative uncharacterized protein [Source:UniProtKB/TrEMBL;Acc:D0MQY6]
PITG_00507	0	0	1.3576	Putative uncharacterized protein [Source:UniProtKB/TrEMBL;Acc:D0MQZ8]
PITG_00509	0	0	0.3589	Putative uncharacterized protein [Source:UniProtKB/TrEMBL;Acc:D0MR00]
PITG_00517	0	0	0.80925	Putative uncharacterized protein [Source:UniProtKB/TrEMBL;Acc:D0MR06]
PITG_00544	0	0	1.5049	Putative uncharacterized protein [Source:UniProtKB/TrEMBL;Acc:D0MR28]
PITG_00555	0.98091	0	1.5887	Putative uncharacterized protein [Source:UniProtKB/TrEMBL;Acc:D0MR37]
PITG_00557	0	0	0.47483	DNA primase, putative [Source:UniProtKB/TrEMBL;Acc:D0MR39]
PITG_00591	0	0	2.1022	Putative uncharacterized protein [Source:UniProtKB/TrEMBL;Acc:D0MR74]
PITG_00595	0.52212	0	2.1961	Putative uncharacterized protein [Source:UniProtKB/TrEMBL;Acc:D0MR78]
PITG_00598	0.48661	0	1.9617	crinkler (CRN) family protein, pseudogene [Source:BROAD_P_infestans;Acc:PITG_00598]
PITG_00603	0.24232	0	0.35109	Putative uncharacterized protein [Source:UniProtKB/TrEMBL;Acc:D0MR82]
PITG_00607	0	0	1.6929	Putative uncharacterized protein [Source:UniProtKB/TrEMBL;Acc:D0MR84]
PITG_00614	2.4337	0	4.1253	Protein kinase [Source:UniProtKB/TrEMBL;Acc:D0MR88]
PITG_00615	1.6883	0	2.8962	Putative uncharacterized protein [Source:UniProtKB/TrEMBL;Acc:D0MR89]
PITG_00617	0	0	1.1321	Phospholipase D, Pi-sPLD-like-5 [Source:UniProtKB/TrEMBL;Acc:D0MR91]
PITG_00618	0	0	0.83437	Putative uncharacterized protein [Source:UniProtKB/TrEMBL;Acc:D0MR92]
PITG_00624	0.70246	0	2.801	Putative uncharacterized protein [Source:UniProtKB/TrEMBL;Acc:D0MR98]
PITG_00654	0.1464	0	0.57239	DNA damage-inducible protein 1, putative [Source:UniProtKB/TrEMBL;Acc:D0MRC6]
PITG_00672	0	0	4.0934	Putative uncharacterized protein [Source:UniProtKB/TrEMBL;Acc:D0MRE3]
PITG_00674	0	1.4596	2.5977	Carbonic anhydrase [Source:UniProtKB/TrEMBL;Acc:D0MRE5]
PITG_00675	0	0	0.24832	Putative uncharacterized protein [Source:UniProtKB/TrEMBL;Acc:D0MRE6]
PITG_00696	0	0	2.9035	Putative uncharacterized protein [Source:UniProtKB/TrEMBL;Acc:D0MRG5]
PITG_00699	0	0.2783	0.34618	Dynactin subunit 5, putative [Source:UniProtKB/TrEMBL;Acc:D0MRG8]
PITG_00710	0.44051	0	1.0526	Isoamyl acetate-hydrolyzing esterase, putative [Source:UniProtKB/TrEMBL;Acc:D0MRH9]
PITG_00718	0.47131	0	0.53031	Mono-ADP-ribosyltransferase sirtuin-6-like protein [Source:UniProtKB/TrEMBL;Acc:D0MRI7]
PITG_00730	0.29587	0	1.1763	Putative uncharacterized protein [Source:UniProtKB/TrEMBL;Acc:D0MRJ8]
PITG_00735	0	0	1.0405	Putative uncharacterized protein [Source:UniProtKB/TrEMBL;Acc:D0MRK3]
PITG_00746	0.24789	0	0.27654	Putative uncharacterized protein [Source:UniProtKB/TrEMBL;Acc:D0MRL2]
PITG_00772	1.9435	0	3.6805	Major Facilitator Superfamily (MFS) [Source:UniProtKB/TrEMBL;Acc:D0MRN6]
PITG_00790	0	0	0.41543	Putative uncharacterized protein [Source:UniProtKB/TrEMBL;Acc:D0MRP8]
PITG_00818	0	0	0.65132	Putative uncharacterized protein [Source:UniProtKB/TrEMBL;Acc:D0MRS0]
PITG_00829	0	0	0.86145	Putative uncharacterized protein [Source:UniProtKB/TrEMBL;Acc:D0MRS6]
PITG_00830	0	0	1.2854	Putative uncharacterized protein [Source:UniProtKB/TrEMBL;Acc:D0MRS7]
PITG_00839	0.42671	0	0.86763	Putative uncharacterized protein [Source:UniProtKB/TrEMBL;Acc:D0MRT2]
PITG_00852	0.46226	0	1.1729	Putative uncharacterized protein [Source:UniProtKB/TrEMBL;Acc:D0MRU5]
PITG_00855	0.18539	0	1.138	Putative uncharacterized protein [Source:UniProtKB/TrEMBL;Acc:D0MRU8]
PITG_00859	0	0	1.4113	Putative uncharacterized protein [Source:UniProtKB/TrEMBL;Acc:D0MRV2]
PITG_00869	1.3058	0	3.1204	2OG-Fe(II) oxygenase superfamily protein [Source:UniProtKB/TrEMBL;Acc:D0MRW2]
PITG_00870	1.4456	0	3.0583	2OG-Fe(II) oxygenase superfamily protein [Source:UniProtKB/TrEMBL;Acc:D0MRW3]
PITG_00882	0	0.16899	0.21695	ATP-binding Cassette (ABC) Superfamily [Source:UniProtKB/TrEMBL;Acc:D0MRX3]
PITG_00886	0	0	1.6393	Putative uncharacterized protein [Source:UniProtKB/TrEMBL;Acc:D0MRX8]
PITG_00888	0.81591	0	1.6147	Putative uncharacterized protein [Source:UniProtKB/TrEMBL;Acc:D0MRY0]
PITG_00889	0	0	0.92844	Putative uncharacterized protein [Source:UniProtKB/TrEMBL;Acc:D0MRY1]
PITG_00893	0	0	3.9826	Putative uncharacterized protein [Source:UniProtKB/TrEMBL;Acc:D0MRY4]
PITG_00897	0	1.4164	3.11	Putative uncharacterized protein [Source:UniProtKB/TrEMBL;Acc:D0MRY7]
PITG_00903	0	0	2.398	Putative uncharacterized protein [Source:UniProtKB/TrEMBL;Acc:D0MRZ0]
PITG_00915	0	0	1.8494	Putative uncharacterized protein [Source:UniProtKB/TrEMBL;Acc:D0MS02]
PITG_00932	0	0	0.50055	Putative uncharacterized protein [Source:UniProtKB/TrEMBL;Acc:D0MS17]
PITG_00946	0.82972	0	0.9832	Putative uncharacterized protein [Source:UniProtKB/TrEMBL;Acc:D0MS31]
PITG_00947	0	0	0.35672	Putative uncharacterized protein [Source:UniProtKB/TrEMBL;Acc:D0MS32]
PITG_00955	0	0	0.38369	Putative uncharacterized protein [Source:UniProtKB/TrEMBL;Acc:D0MS37]
PITG_00971	0	0	1.3818	Putative uncharacterized protein [Source:UniProtKB/TrEMBL;Acc:D0MS49]
PITG_00985	0	0	1.3464	Serine hydrolase (FSH1), putative [Source:UniProtKB/TrEMBL;Acc:D0MS61]
PITG_00996	0	0	1.4255	Putative uncharacterized protein [Source:UniProtKB/TrEMBL;Acc:D0MS71]
PITG_01005	0	0	0.47078	Putative uncharacterized protein [Source:UniProtKB/TrEMBL;Acc:D0MS80]
PITG_01006	0	0.47264	0.95654	Protein kinase, putative [Source:UniProtKB/TrEMBL;Acc:D0MS81]
PITG_01010	0	0	1.9484	Putative uncharacterized protein [Source:UniProtKB/TrEMBL;Acc:D0MS85]
PITG_01025	0	0	1.011	Putative uncharacterized protein [Source:UniProtKB/TrEMBL;Acc:D0MS95]
PITG_01051	0	0	0.97771	Amino Acid-Polyamine-Organocation (APC) Family [Source:UniProtKB/TrEMBL;Acc:D0MSB9]
PITG_01052	0	0	1.2909	Putative uncharacterized protein [Source:UniProtKB/TrEMBL;Acc:D0MSC0]
PITG_01057	0	0	0.20876	Putative uncharacterized protein [Source:UniProtKB/TrEMBL;Acc:D0MSC5]
PITG_01065	0.91032	0	1.5197	Folylpolyglutamate synthase, putative [Source:UniProtKB/TrEMBL;Acc:D0MSD1]
PITG_01069	0	0	0.51867	Ryanodine-inositol 1,4,5-triphosphate receptor Ca2 channel (RIR-CaC) family protein [Source:UniProtKB/TrEMBL;Acc:D0MSD5]
PITG_01079	0	0	1.7719	Putative uncharacterized protein [Source:UniProtKB/TrEMBL;Acc:D0MSE4]
PITG_01080	0	0	1.9123	Putative uncharacterized protein [Source:UniProtKB/TrEMBL;Acc:D0MSE5]
PITG_01088	0	0	1.4187	Sporangia induced dynein heavy chain [Source:UniProtKB/TrEMBL;Acc:D0MSF4]
PITG_01107	1.4944	0	2.0335	Putative uncharacterized protein [Source:UniProtKB/TrEMBL;Acc:D0MSH1]
PITG_01109	0.22083	0	0.61987	Palmitoyltransferase, putative [Source:UniProtKB/TrEMBL;Acc:D0MSH3]
PITG_01112	0	0	0.40158	UDP-3-O-[3-hydroxymyristoyl] glucosamine N-acyltransferase [Source:UniProtKB/TrEMBL;Acc:D0MSH6]
PITG_01114	0	0	0.53118	Mitochondrial Carrier (MC) Family [Source:UniProtKB/TrEMBL;Acc:D0MSH8]
PITG_01116	0	0	0.71555	Putative uncharacterized protein [Source:UniProtKB/TrEMBL;Acc:D0MSI0]
PITG_01117	0	0	1.4402	Putative uncharacterized protein [Source:UniProtKB/TrEMBL;Acc:D0MSI1]
PITG_01133	0	0	0.52056	Putative uncharacterized protein [Source:UniProtKB/TrEMBL;Acc:D0MSJ6]
PITG_01136	0	0	1.7993	Putative uncharacterized protein [Source:UniProtKB/TrEMBL;Acc:D0MSJ9]
PITG_01137	0	0.61216	2.0947	Putative uncharacterized protein [Source:UniProtKB/TrEMBL;Acc:D0MSK0]
PITG_01146	0	0	0.30717	Selenide, water dikinase, putative [Source:UniProtKB/TrEMBL;Acc:D0MSK9]
PITG_01153	0	0	1.1361	Putative uncharacterized protein [Source:UniProtKB/TrEMBL;Acc:D0MSL4]
PITG_01155	0.33248	0	0.98047	Putative uncharacterized protein [Source:UniProtKB/TrEMBL;Acc:D0MSL6]
PITG_01156	0.76701	0	0.77043	Putative uncharacterized protein [Source:UniProtKB/TrEMBL;Acc:D0MSL7]
PITG_01183	0	0	0.28687	Putative uncharacterized protein [Source:UniProtKB/TrEMBL;Acc:D0MUU8]
PITG_01186	0.82667	0	1.1679	Lipase, putative [Source:UniProtKB/TrEMBL;Acc:D0MUV1]
PITG_01209	0	0	0.50805	Putative uncharacterized protein [Source:UniProtKB/TrEMBL;Acc:D0MUX2]
PITG_01214	0	0	0.79834	Transmembrane protein, putative [Source:UniProtKB/TrEMBL;Acc:D0MUX6]
PITG_01230	0	0	1.0075	Putative uncharacterized protein [Source:UniProtKB/TrEMBL;Acc:D0MUZ0]
PITG_01234	0	0	0.65943	Meiotic nuclear division protein, putative [Source:UniProtKB/TrEMBL;Acc:D0MUZ4]
PITG_01237	0	0	0.16287	Putative uncharacterized protein [Source:UniProtKB/TrEMBL;Acc:D0MUZ7]
PITG_01238	0	0.58942	0.91772	Putative uncharacterized protein [Source:UniProtKB/TrEMBL;Acc:D0MUZ8]
PITG_01252	0	0	0.30863	Putative uncharacterized protein [Source:UniProtKB/TrEMBL;Acc:D0MV12]
PITG_01262	0	0	3.5053	Protein kinase, putative [Source:UniProtKB/TrEMBL;Acc:D0MV22]
PITG_01265	0	0.26784	0.30666	Putative uncharacterized protein [Source:UniProtKB/TrEMBL;Acc:D0MV25]
PITG_01272	0	0	0.47188	Lysosomal acid lipase/cholesteryl ester hydrolase, putative [Source:UniProtKB/TrEMBL;Acc:D0MV32]
PITG_01276	0.49085	0	0.92788	Putative uncharacterized protein [Source:UniProtKB/TrEMBL;Acc:D0MV36]
PITG_01288	0	0	0.16937	Putative uncharacterized protein [Source:UniProtKB/TrEMBL;Acc:D0MV48]
PITG_01289	0	0	1.0101	Putative uncharacterized protein [Source:UniProtKB/TrEMBL;Acc:D0MV49]
PITG_01293	0.17055	0	0.23372	Putative uncharacterized protein [Source:UniProtKB/TrEMBL;Acc:D0MV54]
PITG_01303	0	0	1.3301	Putative uncharacterized protein [Source:UniProtKB/TrEMBL;Acc:D0MV64]
PITG_01304	0	0	2.1431	Putative uncharacterized protein [Source:UniProtKB/TrEMBL;Acc:D0MV65]
PITG_01313	0	0	0.194	Putative uncharacterized protein [Source:UniProtKB/TrEMBL;Acc:D0MV74]
PITG_01326	0	0	0.99006	Dynein heavy chain [Source:UniProtKB/TrEMBL;Acc:D0MV85]
PITG_01333	1.3388	0	3.2726	Complement control module protein, putative [Source:UniProtKB/TrEMBL;Acc:D0MV90]
PITG_01334	0	0	4.0814	Putative uncharacterized protein [Source:UniProtKB/TrEMBL;Acc:D0MV91]
PITG_01339	0	0	0.75388	Putative uncharacterized protein [Source:UniProtKB/TrEMBL;Acc:D0MV96]
PITG_01345	1.2732	0	2.1138	Putative uncharacterized protein [Source:UniProtKB/TrEMBL;Acc:D0MVA2]
PITG_01363	0	0	0.79053	Putative uncharacterized protein [Source:UniProtKB/TrEMBL;Acc:D0MVC1]
PITG_01368	0	0.23381	1.1628	Transmembrane protein, putative [Source:UniProtKB/TrEMBL;Acc:D0MVC5]
PITG_01373	0.73081	0	1.8271	Calcyphosin, putative [Source:UniProtKB/TrEMBL;Acc:D0MVD0]
PITG_01374	0.24727	0	0.6253	Transmembrane protein, putative [Source:UniProtKB/TrEMBL;Acc:D0MVD1]
PITG_01375	0	0	1.0252	Putative uncharacterized protein [Source:UniProtKB/TrEMBL;Acc:D0MVD2]
PITG_01376	0.19847	0	1.0841	Putative uncharacterized protein [Source:UniProtKB/TrEMBL;Acc:D0MVD3]
PITG_01377	0	0.5516	1.1592	Putative uncharacterized protein [Source:UniProtKB/TrEMBL;Acc:D0MVD4]
PITG_01391	0	0	0.83735	Glycoside hydrolase, putative [Source:UniProtKB/TrEMBL;Acc:D0MT47]
PITG_01405	0.44626	0	1.1417	Putative uncharacterized protein [Source:UniProtKB/TrEMBL;Acc:D0MT59]
PITG_01409	0	0	0.67211	Putative uncharacterized protein [Source:UniProtKB/TrEMBL;Acc:D0MT63]
PITG_01418	0	0	0.20469	Choline/Carnitine O-acyltransferase, putative [Source:UniProtKB/TrEMBL;Acc:D0MT72]
PITG_01434	0	0.15729	0.57327	Putative uncharacterized protein [Source:UniProtKB/TrEMBL;Acc:D0MT85]
PITG_01441	0	0	0.34837	Putative uncharacterized protein [Source:UniProtKB/TrEMBL;Acc:D0MT92]
PITG_01442	0	0	0.51709	Putative uncharacterized protein [Source:UniProtKB/TrEMBL;Acc:D0MT93]
PITG_01443	0	0.56729	1.5649	Argonaute4 (AGO4) [Source:UniProtKB/TrEMBL;Acc:D0MT94]
PITG_01448	0	0	1.5085	Putative uncharacterized protein [Source:UniProtKB/TrEMBL;Acc:D0MT99]
PITG_01451	0	0.22788	0.70029	GPI ethanolamine phosphate transferase, putative [Source:UniProtKB/TrEMBL;Acc:D0MTA2]
PITG_01463	0	0	1.1118	Putative uncharacterized protein [Source:UniProtKB/TrEMBL;Acc:D0MTB5]
PITG_01466	0	0	1.0763	Putative uncharacterized protein [Source:UniProtKB/TrEMBL;Acc:D0MTB8]
PITG_01487	0.6263	0	0.98706	Putative uncharacterized protein [Source:UniProtKB/TrEMBL;Acc:D0MTD4]
PITG_01499	0	0.12585	0.90334	Charged multivesicular body protein 5, putative [Source:UniProtKB/TrEMBL;Acc:D0MTE6]
PITG_01515	0	0	0.50952	Ras-related GTP-binding protein, putative [Source:UniProtKB/TrEMBL;Acc:D0MTF8]
PITG_01529	0	0	0.96756	Putative uncharacterized protein [Source:UniProtKB/TrEMBL;Acc:D0MTG9]
PITG_01534	0	0	1.1533	Putative uncharacterized protein [Source:UniProtKB/TrEMBL;Acc:D0MTH0]
PITG_01537	0	0.29725	0.50574	Putative uncharacterized protein [Source:UniProtKB/TrEMBL;Acc:D0MTH3]
PITG_01539	0.60736	0	2.8855	Putative uncharacterized protein [Source:UniProtKB/TrEMBL;Acc:D0MTH5]
PITG_01558	0	0	0.85316	Putative uncharacterized protein [Source:UniProtKB/TrEMBL;Acc:D0MTJ0]
PITG_01567	0	0	3.8313	Putative uncharacterized protein [Source:UniProtKB/TrEMBL;Acc:D0MTJ7]
PITG_01582	0	0.45473	0.4907	Putative uncharacterized protein [Source:UniProtKB/TrEMBL;Acc:D0MTK8]
PITG_01589	0	0	0.70329	Putative uncharacterized protein [Source:UniProtKB/TrEMBL;Acc:D0MTL2]
PITG_01605	0.28948	0	0.32649	Serine palmitoyltransferase, putative [Source:UniProtKB/TrEMBL;Acc:D0MTM4]
PITG_01617	0	0.19546	0.69267	Putative uncharacterized protein [Source:UniProtKB/TrEMBL;Acc:D0MTN2]
PITG_01618	0	0.47513	0.7808	Putative uncharacterized protein [Source:UniProtKB/TrEMBL;Acc:D0MTN3]
PITG_01624	0.37029	0	1.0986	Putative uncharacterized protein [Source:UniProtKB/TrEMBL;Acc:D0MTN9]
PITG_01639	0	0	0.2262	Small Conductance Mechanosensitive Ion Channel (MscS) Family [Source:UniProtKB/TrEMBL;Acc:D0MTQ2]
PITG_01640	0	0	0.31208	Putative uncharacterized protein [Source:UniProtKB/TrEMBL;Acc:D0MTQ3]
PITG_01653	0	0.42559	0.56666	GPI-anchored wall transfer protein 1, putative [Source:UniProtKB/TrEMBL;Acc:D0MTR6]
PITG_01659	0	1.0349	1.7862	Putative uncharacterized protein [Source:UniProtKB/TrEMBL;Acc:D0MTS0]
PITG_01665	0	0	2.6318	Putative uncharacterized protein [Source:UniProtKB/TrEMBL;Acc:D0MTS5]
PITG_01666	0	0	2.8713	Putative uncharacterized protein [Source:UniProtKB/TrEMBL;Acc:D0MTS6]
PITG_01667	0	0	0.62887	Putative uncharacterized protein [Source:UniProtKB/TrEMBL;Acc:D0MTS7]
PITG_01704	0	0	0.86419	Putative uncharacterized protein [Source:UniProtKB/TrEMBL;Acc:D0MTW0]
PITG_01712	0.85566	0	3.33	Putative uncharacterized protein [Source:UniProtKB/TrEMBL;Acc:D0MTW8]
PITG_01713	0.43692	0	0.56613	Putative uncharacterized protein [Source:UniProtKB/TrEMBL;Acc:D0MTW9]
PITG_01728	0	0.47455	0.64578	Putative uncharacterized protein [Source:UniProtKB/TrEMBL;Acc:D0MTY3]
PITG_01730	0	0.6278	1.2269	Putative uncharacterized protein [Source:UniProtKB/TrEMBL;Acc:D0MTY5]
PITG_01745	0	0.22813	0.45499	NEDD4-like ubiquitin ligase, putative [Source:UniProtKB/TrEMBL;Acc:D0MTZ7]
PITG_01757	0	0	0.94581	Putative uncharacterized protein [Source:UniProtKB/TrEMBL;Acc:D0MU09]
PITG_01760	1.1817	0	2.0853	Glycoside hydrolase, putative [Source:UniProtKB/TrEMBL;Acc:D0MU11]
PITG_01784	0.25065	0	1.8032	Putative uncharacterized protein [Source:UniProtKB/TrEMBL;Acc:D0MU29]
PITG_01787	0	0	0.56025	Putative uncharacterized protein [Source:UniProtKB/TrEMBL;Acc:D0MU32]
PITG_01791	0.30971	0	0.72522	Protein disulfide-isomerase, putative [Source:UniProtKB/TrEMBL;Acc:D0MU36]
PITG_01800	0	0	0.71271	Putative uncharacterized protein [Source:UniProtKB/TrEMBL;Acc:D0MU45]
PITG_01801	0	1.3601	3.9248	Putative uncharacterized protein [Source:UniProtKB/TrEMBL;Acc:D0MU46]
PITG_01810	0	0.23141	1.9268	Drug/Metabolite Transporter (DMT) Superfamily [Source:UniProtKB/TrEMBL;Acc:D0MU52]
PITG_01811	1.3597	0	2.1249	F-box protein, putative [Source:UniProtKB/TrEMBL;Acc:D0MU53]
PITG_01816	0	0.36499	1.0055	Putative uncharacterized protein [Source:UniProtKB/TrEMBL;Acc:D0MU58]
PITG_01839	0.20424	0	0.80232	4-coumarate-CoA ligase, putative [Source:UniProtKB/TrEMBL;Acc:D0MU78]
PITG_01857	0	0	0.68241	Putative uncharacterized protein [Source:UniProtKB/TrEMBL;Acc:D0MU94]
PITG_01868	0	0	1.0221	Putative uncharacterized protein [Source:UniProtKB/TrEMBL;Acc:D0MUA3]
PITG_01869	0.3693	0	0.51367	Alpha,alpha-trehalose-phosphate synthase [UDP-forming], putative [Source:UniProtKB/TrEMBL;Acc:D0MUA4]
PITG_01873	0	0	0.44366	Putative uncharacterized protein [Source:UniProtKB/TrEMBL;Acc:D0MUA8]
PITG_01920	0	0.22931	0.36176	Ubiquitin-specific protease, putative [Source:UniProtKB/TrEMBL;Acc:D0MUE6]
PITG_01925	0	0	0.47942	Transmembrane protein, putative [Source:UniProtKB/TrEMBL;Acc:D0MUF1]
PITG_01930	0.32148	0	1.2897	Putative uncharacterized protein [Source:UniProtKB/TrEMBL;Acc:D0MUF6]
PITG_01932	0	0	0.4123	Putative uncharacterized protein [Source:UniProtKB/TrEMBL;Acc:D0MUF8]
PITG_01948	0	0	0.60029	Putative uncharacterized protein [Source:UniProtKB/TrEMBL;Acc:D0MUH3]
PITG_01954	0	0	0.38914	Putative uncharacterized protein [Source:UniProtKB/TrEMBL;Acc:D0MUH9]
PITG_01955	0	0	1.3694	P-type ATPase (P-ATPase) Superfamily [Source:UniProtKB/TrEMBL;Acc:D0MUI0]
PITG_01957	0.87626	0	2.1063	Serine/threonine-protein phosphatase [Source:UniProtKB/TrEMBL;Acc:D0MUI2]
PITG_01958	0	0	1.6669	Putative uncharacterized protein [Source:UniProtKB/TrEMBL;Acc:D0MUI3]
PITG_01976	0	0	0.35304	DNA repair protein, putative [Source:UniProtKB/TrEMBL;Acc:D0MUJ8]
PITG_01977	0	0.7622	0.91387	Putative uncharacterized protein [Source:UniProtKB/TrEMBL;Acc:D0MUJ9]
PITG_01978	0.33581	0	1.2182	Putative uncharacterized protein [Source:UniProtKB/TrEMBL;Acc:D0MUK0]
PITG_01979	0.78142	0	1.6672	Putative uncharacterized protein [Source:UniProtKB/TrEMBL;Acc:D0MUK1]
PITG_01980	0	0	1.5011	Putative uncharacterized protein [Source:UniProtKB/TrEMBL;Acc:D0MUK2]
PITG_01981	0.78029	0	1.2132	Putative uncharacterized protein [Source:UniProtKB/TrEMBL;Acc:D0MUK3]
PITG_01990	0	0	0.98956	Putative uncharacterized protein [Source:UniProtKB/TrEMBL;Acc:D0MUL1]
PITG_01991	0	0.11226	0.28696	Putative uncharacterized protein [Source:UniProtKB/TrEMBL;Acc:D0MUL2]
PITG_02008	0	0	2.313	Putative uncharacterized protein [Source:UniProtKB/TrEMBL;Acc:D0MUM7]
PITG_02019	0	0	1.8146	Putative uncharacterized protein [Source:UniProtKB/TrEMBL;Acc:D0MUN4]
PITG_02050	0.34108	0	1.6252	Putative chitin synthase (Chitin-UDP-GlcNac-transferase) [Source:UniProtKB/TrEMBL;Acc:D0MUR7]
PITG_02068	0	0	0.16105	GTP-binding protein SAR1 [Source:UniProtKB/TrEMBL;Acc:D0MSV0]
PITG_02071	0	0	0.53625	Protein kinase, putative [Source:UniProtKB/TrEMBL;Acc:D0MVE3]
PITG_02072	0	0	0.33978	Putative uncharacterized protein [Source:UniProtKB/TrEMBL;Acc:D0MVE4]
PITG_02085	0.90274	0	1.7237	ATP-binding Cassette (ABC) Superfamily [Source:UniProtKB/TrEMBL;Acc:D0MVF7]
PITG_02102	0	0	1.2513	Multidrug/Oligosaccharidyl-lipid/Polysaccharide (MOP) Flippase Superfamily [Source:UniProtKB/TrEMBL;Acc:D0MVH4]
PITG_02110	0	0	0.60826	cGMP-dependent protein kinase, putative [Source:UniProtKB/TrEMBL;Acc:D0MVI2]
PITG_02126	0	0	0.26509	Putative uncharacterized protein [Source:UniProtKB/TrEMBL;Acc:D0MVJ6]
PITG_02127	0	0.43798	0.63638	Putative uncharacterized protein [Source:UniProtKB/TrEMBL;Acc:D0MVJ7]
PITG_02128	0	0	0.54263	Putative uncharacterized protein [Source:UniProtKB/TrEMBL;Acc:D0MVJ8]
PITG_02133	0.44987	0	0.48129	Putative uncharacterized protein [Source:UniProtKB/TrEMBL;Acc:D0MVK2]
PITG_02135	0.2233	0	0.23571	Putative uncharacterized protein [Source:UniProtKB/TrEMBL;Acc:D0MVK4]
PITG_02192	0	0	0.60803	Glutathione peroxidase [Source:UniProtKB/TrEMBL;Acc:D0MVQ1]
PITG_02195	0.36581	0	0.882	Putative uncharacterized protein [Source:UniProtKB/TrEMBL;Acc:D0MVQ4]
PITG_02202	0	0	0.31715	Putative uncharacterized protein [Source:UniProtKB/TrEMBL;Acc:D0MVR0]
PITG_02206	0.57272	0	0.94379	Putative uncharacterized protein [Source:UniProtKB/TrEMBL;Acc:D0MVR4]
PITG_02212	0	1.9313	2.1879	Mitogen-activated protein kinase, putative [Source:UniProtKB/TrEMBL;Acc:D0MVS0]
PITG_02219	0	0	2.7566	Putative uncharacterized protein [Source:UniProtKB/TrEMBL;Acc:D0MVS3]
PITG_02224	0	0	1.4697	Putative uncharacterized protein [Source:UniProtKB/TrEMBL;Acc:D0MVS8]
PITG_02243	0	0	3.0294	Putative uncharacterized protein [Source:UniProtKB/TrEMBL;Acc:D0MVU4]
PITG_02264	0	0	0.59453	Protein kinase, putative [Source:UniProtKB/TrEMBL;Acc:D0MVW5]
PITG_02271	0	0	1.4371	Putative uncharacterized protein [Source:UniProtKB/TrEMBL;Acc:D0MVX2]
PITG_02275	0.92722	0	1.3763	Peroxisomal trans-2-enoyl-CoA reductase, putative [Source:UniProtKB/TrEMBL;Acc:D0MVX6]
PITG_02280	0.21348	0	0.33217	Putative uncharacterized protein [Source:UniProtKB/TrEMBL;Acc:D0MVX9]
PITG_02285	0.60987	0	1.3422	Putative uncharacterized protein [Source:UniProtKB/TrEMBL;Acc:D0MVY4]
PITG_02315	0	0	0.44556	Putative uncharacterized protein [Source:UniProtKB/TrEMBL;Acc:D0MW07]
PITG_02326	0.94075	0	1.6135	Putative uncharacterized protein [Source:UniProtKB/TrEMBL;Acc:D0MW16]
PITG_02351	0	0	0.95173	P-type ATPase (P-ATPase) Superfamily [Source:UniProtKB/TrEMBL;Acc:D0MW40]
PITG_02354	0	0.83665	1.7902	Calcium-transporting ATPase 1, endoplasmic reticulum-type, putative [Source:UniProtKB/TrEMBL;Acc:D0MW44]
PITG_02356	0	0	1.2204	Calcium-transporting ATPase 1, endoplasmic reticulum-type, putative [Source:UniProtKB/TrEMBL;Acc:D0MW47]
PITG_02357	0	0	0.96168	P-type ATPase (P-ATPase) Superfamily [Source:UniProtKB/TrEMBL;Acc:D0MW48]
PITG_02359	0	0	1.0674	Cation-transporting ATPase, putative [Source:UniProtKB/TrEMBL;Acc:D0MW51]
PITG_02360	0	0	1.2835	P-type ATPase (P-ATPase) Superfamily [Source:UniProtKB/TrEMBL;Acc:D0MW52]
PITG_02361	0	0	1.0194	P-type ATPase (P-ATPase) Superfamily [Source:UniProtKB/TrEMBL;Acc:D0MW53]
PITG_02365	0	2.6009	3.1745	Putative uncharacterized protein [Source:UniProtKB/TrEMBL;Acc:D0MW58]
PITG_02367	0.51732	0	1.1191	Putative uncharacterized protein [Source:UniProtKB/TrEMBL;Acc:D0MW59]
PITG_02383	0	0	4.2592	Putative uncharacterized protein [Source:UniProtKB/TrEMBL;Acc:D0MW71]
PITG_02384	0	0	0.91967	Putative uncharacterized protein [Source:UniProtKB/TrEMBL;Acc:D0MW72]
PITG_02415	0.18744	0	0.50897	Putative uncharacterized protein [Source:UniProtKB/TrEMBL;Acc:D0MW93]
PITG_02425	0.34569	0	0.58582	Putative uncharacterized protein [Source:UniProtKB/TrEMBL;Acc:D0MWA3]
PITG_02426	0	0	0.93695	Putative uncharacterized protein [Source:UniProtKB/TrEMBL;Acc:D0MWA4]
PITG_02444	0	0	2.1466	Putative uncharacterized protein [Source:UniProtKB/TrEMBL;Acc:D0MWC0]
PITG_02445	0	0.34783	0.38028	Putative uncharacterized protein [Source:UniProtKB/TrEMBL;Acc:D0MWC1]
PITG_02454	0	0.44064	1.27	Putative uncharacterized protein [Source:UniProtKB/TrEMBL;Acc:D0MWD0]
PITG_02461	0	0	0.84196	Putative uncharacterized protein [Source:UniProtKB/TrEMBL;Acc:D0MWD7]
PITG_02465	0	0.64615	0.84709	Tubulin-tyrosine ligase family [Source:UniProtKB/TrEMBL;Acc:D0MWE1]
PITG_02496	0	0.47451	0.49463	Putative uncharacterized protein [Source:UniProtKB/TrEMBL;Acc:D0MWH1]
PITG_02500	1.3293	0	1.4781	Putative uncharacterized protein [Source:UniProtKB/TrEMBL;Acc:D0MWH5]
PITG_02504	1.3415	0	2.8851	Carbohydrate esterase, putative [Source:UniProtKB/TrEMBL;Acc:D0MWH9]
PITG_02505	1.4549	0	3.1328	Elicitin-like protein [Source:UniProtKB/TrEMBL;Acc:D0MWI0]
PITG_02516	0	0.18465	0.20599	Putative uncharacterized protein [Source:UniProtKB/TrEMBL;Acc:D0MWI6]
PITG_02534	0.29078	0	0.87328	Putative uncharacterized protein [Source:UniProtKB/TrEMBL;Acc:D0MWK4]
PITG_02535	0.53739	0	1.4098	Putative uncharacterized protein [Source:UniProtKB/TrEMBL;Acc:D0MWK5]
PITG_02552	0	0	1.663	Putative uncharacterized protein [Source:UniProtKB/TrEMBL;Acc:D0MWM0]
PITG_02558	0	0	0.50995	Putative uncharacterized protein [Source:UniProtKB/TrEMBL;Acc:D0MWM5]
PITG_02559	0.73316	0	1.7785	Putative uncharacterized protein [Source:UniProtKB/TrEMBL;Acc:D0MWM6]
PITG_02573	0	0	0.84328	Putative uncharacterized protein [Source:UniProtKB/TrEMBL;Acc:D0MWP0]
PITG_02583	0	0	0.77044	Putative uncharacterized protein [Source:UniProtKB/TrEMBL;Acc:D0MWQ0]
PITG_02595	0	0	1.4259	Putative uncharacterized protein [Source:UniProtKB/TrEMBL;Acc:D0MWR2]
PITG_02613	1.4508	0	2.0415	Putative uncharacterized protein [Source:UniProtKB/TrEMBL;Acc:D0MWS4]
PITG_02614	0	0	1.345	Putative uncharacterized protein [Source:UniProtKB/TrEMBL;Acc:D0MWS5]
PITG_02616	0	0	2.3398	Caltractin [Source:UniProtKB/TrEMBL;Acc:D0MWS7]
PITG_02618	0	0	1.8133	Putative uncharacterized protein [Source:UniProtKB/TrEMBL;Acc:D0MWS9]
PITG_02619	0	0.85825	1.0823	Putative uncharacterized protein [Source:UniProtKB/TrEMBL;Acc:D0MWT0]
PITG_02624	0	0.61761	0.96179	aspartyl protease family A01B, putative [Source:BROAD_P_infestans;Acc:PITG_02624]
PITG_02625	0.48974	0	0.77055	Putative uncharacterized protein [Source:UniProtKB/TrEMBL;Acc:D0MWT6]
PITG_02643	0.36044	0	1.2705	Putative uncharacterized protein [Source:UniProtKB/TrEMBL;Acc:D0MWV2]
PITG_02648	1.3142	0	2.9481	Putative uncharacterized protein [Source:UniProtKB/TrEMBL;Acc:D0MWV6]
PITG_02651	0	0.34542	1.2313	Sodium/glucose cotransporter, putative [Source:UniProtKB/TrEMBL;Acc:D0MWV9]
PITG_02660	0.39139	0	0.67678	Putative uncharacterized protein [Source:UniProtKB/TrEMBL;Acc:D0MWW8]
PITG_02669	0.44878	0	0.53519	Putative uncharacterized protein [Source:UniProtKB/TrEMBL;Acc:D0MWX6]
PITG_02676	0	0.91137	1.5773	Putative uncharacterized protein [Source:UniProtKB/TrEMBL;Acc:D0MWY3]
PITG_02677	0	0	0.95701	DEAD/DEAH box RNA helicase, putative [Source:UniProtKB/TrEMBL;Acc:D0MWY4]
PITG_02678	0.29974	0	0.92144	Putative uncharacterized protein [Source:UniProtKB/TrEMBL;Acc:D0MWY5]
PITG_02710	0.65645	0	1.551	Serine protease family S01A, putative [Source:UniProtKB/TrEMBL;Acc:D0MX10]
PITG_02713	0.46293	0	0.98507	Brefeldin A-inhibited guanine nucleotide-exchange protein, putative [Source:UniProtKB/TrEMBL;Acc:D0MX13]
PITG_02714	0.37183	0	0.40978	Putative uncharacterized protein [Source:UniProtKB/TrEMBL;Acc:D0MX14]
PITG_02715	0.5886	0	0.81038	Putative uncharacterized protein [Source:UniProtKB/TrEMBL;Acc:D0MX15]
PITG_02753	0	0	0.24544	DNA polymerase [Source:UniProtKB/TrEMBL;Acc:D0MX47]
PITG_02757	1.1553	0	1.376	Pyruvate kinase [Source:UniProtKB/TrEMBL;Acc:D0MX51]
PITG_02758	0.80128	0	1.6061	Putative uncharacterized protein [Source:UniProtKB/TrEMBL;Acc:D0MX52]
PITG_02759	1.1789	0	2.9244	Putative uncharacterized protein [Source:UniProtKB/TrEMBL;Acc:D0MX53]
PITG_02760	0.57956	0	1.0577	Oxidoreductase, putative [Source:UniProtKB/TrEMBL;Acc:D0MX54]
PITG_02766	0.35392	0	0.69176	Patatin-like phospholipase, putative [Source:UniProtKB/TrEMBL;Acc:D0MX60]
PITG_02767	1.2443	0	3.7407	Cysteine dioxygenase, putative [Source:UniProtKB/TrEMBL;Acc:D0MX61]
PITG_02768	0	0	1.3474	Putative uncharacterized protein [Source:UniProtKB/TrEMBL;Acc:D0MX62]
PITG_02778	0.43126	0	0.87487	Putative uncharacterized protein [Source:UniProtKB/TrEMBL;Acc:D0MX71]
PITG_02784	0	0	2.0407	Putative uncharacterized protein [Source:UniProtKB/TrEMBL;Acc:D0MX77]
PITG_02807	0	0	0.3484	Putative uncharacterized protein [Source:UniProtKB/TrEMBL;Acc:D0MXA0]
PITG_02809	0	0.48457	1.0878	Putative uncharacterized protein [Source:UniProtKB/TrEMBL;Acc:D0MXA2]
PITG_02810	0.25042	0	0.57211	Cell division cycle protein 16 [Source:UniProtKB/TrEMBL;Acc:D0MXA3]
PITG_02820	0.64948	0	1.5584	Phosphatidylinositol-3,4,5-trisphosphate 3-phosphatase, putative [Source:UniProtKB/TrEMBL;Acc:D0MXB2]
PITG_02826	0	0.19754	0.81109	DEAD/DEAH box RNA helicase, putative [Source:UniProtKB/TrEMBL;Acc:D0MXB7]
PITG_02831	0	0	1.5518	Sulfate Permease (SulP) Family [Source:UniProtKB/TrEMBL;Acc:D0MXC0]
PITG_02841	1.6741	0	1.8703	Putative uncharacterized protein [Source:UniProtKB/TrEMBL;Acc:D0MXC6]
PITG_02860	1.0365	0	1.6676	Secreted RxLR effector peptide protein, putative [Source:UniProtKB/TrEMBL;Acc:D0MXE4]
PITG_02863	0.461	0	0.65261	Putative uncharacterized protein [Source:UniProtKB/TrEMBL;Acc:D0MXE7]
PITG_02893	0.45074	0	0.70211	Putative uncharacterized protein [Source:UniProtKB/TrEMBL;Acc:D0MXF7]
PITG_02898	0	0	0.37089	Putative uncharacterized protein [Source:UniProtKB/TrEMBL;Acc:D0MXG2]
PITG_02943	0.31791	0	1.5866	Palmitoyltransferase, putative [Source:UniProtKB/TrEMBL;Acc:D0MXJ8]
PITG_02944	0	0	1.0884	Putative uncharacterized protein [Source:UniProtKB/TrEMBL;Acc:D0MXJ9]
PITG_02953	0	0	0.70184	Putative uncharacterized protein [Source:UniProtKB/TrEMBL;Acc:D0MXK7]
PITG_02963	0	0.8059	1.0853	Putative uncharacterized protein [Source:UniProtKB/TrEMBL;Acc:D0MXL5]
PITG_02967	0	0	0.9082	Putative uncharacterized protein [Source:UniProtKB/TrEMBL;Acc:D0MXL7]
PITG_02972	0.52566	0	0.61191	Chloride Channel (ClC) Family [Source:UniProtKB/TrEMBL;Acc:D0MXM1]
PITG_02979	0.98824	0	1.0476	Putative uncharacterized protein [Source:UniProtKB/TrEMBL;Acc:D0MXM8]
PITG_02997	0	0	1.3877	Putative uncharacterized protein [Source:UniProtKB/TrEMBL;Acc:D0MZ44]
PITG_03018	0	0	1.0856	Sporangia induced dynein heavy chain [Source:UniProtKB/TrEMBL;Acc:D0MZ61]
PITG_03019	0	0	1.8349	Putative uncharacterized protein [Source:UniProtKB/TrEMBL;Acc:D0MZ62]
PITG_03025	0	1.2376	2.6445	Putative uncharacterized protein [Source:UniProtKB/TrEMBL;Acc:D0MZ66]
PITG_03041	0.386	0	1.7239	Major Facilitator Superfamily (MFS) [Source:UniProtKB/TrEMBL;Acc:D0MZ82]
PITG_03048	0	0	0.73855	Ubiquitin-conjugating enzyme E2, putative [Source:UniProtKB/TrEMBL;Acc:D0MZ87]
PITG_03049	0	0.46736	0.68477	cAMP-dependent protein kinase catalytic subunit, putative [Source:UniProtKB/TrEMBL;Acc:D0MZ88]
PITG_03050	0.84462	0	1.2239	Putative uncharacterized protein [Source:UniProtKB/TrEMBL;Acc:D0MZ89]
PITG_03052	1.0272	0	2.118	Drug/Metabolite Transporter (DMT) Superfamily [Source:UniProtKB/TrEMBL;Acc:D0MZ91]
PITG_03055	0	0	0.71029	Histamine oxidase [Source:UniProtKB/TrEMBL;Acc:D0MZ94]
PITG_03057	0	0.88675	1.0933	Ubiquitin carrier protein [Source:UniProtKB/TrEMBL;Acc:D0MZ96]
PITG_03066	0.7142	0	1.2744	Putative uncharacterized protein [Source:UniProtKB/TrEMBL;Acc:D0MZA5]
PITG_03072	0.81789	0	0.86354	Putative uncharacterized protein [Source:UniProtKB/TrEMBL;Acc:D0MZB0]
PITG_03092	0.87868	0	1.5431	Putative uncharacterized protein [Source:UniProtKB/TrEMBL;Acc:D0MZC4]
PITG_03095	0.082492	0	0.77238	Carbohydrate-binding protein, putative [Source:UniProtKB/TrEMBL;Acc:D0MZC7]
PITG_03096	0	0	0.76753	Putative uncharacterized protein [Source:UniProtKB/TrEMBL;Acc:D0MZC8]
PITG_03104	0.6392	0	1.1078	Putative uncharacterized protein [Source:UniProtKB/TrEMBL;Acc:D0MZD5]
PITG_03109	0	0	0.85808	Putative uncharacterized protein [Source:UniProtKB/TrEMBL;Acc:D0MZE0]
PITG_03113	0.7683	0	1.1653	Putative uncharacterized protein [Source:UniProtKB/TrEMBL;Acc:D0MZE4]
PITG_03123	0.30737	0	0.9289	M96 mating-specific protein family [Source:UniProtKB/TrEMBL;Acc:D0MZF3]
PITG_03124	0	0	0.71615	M96 mating-specific protein family [Source:UniProtKB/TrEMBL;Acc:D0MZF4]
PITG_03143	0.23852	0	0.319	Indigoidine synthase A family protein, putative [Source:UniProtKB/TrEMBL;Acc:D0MZG8]
PITG_03147	0	0.44265	0.92965	Putative uncharacterized protein [Source:UniProtKB/TrEMBL;Acc:D0MZH2]
PITG_03148	0.48799	0	1.1532	Rab7 family GTPase, putative [Source:UniProtKB/TrEMBL;Acc:D0MZH3]
PITG_03151	0	0	1.6348	Calcineurin-like phosphoesterase, putative [Source:UniProtKB/TrEMBL;Acc:D0MZH6]
PITG_03161	0	0.54752	1.5509	Putative uncharacterized protein [Source:UniProtKB/TrEMBL;Acc:D0MZI6]
PITG_03163	0.20638	0	0.69408	Putative uncharacterized protein [Source:UniProtKB/TrEMBL;Acc:D0MZI8]
PITG_03180	0	0	1.0282	Dynein heavy chain [Source:UniProtKB/TrEMBL;Acc:D0MZK4]
PITG_03181	0	0	1.4699	Putative uncharacterized protein [Source:UniProtKB/TrEMBL;Acc:D0MZK5]
PITG_03185	0	0	1.4486	Putative uncharacterized protein [Source:UniProtKB/TrEMBL;Acc:D0MZK9]
PITG_03186	0.61685	0	2.2666	ATP-binding Cassette (ABC) Superfamily [Source:UniProtKB/TrEMBL;Acc:D0MZL0]
PITG_03203	0.32634	0	0.57959	Exocyst complex component 4, putative [Source:UniProtKB/TrEMBL;Acc:D0MZM3]
PITG_03204	0	0	0.43864	Putative uncharacterized protein [Source:UniProtKB/TrEMBL;Acc:D0MZM4]
PITG_03214	0	0	0.39233	Putative uncharacterized protein [Source:UniProtKB/TrEMBL;Acc:D0MZN3]
PITG_03228	0.55596	0	1.2136	Glutathione S-transferase, putative [Source:UniProtKB/TrEMBL;Acc:D0MZP6]
PITG_03232	1.3947	0	4.2976	Putative uncharacterized protein [Source:UniProtKB/TrEMBL;Acc:D0MZQ0]
PITG_03268	0	0.45726	0.75123	Putative uncharacterized protein [Source:UniProtKB/TrEMBL;Acc:D0MZT1]
PITG_03269	0	0	0.29812	Putative uncharacterized protein [Source:UniProtKB/TrEMBL;Acc:D0MZT2]
PITG_03271	0	0	0.45985	Putative uncharacterized protein [Source:UniProtKB/TrEMBL;Acc:D0MZT4]
PITG_03272	0.30509	0	0.79708	Putative uncharacterized protein [Source:UniProtKB/TrEMBL;Acc:D0MZT5]
PITG_03280	0.66111	0	0.94854	Putative uncharacterized protein [Source:UniProtKB/TrEMBL;Acc:D0MZU3]
PITG_03284	0.29098	0	0.5567	Putative uncharacterized protein [Source:UniProtKB/TrEMBL;Acc:D0MZU7]
PITG_03285	0.84232	0	1.0093	Putative uncharacterized protein [Source:UniProtKB/TrEMBL;Acc:D0MZU8]
PITG_03286	0	0	0.62836	Putative uncharacterized protein [Source:UniProtKB/TrEMBL;Acc:D0MZU9]
PITG_03289	0	0.71206	2.0579	Myosin-like protein [Source:UniProtKB/TrEMBL;Acc:D0MZV2]
PITG_03290	0	0	2.5573	Putative uncharacterized protein [Source:UniProtKB/TrEMBL;Acc:D0MZV3]
PITG_03296	0	0	1.0097	Putative uncharacterized protein [Source:UniProtKB/TrEMBL;Acc:D0MZV9]
PITG_03299	0	0	0.4069	Putative uncharacterized protein [Source:UniProtKB/TrEMBL;Acc:D0MZW2]
PITG_03311	0	0	0.60233	Regulator of chromosome condensation (RCC1)-like protein [Source:UniProtKB/TrEMBL;Acc:D0MZX4]
PITG_03312	0	0	0.49071	Putative uncharacterized protein [Source:UniProtKB/TrEMBL;Acc:D0MZX5]
PITG_03317	0	0	1.0343	Putative uncharacterized protein [Source:UniProtKB/TrEMBL;Acc:D0MZX9]
PITG_03339	0.18172	0	0.69322	Putative uncharacterized protein [Source:UniProtKB/TrEMBL;Acc:D0N000]
PITG_03350	0	0	0.38568	Putative uncharacterized protein [Source:UniProtKB/TrEMBL;Acc:D0N011]
PITG_03356	0	0	1.0729	Putative uncharacterized protein [Source:UniProtKB/TrEMBL;Acc:D0N017]
PITG_03363	0.58712	0	1.5816	Putative uncharacterized protein [Source:UniProtKB/TrEMBL;Acc:D0N024]
PITG_03369	0	0	0.42384	Putative uncharacterized protein [Source:UniProtKB/TrEMBL;Acc:D0N029]
PITG_03391	0	0.61378	0.81532	Putative uncharacterized protein [Source:UniProtKB/TrEMBL;Acc:D0N049]
PITG_03392	0.16593	0	0.61171	Ras-like GTP-binding protein YPT1 [Source:UniProtKB/Swiss-Prot;Acc:Q01890]
PITG_03413	0	0	1.148	Putative uncharacterized protein [Source:UniProtKB/TrEMBL;Acc:D0N071]
PITG_03419	0.44364	0	0.61106	Flagellar protein, putative [Source:UniProtKB/TrEMBL;Acc:D0N077]
PITG_03431	0	0	1.157	Putative uncharacterized protein [Source:UniProtKB/TrEMBL;Acc:D0N086]
PITG_03433	0	0.45873	0.65891	Regulator of chromosome condensation (RCC1)-like protein [Source:UniProtKB/TrEMBL;Acc:D0N088]
PITG_03444	0	1.0939	2.1182	Dynein heavy chain [Source:UniProtKB/TrEMBL;Acc:D0N0A0]
PITG_03449	0.56046	0	1.0438	Putative uncharacterized protein [Source:UniProtKB/TrEMBL;Acc:D0N0A5]
PITG_03455	0.54688	0	0.94624	Putative uncharacterized protein [Source:UniProtKB/TrEMBL;Acc:D0N0B1]
PITG_03479	0	1.5565	1.997	Putative uncharacterized protein [Source:UniProtKB/TrEMBL;Acc:D0MXQ0]
PITG_03482	0	0.45011	0.91144	Putative uncharacterized protein [Source:UniProtKB/TrEMBL;Acc:D0MXQ3]
PITG_03487	0	0	1.7358	Putative uncharacterized protein [Source:UniProtKB/TrEMBL;Acc:D0MXQ8]
PITG_03503	0	0	0.72088	Putative uncharacterized protein [Source:UniProtKB/TrEMBL;Acc:D0MXS4]
PITG_03516	0	0	0.61126	DNA polymerase lambda-like protein [Source:UniProtKB/TrEMBL;Acc:D0MXT6]
PITG_03517	0	0	0.82874	Putative uncharacterized protein [Source:UniProtKB/TrEMBL;Acc:D0MXT7]
PITG_03521	0	0.45412	0.89649	Putative uncharacterized protein [Source:UniProtKB/TrEMBL;Acc:D0MXU1]
PITG_03522	0	0	0.25659	GPI-anchor transamidase, putative [Source:UniProtKB/TrEMBL;Acc:D0MXU2]
PITG_03570	0	0	0.34671	Putative uncharacterized protein [Source:UniProtKB/TrEMBL;Acc:D0MXY3]
PITG_03572	0	0.50125	0.69397	Putative uncharacterized protein [Source:UniProtKB/TrEMBL;Acc:D0MXY5]
PITG_03588	0.1696	0	0.62843	Putative uncharacterized protein [Source:UniProtKB/TrEMBL;Acc:D0MXZ9]
PITG_03592	1.3958	0	1.4413	Putative uncharacterized protein [Source:UniProtKB/TrEMBL;Acc:D0MY03]
PITG_03602	0	0	1.0117	Putative uncharacterized protein [Source:UniProtKB/TrEMBL;Acc:D0MY12]
PITG_03614	0	0	0.46172	Signal recognition particle receptor subunit alpha [Source:UniProtKB/TrEMBL;Acc:D0MY24]
PITG_03618	0	0	0.39754	Putative uncharacterized protein [Source:UniProtKB/TrEMBL;Acc:D0MY28]
PITG_03623	0.29736	0	0.89246	Putative uncharacterized protein [Source:UniProtKB/TrEMBL;Acc:D0MY33]
PITG_03625	0.59364	0	2.6356	Putative uncharacterized protein [Source:UniProtKB/TrEMBL;Acc:D0MY35]
PITG_03627	0	0	3.0264	Putative uncharacterized protein [Source:UniProtKB/TrEMBL;Acc:D0MY37]
PITG_03644	0	0	0.30356	Rab8 family GTPase, putative [Source:UniProtKB/TrEMBL;Acc:D0MY54]
PITG_03648	0	0	0.74578	Putative uncharacterized protein [Source:UniProtKB/TrEMBL;Acc:D0MY58]
PITG_03671	0	0	0.46277	Putative uncharacterized protein [Source:UniProtKB/TrEMBL;Acc:D0MY79]
PITG_03691	0	0.76657	0.82745	Putative uncharacterized protein [Source:UniProtKB/TrEMBL;Acc:D0MY96]
PITG_03701	0.38976	0	0.84514	Kinesin-like protein [Source:UniProtKB/TrEMBL;Acc:D0MYA5]
PITG_03709	0	0.63045	0.8339	Putative uncharacterized protein [Source:UniProtKB/TrEMBL;Acc:D0MYB1]
PITG_03718	0.52267	0	2.6051	Putative uncharacterized protein [Source:UniProtKB/TrEMBL;Acc:D0MYC0]
PITG_03723	0	0	1.1667	Pyruvate, phosphate dikinase, putative [Source:UniProtKB/TrEMBL;Acc:D0MYC4]
PITG_03734	0	0	0.41603	Putative uncharacterized protein [Source:UniProtKB/TrEMBL;Acc:D0MYD3]
PITG_03739	0.59004	0	1.436	Putative uncharacterized protein [Source:UniProtKB/TrEMBL;Acc:D0MYD8]
PITG_03749	0	0	1.1698	Putative uncharacterized protein [Source:UniProtKB/TrEMBL;Acc:D0MYE8]
PITG_03760	0	0.75604	1.301	Putative uncharacterized protein [Source:UniProtKB/TrEMBL;Acc:D0MYF9]
PITG_03761	0.45954	0	0.90168	Putative uncharacterized protein [Source:UniProtKB/TrEMBL;Acc:D0MYG0]
PITG_03765	0	0	1.0131	Putative uncharacterized protein [Source:UniProtKB/TrEMBL;Acc:D0MYG4]
PITG_03777	0	0	0.59327	Putative uncharacterized protein [Source:UniProtKB/TrEMBL;Acc:D0MYH6]
PITG_03784	0.30262	0	0.97558	Putative uncharacterized protein [Source:UniProtKB/TrEMBL;Acc:D0MYI3]
PITG_03793	0	0	1.1886	Putative uncharacterized protein [Source:UniProtKB/TrEMBL;Acc:D0MYJ0]
PITG_03794	0	0	1.4847	DEAD/DEAH box RNA helicase, putative [Source:UniProtKB/TrEMBL;Acc:D0MYJ1]
PITG_03801	0	0	0.9151	Putative uncharacterized protein [Source:UniProtKB/TrEMBL;Acc:D0MYJ8]
PITG_03803	0	0.34414	0.5019	Putative uncharacterized protein [Source:UniProtKB/TrEMBL;Acc:D0MYK0]
PITG_03826	0.74826	0	2.0118	Putative uncharacterized protein [Source:UniProtKB/TrEMBL;Acc:D0MYM1]
PITG_03829	0	0	1.1474	Putative uncharacterized protein [Source:UniProtKB/TrEMBL;Acc:D0MYM4]
PITG_03831	0.40851	0	0.83213	Putative uncharacterized protein [Source:UniProtKB/TrEMBL;Acc:D0MYM6]
PITG_03834	0	0	0.39845	Putative uncharacterized protein [Source:UniProtKB/TrEMBL;Acc:D0MYM9]
PITG_03865	0.5374	0	1.1512	Putative uncharacterized protein [Source:UniProtKB/TrEMBL;Acc:D0MYQ7]
PITG_03867	0	0	3.5708	Putative uncharacterized protein [Source:UniProtKB/TrEMBL;Acc:D0MYQ9]
PITG_03869	0	0	2.0244	Putative uncharacterized protein [Source:UniProtKB/TrEMBL;Acc:D0MYR1]
PITG_03870	0	0	1.5497	Putative uncharacterized protein [Source:UniProtKB/TrEMBL;Acc:D0MYR2]
PITG_03871	0	0	1.9325	Putative uncharacterized protein [Source:UniProtKB/TrEMBL;Acc:D0MYR3]
PITG_03872	0	0	0.38194	Kinesin-like protein [Source:UniProtKB/TrEMBL;Acc:D0MYR4]
PITG_03878	0	0	0.59937	Dynein intermediate chain 2 [Source:UniProtKB/TrEMBL;Acc:D0MYS0]
PITG_03880	0	0	0.48466	Putative uncharacterized protein [Source:UniProtKB/TrEMBL;Acc:D0MYS2]
PITG_03884	0	0	1.1442	Putative uncharacterized protein [Source:UniProtKB/TrEMBL;Acc:D0MYS6]
PITG_03885	0	0	1.5501	Putative uncharacterized protein [Source:UniProtKB/TrEMBL;Acc:D0MYS7]
PITG_03892	0	0.866	1.1486	Putative uncharacterized protein [Source:UniProtKB/TrEMBL;Acc:D0MYT4]
PITG_03898	0	0	0.7034	Serine protease family S01B, putative [Source:UniProtKB/TrEMBL;Acc:D0MYT6]
PITG_03904	0	0.58987	1.2178	Phosphatidylinositol kinase (PIK-H2) [Source:UniProtKB/TrEMBL;Acc:D0MYU2]
PITG_03908	0	0	2.1168	Putative uncharacterized protein [Source:UniProtKB/TrEMBL;Acc:D0MYU6]
PITG_03933	0	0	1.5842	CTD small phosphatase-like protein, putative [Source:UniProtKB/TrEMBL;Acc:D0MYW9]
PITG_03936	0.41028	0	0.6573	Ras protein let-60 [Source:UniProtKB/TrEMBL;Acc:D0MYX2]
PITG_03941	0	1.0881	3.0526	Putative uncharacterized protein [Source:UniProtKB/TrEMBL;Acc:D0MYX7]
PITG_03945	0	0	0.46362	Putative uncharacterized protein [Source:UniProtKB/TrEMBL;Acc:D0MYY1]
PITG_03946	0.73883	0	1.5332	Putative uncharacterized protein [Source:UniProtKB/TrEMBL;Acc:D0MYY2]
PITG_03947	0	0	0.1907	Putative uncharacterized protein [Source:UniProtKB/TrEMBL;Acc:D0MYY3]
PITG_03948	0.49932	0	0.96137	Tubby-like protein [Source:UniProtKB/TrEMBL;Acc:D0MYY4]
PITG_03958	0	0.65103	1.5947	Putative uncharacterized protein [Source:UniProtKB/TrEMBL;Acc:D0MYZ4]
PITG_03970	0	0.51638	0.57656	Putative uncharacterized protein [Source:UniProtKB/TrEMBL;Acc:D0MZ03]
PITG_03987	0	0	0.22202	DEAD/DEAH box RNA helicase, putative [Source:UniProtKB/TrEMBL;Acc:D0MZ17]
PITG_03988	0.44003	0	0.90989	Putative uncharacterized protein [Source:UniProtKB/TrEMBL;Acc:D0MZ18]
PITG_03994	0	0	0.70051	Putative uncharacterized protein [Source:UniProtKB/TrEMBL;Acc:D0MZ24]
PITG_04003	0	0	0.14526	Putative uncharacterized protein [Source:UniProtKB/TrEMBL;Acc:D0MZ33]
PITG_04011	0	0	0.34889	Tetraacyldisaccharide 4'-kinase, putative [Source:UniProtKB/TrEMBL;Acc:D0MZ38]
PITG_04030	0.70752	0	0.76949	Putative uncharacterized protein [Source:UniProtKB/TrEMBL;Acc:D0N0D5]
PITG_04033	0	0	1.0668	Putative uncharacterized protein [Source:UniProtKB/TrEMBL;Acc:D0N0D8]
PITG_04036	0	0	2.9324	Putative uncharacterized protein [Source:UniProtKB/TrEMBL;Acc:D0N0E1]
PITG_04058	0	0	2.6178	Putative uncharacterized protein [Source:UniProtKB/TrEMBL;Acc:D0N0G0]
PITG_04059	0	0	0.78171	Putative uncharacterized protein [Source:UniProtKB/TrEMBL;Acc:D0N0G1]
PITG_04092	0	0	0.61422	Putative uncharacterized protein [Source:UniProtKB/TrEMBL;Acc:D0N0J4]
PITG_04102	0.74422	0	1.5733	Putative uncharacterized protein [Source:UniProtKB/TrEMBL;Acc:D0N0K1]
PITG_04111	0	0	0.54352	Putative uncharacterized protein [Source:UniProtKB/TrEMBL;Acc:D0N0K7]
PITG_04136	0	0	1.9175	Putative uncharacterized protein [Source:UniProtKB/TrEMBL;Acc:D0N0M9]
PITG_04142	0	0	0.50975	ATP-binding Cassette (ABC) Superfamily [Source:UniProtKB/TrEMBL;Acc:D0N0N3]
PITG_04144	0	0	0.83974	Putative uncharacterized protein [Source:UniProtKB/TrEMBL;Acc:D0N0N5]
PITG_04209	0	0	1.3934	Putative uncharacterized protein [Source:UniProtKB/TrEMBL;Acc:D0N0S7]
PITG_04225	0	0	0.4029	Geranylgeranyl transferase type-2 subunit alpha, putative [Source:UniProtKB/TrEMBL;Acc:D0N0T5]
PITG_04226	0	0.42996	0.70543	Geranylgeranyl transferase type-2 subunit alpha, putative [Source:UniProtKB/TrEMBL;Acc:D0N0T5]
PITG_04233	0.39829	0	1.0177	crinkler (CRN) domain, pseudogene [Source:BROAD_P_infestans;Acc:PITG_04233]
PITG_04295	0	0	2.4294	ATP-binding Cassette (ABC) Superfamily [Source:UniProtKB/TrEMBL;Acc:D0N0Y7]
PITG_04305	0	0	4.4512	Putative uncharacterized protein [Source:UniProtKB/TrEMBL;Acc:D0N0Z4]
PITG_04376	0	0.31897	0.93867	Putative uncharacterized protein [Source:UniProtKB/TrEMBL;Acc:D0N146]
PITG_04383	0	0.54589	0.62996	Putative uncharacterized protein [Source:UniProtKB/TrEMBL;Acc:D0N153]
PITG_04393	0	0	0.77465	Tubulin polyglutamylase, putative [Source:UniProtKB/TrEMBL;Acc:D0N162]
PITG_04394	0.3499	0	1.04	Putative uncharacterized protein [Source:UniProtKB/TrEMBL;Acc:D0N163]
PITG_04399	0	0	2.2341	Amino Acid/Auxin Permease (AAAP) Family [Source:UniProtKB/TrEMBL;Acc:D0N168]
PITG_04401	0.39443	0	0.74826	Putative uncharacterized protein [Source:UniProtKB/TrEMBL;Acc:D0N170]
PITG_04421	0.65317	0	1.2136	Protein kinase [Source:UniProtKB/TrEMBL;Acc:D0N181]
PITG_04442	0	0	0.80847	Putative uncharacterized protein [Source:UniProtKB/TrEMBL;Acc:D0N197]
PITG_04458	0.25448	0	0.85961	Protein kinase [Source:UniProtKB/TrEMBL;Acc:D0N1B2]
PITG_04465	0.44729	0	1.6959	Putative uncharacterized protein [Source:UniProtKB/TrEMBL;Acc:D0N1B5]
PITG_04467	0	0	0.906	Putative uncharacterized protein [Source:UniProtKB/TrEMBL;Acc:D0N1B7]
PITG_04477	1.1772	0	2.0876	Cleavage induced protein kinase [Source:UniProtKB/TrEMBL;Acc:D0N1C6]
PITG_04488	0	0	0.20509	Putative uncharacterized protein [Source:UniProtKB/TrEMBL;Acc:D0N1D7]
PITG_04534	0	0.24021	0.56336	Vacuolar protein sorting-associated protein 28 [Source:UniProtKB/TrEMBL;Acc:D0N1G8]
PITG_04539	0	0	0.28099	Putative uncharacterized protein [Source:UniProtKB/TrEMBL;Acc:D0N1H2]
PITG_04545	0.19315	0	1.0078	Putative uncharacterized protein [Source:UniProtKB/TrEMBL;Acc:D0N1H4]
PITG_04549	0	0.3028	0.99132	Ferroportin (FP) Family [Source:UniProtKB/TrEMBL;Acc:D0N1H7]
PITG_04554	0	0	1.2151	Putative uncharacterized protein [Source:UniProtKB/TrEMBL;Acc:D0N1I0]
PITG_04555	0	0.55088	1.12	Putative uncharacterized protein [Source:UniProtKB/TrEMBL;Acc:D0N1I1]
PITG_04558	0	0	3.1534	Putative uncharacterized protein [Source:UniProtKB/TrEMBL;Acc:D0N1I2]
PITG_04561	0	0	0.79734	Putative uncharacterized protein [Source:UniProtKB/TrEMBL;Acc:D0N1I4]
PITG_04565	0	0.45758	1.4593	Putative uncharacterized protein [Source:UniProtKB/TrEMBL;Acc:D0N1I7]
PITG_04566	0	0	0.18313	Putative uncharacterized protein [Source:UniProtKB/TrEMBL;Acc:D0N1I8]
PITG_04570	0	0	0.94223	Putative uncharacterized protein [Source:UniProtKB/TrEMBL;Acc:D0N1J2]
PITG_04572	0.45461	0	1.0715	Putative uncharacterized protein [Source:UniProtKB/TrEMBL;Acc:D0N1J4]
PITG_04574	0	0.18938	1.0088	Putative uncharacterized protein [Source:UniProtKB/TrEMBL;Acc:D0N1J6]
PITG_04577	0	0	0.21154	Putative uncharacterized protein [Source:UniProtKB/TrEMBL;Acc:D0N1J9]
PITG_04592	0.81703	0	1.6128	Putative uncharacterized protein [Source:UniProtKB/TrEMBL;Acc:D0N1L0]
PITG_04599	0.27985	0	0.302	Sestrin-like protein [Source:UniProtKB/TrEMBL;Acc:D0N1L6]
PITG_04669	0.45887	0	0.5641	Putative uncharacterized protein [Source:UniProtKB/TrEMBL;Acc:D0N1S0]
PITG_04681	0.21025	0	0.66967	Serine/threonine-protein phosphatase [Source:UniProtKB/TrEMBL;Acc:D0N1T1]
PITG_04682	0.12497	0	0.6303	Protein kinase, putative [Source:UniProtKB/TrEMBL;Acc:D0N1T2]
PITG_04711	0	0	1.3586	Putative uncharacterized protein [Source:UniProtKB/TrEMBL;Acc:D0N1V6]
PITG_04720	0	0	2.2774	Putative uncharacterized protein [Source:UniProtKB/TrEMBL;Acc:D0N1W3]
PITG_04734	0	0	1.3895	Putative uncharacterized protein [Source:UniProtKB/TrEMBL;Acc:D0N1X5]
PITG_04750	0	0	1.7584	Putative uncharacterized protein [Source:UniProtKB/TrEMBL;Acc:D0N1Y8]
PITG_04752	0	0	0.76622	Putative uncharacterized protein [Source:UniProtKB/TrEMBL;Acc:D0N1Z0]
PITG_04761	0	0	1.7883	Crinkler (CRN) family protein, putative [Source:UniProtKB/TrEMBL;Acc:D0N1Z9]
PITG_04786	0.78817	0	1.4483	Putative uncharacterized protein [Source:UniProtKB/TrEMBL;Acc:D0N215]
PITG_04800	0	0.30616	0.60464	Putative uncharacterized protein [Source:UniProtKB/TrEMBL;Acc:D0N225]
PITG_04807	0	0	0.49453	hypothetical protein, contains CRN-like motif, pseudogene [Source:BROAD_P_infestans;Acc:PITG_04807]
PITG_04810	0	0	0.70582	Crinkler (CRN) domain-containing protein [Source:UniProtKB/TrEMBL;Acc:D0N230]
PITG_04821	0	0	1.09	Putative uncharacterized protein [Source:UniProtKB/TrEMBL;Acc:D0N239]
PITG_04833	0	1.1472	2.4918	Putative uncharacterized protein [Source:UniProtKB/TrEMBL;Acc:D0N248]
PITG_04839	0	0	0.52212	Putative uncharacterized protein [Source:UniProtKB/TrEMBL;Acc:D0N254]
PITG_04840	0	0	2.1737	Putative uncharacterized protein [Source:UniProtKB/TrEMBL;Acc:D0N255]
PITG_04844	0	0	0.81802	Folate-Biopterin Transporter (FBT) family [Source:UniProtKB/TrEMBL;Acc:D0N259]
PITG_04847	0.74332	0	0.80156	Putative uncharacterized protein [Source:UniProtKB/TrEMBL;Acc:D0N262]
PITG_04861	0	0	0.41309	Putative uncharacterized protein [Source:UniProtKB/TrEMBL;Acc:D0N276]
PITG_04865	0	0	2.1434	Putative uncharacterized protein [Source:UniProtKB/TrEMBL;Acc:D0N280]
PITG_04866	2.284	0	3.2488	Putative uncharacterized protein [Source:UniProtKB/TrEMBL;Acc:D0N281]
PITG_04869	0	0	0.26876	Folate-Biopterin Transporter (FBT) family [Source:UniProtKB/TrEMBL;Acc:D0N284]
PITG_04872	0	0	1.341	Putative uncharacterized protein [Source:UniProtKB/TrEMBL;Acc:D0N287]
PITG_04876	0	0	1.0967	Putative uncharacterized protein [Source:UniProtKB/TrEMBL;Acc:D0N291]
PITG_04877	0	0	0.42429	Oxidase, putative [Source:UniProtKB/TrEMBL;Acc:D0N292]
PITG_04883	1.039	0	3.3592	Putative uncharacterized protein [Source:UniProtKB/TrEMBL;Acc:D0N298]
PITG_04888	0	0	1.4247	Kinesin-like protein [Source:UniProtKB/TrEMBL;Acc:D0N2A3]
PITG_04903	0.32672	0	0.56003	Putative uncharacterized protein [Source:UniProtKB/TrEMBL;Acc:D0N2B7]
PITG_04904	0	0	0.55086	Putative uncharacterized protein [Source:UniProtKB/TrEMBL;Acc:D0N2B8]
PITG_04915	0	0.90535	1.2519	Putative uncharacterized protein [Source:UniProtKB/TrEMBL;Acc:D0N2C9]
PITG_04916	0	0	0.46775	Putative uncharacterized protein [Source:UniProtKB/TrEMBL;Acc:D0N2D0]
PITG_04921	1.1556	0	1.7346	Putative uncharacterized protein [Source:UniProtKB/TrEMBL;Acc:D0N2D5]
PITG_04924	0	0.83769	1.5466	Putative uncharacterized protein [Source:UniProtKB/TrEMBL;Acc:D0N2D8]
PITG_04927	0.94587	0	2.2503	Putative uncharacterized protein [Source:UniProtKB/TrEMBL;Acc:D0N2E1]
PITG_04939	0	0.82508	1.1419	Dicarboxylate/amino acid:cation (Na or H ) symporter (DAACS) family protein [Source:UniProtKB/TrEMBL;Acc:D0N2F1]
PITG_04975	0.69764	0	1.4577	Aspartyl protease family A01A, putative [Source:UniProtKB/TrEMBL;Acc:D0N2H4]
PITG_04994	0.79731	0	0.81267	Putative uncharacterized protein [Source:UniProtKB/TrEMBL;Acc:D0N2J0]
PITG_04996	0.50874	0	0.85545	Putative uncharacterized protein [Source:UniProtKB/TrEMBL;Acc:D0N2J2]
PITG_04998	0	0	0.9182	MtN3-like protein [Source:UniProtKB/TrEMBL;Acc:D0N2J3]
PITG_05062	0	0	1.8973	Putative uncharacterized protein [Source:UniProtKB/TrEMBL;Acc:D0N2P3]
PITG_05065	0	0	1.0127	Glycoside hydrolase, putative [Source:UniProtKB/TrEMBL;Acc:D0N2P5]
PITG_05066	0	0	0.23393	Glycoside hydrolase, putative [Source:UniProtKB/TrEMBL;Acc:D0N2P6]
PITG_05070	0	0	2.9906	Putative uncharacterized protein [Source:UniProtKB/TrEMBL;Acc:D0N3H4]
PITG_05082	0	0	1.2163	Putative uncharacterized protein [Source:UniProtKB/TrEMBL;Acc:D0N3I3]
PITG_05116	0	0	0.23532	Putative uncharacterized protein [Source:UniProtKB/TrEMBL;Acc:D0N3L0]
PITG_05138	0	0	0.87568	Putative uncharacterized protein [Source:UniProtKB/TrEMBL;Acc:D0N3M8]
PITG_05149	0	0.40269	0.46676	Putative uncharacterized protein [Source:UniProtKB/TrEMBL;Acc:D0N3N7]
PITG_05151	0	0.19399	0.40337	Amino Acid/Auxin Permease (AAAP) Family [Source:UniProtKB/TrEMBL;Acc:D0N3N9]
PITG_05168	0.81975	0	0.94649	Putative uncharacterized protein [Source:UniProtKB/TrEMBL;Acc:D0N3P8]
PITG_05169	0	0	0.4621	Putative uncharacterized protein [Source:UniProtKB/TrEMBL;Acc:D0N3P9]
PITG_05173	0	0	0.45048	Putative uncharacterized protein [Source:UniProtKB/TrEMBL;Acc:D0N3Q3]
PITG_05186	0	0.18794	0.45723	Ufm1-specific protease, putative [Source:UniProtKB/TrEMBL;Acc:D0N3R2]
PITG_05189	0	0	1.0435	Putative uncharacterized protein [Source:UniProtKB/TrEMBL;Acc:D0N3R5]
PITG_05195	0	0	1.0941	Putative uncharacterized protein [Source:UniProtKB/TrEMBL;Acc:D0N3S1]
PITG_05196	0	0	0.86519	2-nitropropane dioxygenase, putative [Source:UniProtKB/TrEMBL;Acc:D0N3S2]
PITG_05199	0	0	1.2414	Putative uncharacterized protein [Source:UniProtKB/TrEMBL;Acc:D0N3S5]
PITG_05200	0	0	1.4284	Putative uncharacterized protein [Source:UniProtKB/TrEMBL;Acc:D0N3S6]
PITG_05204	0	0	0.87213	ATP-binding Cassette (ABC) superfamily [Source:UniProtKB/TrEMBL;Acc:D0N3T0]
PITG_05234	0	0.18025	0.23807	Putative uncharacterized protein [Source:UniProtKB/TrEMBL;Acc:D0N3V4]
PITG_05240	0.26458	0	0.31683	Casein kinase, putative [Source:UniProtKB/TrEMBL;Acc:D0N3V9]
PITG_05243	0	0	0.35737	Putative uncharacterized protein [Source:UniProtKB/TrEMBL;Acc:D0N3W0]
PITG_05256	0	0	1.8158	Putative uncharacterized protein [Source:UniProtKB/TrEMBL;Acc:D0N3X3]
PITG_05259	0	0	0.25577	DNA excision repair protein ERCC-6 [Source:UniProtKB/TrEMBL;Acc:D0N3X5]
PITG_05261	0	0	0.80485	Putative uncharacterized protein [Source:UniProtKB/TrEMBL;Acc:D0N3X7]
PITG_05262	0	0	0.58938	Putative uncharacterized protein [Source:UniProtKB/TrEMBL;Acc:D0N3X8]
PITG_05273	0	0	1.3884	Putative uncharacterized protein [Source:UniProtKB/TrEMBL;Acc:D0N3Y6]
PITG_05275	0	0.37539	0.77045	Putative uncharacterized protein [Source:UniProtKB/TrEMBL;Acc:D0N3Y8]
PITG_05277	3.1731	0	5.488	Putative uncharacterized protein [Source:UniProtKB/TrEMBL;Acc:D0N3Z0]
PITG_05285	0	1.7182	2.7828	Acyltransferase family [Source:UniProtKB/TrEMBL;Acc:D0N3Z6]
PITG_05288	0.4719	0	1.5119	Putative uncharacterized protein [Source:UniProtKB/TrEMBL;Acc:D0N3Z9]
PITG_05292	0	0.234	1.149	Putative uncharacterized protein [Source:UniProtKB/TrEMBL;Acc:D0N403]
PITG_05304	0	0.44237	0.76253	Voltage-gated Ion Channel (VIC) Superfamily [Source:UniProtKB/TrEMBL;Acc:D0N415]
PITG_05324	0.16818	0	0.45326	Putative uncharacterized protein [Source:UniProtKB/TrEMBL;Acc:D0N432]
PITG_05335	0	0.64591	1.4148	Putative uncharacterized protein [Source:UniProtKB/TrEMBL;Acc:D0N442]
PITG_05340	0	0.47015	1.0166	Protein kinase, putative [Source:UniProtKB/TrEMBL;Acc:D0N445]
PITG_05355	0.39973	0	0.42074	Putative uncharacterized protein [Source:UniProtKB/TrEMBL;Acc:D0N452]
PITG_05358	0	0	0.69827	Putative uncharacterized protein [Source:UniProtKB/TrEMBL;Acc:D0N455]
PITG_05370	0	1.1934	1.3621	Putative uncharacterized protein [Source:UniProtKB/TrEMBL;Acc:D0N467]
PITG_05371	0	0	3.7466	Putative uncharacterized protein [Source:UniProtKB/TrEMBL;Acc:D0N468]
PITG_05397	0	0	0.58136	Putative uncharacterized protein [Source:UniProtKB/TrEMBL;Acc:D0N2Q4]
PITG_05398	0	0	0.95113	Putative uncharacterized protein [Source:UniProtKB/TrEMBL;Acc:D0N2Q5]
PITG_05422	1.009	0	2.813	Polycystin Cation Channel (PCC) Family [Source:UniProtKB/TrEMBL;Acc:D0N2S6]
PITG_05423	0	0	0.36332	DNA-dependent protein kinase catalytic subunit, putative [Source:UniProtKB/TrEMBL;Acc:D0N2S7]
PITG_05427	0	0	0.52077	Putative uncharacterized protein [Source:UniProtKB/TrEMBL;Acc:D0N2T0]
PITG_05430	0	0	5.3663	Kazal-type serine protease inhibitor, putative [Source:UniProtKB/TrEMBL;Acc:D0N2T3]
PITG_05444	0	0.23139	0.93648	Putative uncharacterized protein [Source:UniProtKB/TrEMBL;Acc:D0N2U1]
PITG_05447	0	0.41706	0.44058	Sporangia induced sperm flagellar protein [Source:UniProtKB/TrEMBL;Acc:D0N2U4]
PITG_05449	0.13988	0	0.77845	Palmitoyltransferase, putative [Source:UniProtKB/TrEMBL;Acc:D0N2U6]
PITG_05451	1.1063	0	1.9158	Putative uncharacterized protein [Source:UniProtKB/TrEMBL;Acc:D0N2U8]
PITG_05455	0	2.0223	3.9841	Putative uncharacterized protein [Source:UniProtKB/TrEMBL;Acc:D0N2V2]
PITG_05456	0	0	1.5002	DNA mismatch repair protein mutS, putative [Source:UniProtKB/TrEMBL;Acc:D0N2V3]
PITG_05473	0	0	0.88716	Putative uncharacterized protein [Source:UniProtKB/TrEMBL;Acc:D0N2W6]
PITG_05477	0	0.47234	0.66624	Putative uncharacterized protein [Source:UniProtKB/TrEMBL;Acc:D0N2X0]
PITG_05481	0.83623	0	1.3411	Putative uncharacterized protein [Source:UniProtKB/TrEMBL;Acc:D0N2X4]
PITG_05502	0.2811	0	0.76835	Calcineurin-like phosphoesterase, putative [Source:UniProtKB/TrEMBL;Acc:D0N2Z3]
PITG_05522	0	0	0.36765	Calcium-transporting ATPase, putative [Source:UniProtKB/TrEMBL;Acc:D0N311]
PITG_05525	0	0	2.888	Putative uncharacterized protein [Source:UniProtKB/TrEMBL;Acc:D0N314]
PITG_05547	0	0	0.5598	Voltage-gated Ion Channel (VIC) Superfamily [Source:UniProtKB/TrEMBL;Acc:D0N331]
PITG_05548	0.41091	0	1.1851	Metalloprotease family M14A, putative [Source:UniProtKB/TrEMBL;Acc:D0N332]
PITG_05549	0.45159	0	0.74382	Putative uncharacterized protein [Source:UniProtKB/TrEMBL;Acc:D0N333]
PITG_05560	0	0	0.63293	Putative uncharacterized protein [Source:UniProtKB/TrEMBL;Acc:D0N343]
PITG_05578	0.87585	0	1.1037	Catalase-peroxidase, putative [Source:UniProtKB/TrEMBL;Acc:D0N358]
PITG_05583	0	0	0.1722	Glutathione S-transferase, putative [Source:UniProtKB/TrEMBL;Acc:D0N363]
PITG_05586	0	0.32095	1.2895	DNA-(Apurinic or apyrimidinic site) lyase, putative [Source:UniProtKB/TrEMBL;Acc:D0N366]
PITG_05605	0	0	0.91103	Radial spoke head protein, putative [Source:UniProtKB/TrEMBL;Acc:D0N385]
PITG_05608	0	1.1156	1.4186	Transmembrane protein, putative [Source:UniProtKB/TrEMBL;Acc:D0N388]
PITG_05643	0	0	0.66016	Putative uncharacterized protein [Source:UniProtKB/TrEMBL;Acc:D0N3B8]
PITG_05650	0	0.71518	1.1489	Putative uncharacterized protein [Source:UniProtKB/TrEMBL;Acc:D0N3C4]
PITG_05653	0	0	0.2191	Protein kinase, putative [Source:UniProtKB/TrEMBL;Acc:D0N3C7]
PITG_05654	0	0	0.70126	Putative uncharacterized protein [Source:UniProtKB/TrEMBL;Acc:D0N3C8]
PITG_05655	0.73589	0	0.84206	Putative uncharacterized protein [Source:UniProtKB/TrEMBL;Acc:D0N3C9]
PITG_05656	1.0262	0	3.0669	WD domain-containing protein, putative [Source:UniProtKB/TrEMBL;Acc:D0N3D0]
PITG_05663	0	0	2.3449	Putative uncharacterized protein [Source:UniProtKB/TrEMBL;Acc:D0N3D7]
PITG_05681	0	0.65065	0.75663	Putative uncharacterized protein [Source:UniProtKB/TrEMBL;Acc:D0N3F4]
PITG_05683	0.68617	0	1.6909	Putative uncharacterized protein [Source:UniProtKB/TrEMBL;Acc:D0N3F6]
PITG_05684	0.86208	0	2.6783	Putative uncharacterized protein [Source:UniProtKB/TrEMBL;Acc:D0N3F7]
PITG_05691	0.12711	0	0.46563	Putative uncharacterized protein [Source:UniProtKB/TrEMBL;Acc:D0N3G4]
PITG_05693	0	0	0.43984	Putative uncharacterized protein [Source:UniProtKB/TrEMBL;Acc:D0N3G6]
PITG_05697	0.72956	0	1.321	Crinkler (CRN) family protein, pseudogene [Source:BROAD_P_infestans;Acc:PITG_05697]
PITG_05708	0	0	0.73062	Putative uncharacterized protein [Source:UniProtKB/TrEMBL;Acc:D0N5H8]
PITG_05709	0	0	1.1141	Adenylate kinase, putative [Source:UniProtKB/TrEMBL;Acc:D0N5H9]
PITG_05732	0	0.53504	0.98944	Putative uncharacterized protein [Source:UniProtKB/TrEMBL;Acc:D0N5J8]
PITG_05761	0	0	0.17255	Transmembrane protein, putative [Source:UniProtKB/TrEMBL;Acc:D0N5M2]
PITG_05765	0.62848	0	1.3751	Putative uncharacterized protein [Source:UniProtKB/TrEMBL;Acc:D0N5M6]
PITG_05786	0.50889	0	2.3919	Putative uncharacterized protein [Source:UniProtKB/TrEMBL;Acc:D0N5P2]
PITG_05787	0.74844	0	3.2596	Putative uncharacterized protein [Source:UniProtKB/TrEMBL;Acc:D0N5P3]
PITG_05815	0	0.23813	0.58178	ATP-binding Cassette (ABC) Superfamily [Source:UniProtKB/TrEMBL;Acc:D0N5R3]
PITG_05817	0	0	0.51396	Aspartyl/Asparaginyl beta-hydroxylase, putative [Source:UniProtKB/TrEMBL;Acc:D0N5R5]
PITG_05818	0.48646	0	1.1413	Putative uncharacterized protein [Source:UniProtKB/TrEMBL;Acc:D0N5R6]
PITG_05820	0	0	0.42526	crinkler (CRN) domain, pseudogene [Source:BROAD_P_infestans;Acc:PITG_05820]
PITG_05825	0	0	0.4591	Putative uncharacterized protein [Source:UniProtKB/TrEMBL;Acc:D0N5S2]
PITG_05862	0	0	0.73348	Mitogen-activated protein kinase, putative [Source:UniProtKB/TrEMBL;Acc:D0N5V3]
PITG_05882	0	0	0.61343	Putative uncharacterized protein [Source:UniProtKB/TrEMBL;Acc:D0N5W9]
PITG_05888	0	0	1.0528	Putative uncharacterized protein [Source:UniProtKB/TrEMBL;Acc:D0N5X5]
PITG_05889	0	0	0.84855	Putative uncharacterized protein [Source:UniProtKB/TrEMBL;Acc:D0N5X6]
PITG_05894	0	0.39094	0.96073	Putative uncharacterized protein [Source:UniProtKB/TrEMBL;Acc:D0N5Y0]
PITG_05922	0	0	0.85322	Dynein heavy chain [Source:UniProtKB/TrEMBL;Acc:D0N615]
PITG_05940	0	0	0.40283	Spindle assembly protein, putative [Source:UniProtKB/TrEMBL;Acc:D0N628]
PITG_05949	0	0	2.6224	Putative uncharacterized protein [Source:UniProtKB/TrEMBL;Acc:D0N633]
PITG_05960	0	0	3.3459	Putative uncharacterized protein [Source:UniProtKB/TrEMBL;Acc:D0N641]
PITG_05961	0.37374	0	0.39404	Putative uncharacterized protein [Source:UniProtKB/TrEMBL;Acc:D0N642]
PITG_05987	0	1.178	2.3621	ATP-binding Cassette (ABC) superfamily [Source:UniProtKB/TrEMBL;Acc:D0N658]
PITG_06001	0	0	0.31502	ATP-binding Cassette (ABC) superfamily [Source:UniProtKB/TrEMBL;Acc:D0N668]
PITG_06002	0	0	0.89605	Mismatch repair endonuclease pms1, putative [Source:UniProtKB/TrEMBL;Acc:D0N669]
PITG_06004	0	0	1.2661	ATP-binding Cassette (ABC) Superfamily [Source:UniProtKB/TrEMBL;Acc:D0N671]
PITG_06006	0.40088	0	1.3685	Putative uncharacterized protein [Source:UniProtKB/TrEMBL;Acc:D0N673]
PITG_06007	0	0	0.723	Zinc (Zn2 )-Iron (Fe2 ) Permease (ZIP) Family [Source:UniProtKB/TrEMBL;Acc:D0N674]
PITG_06013	0.93595	0	1.1465	Putative uncharacterized protein [Source:UniProtKB/TrEMBL;Acc:D0N680]
PITG_06014	0	0	4.3804	Putative uncharacterized protein [Source:UniProtKB/TrEMBL;Acc:D0N681]
PITG_06026	0	0	0.47311	Putative uncharacterized protein [Source:UniProtKB/TrEMBL;Acc:D0N692]
PITG_06033	0	0.38999	0.64219	Putative uncharacterized protein [Source:UniProtKB/TrEMBL;Acc:D0N698]
PITG_06034	0	0	0.57116	Putative uncharacterized protein [Source:UniProtKB/TrEMBL;Acc:D0N699]
PITG_06040	0.2528	0	0.71017	Putative uncharacterized protein [Source:UniProtKB/TrEMBL;Acc:D0N6A4]
PITG_06051	1.1053	0	1.5981	Putative uncharacterized protein [Source:UniProtKB/TrEMBL;Acc:D0N6B1]
PITG_06089	0	0	0.49487	Putative uncharacterized protein [Source:UniProtKB/TrEMBL;Acc:D0N6D4]
PITG_06090	0	0.74004	1.7804	Putative uncharacterized protein [Source:UniProtKB/TrEMBL;Acc:D0N6D5]
PITG_06109	0.75215	0	2.3416	ATP-binding Cassette (ABC) Superfamily [Source:UniProtKB/TrEMBL;Acc:D0N6E9]
PITG_06147	0.96222	0	1.4808	Putative uncharacterized protein [Source:UniProtKB/TrEMBL;Acc:D0N6H9]
PITG_06150	0.77451	0	1.7674	Putative uncharacterized protein [Source:UniProtKB/TrEMBL;Acc:D0N6I2]
PITG_06157	0	0	0.97241	Major Facilitator Superfamily (MFS) [Source:UniProtKB/TrEMBL;Acc:D0N6I8]
PITG_06180	0	0.55014	0.61924	Putative uncharacterized protein [Source:UniProtKB/TrEMBL;Acc:D0N497]
PITG_06185	0	0	0.23821	ADP-ribosylation factor 2 [Source:UniProtKB/TrEMBL;Acc:D0N4A1]
PITG_06206	0.51358	0	1.8986	Putative uncharacterized protein [Source:UniProtKB/TrEMBL;Acc:D0N4B8]
PITG_06221	0	0.37531	0.53219	Voltage-gated Ion Channel (VIC) Superfamily [Source:UniProtKB/TrEMBL;Acc:D0N4C8]
PITG_06231	0	0.17034	0.29301	Anaphase-promoting complex subunit, putative [Source:UniProtKB/TrEMBL;Acc:D0N4D6]
PITG_06234	0	0	0.5981	Putative uncharacterized protein [Source:UniProtKB/TrEMBL;Acc:D0N4D9]
PITG_06236	0.79199	0	2.0171	Serine/threonine-protein kinase PKZ1 [Source:UniProtKB/Swiss-Prot;Acc:D0N4E2]
PITG_06238	0	0.49473	1.8162	Putative uncharacterized protein [Source:UniProtKB/TrEMBL;Acc:D0N4E4]
PITG_06247	0	0	0.19475	Putative uncharacterized protein [Source:UniProtKB/TrEMBL;Acc:D0N4F1]
PITG_06268	1.0144	0	2.2402	Putative uncharacterized protein [Source:UniProtKB/TrEMBL;Acc:D0N4H0]
PITG_06271	0	0	1.4847	Putative uncharacterized protein [Source:UniProtKB/TrEMBL;Acc:D0N4H1]
PITG_06273	0	0	1.5825	Putative uncharacterized protein [Source:UniProtKB/TrEMBL;Acc:D0N4H3]
PITG_06280	0	0	0.56432	Putative uncharacterized protein [Source:UniProtKB/TrEMBL;Acc:D0N4H9]
PITG_06282	0	0	0.25509	Ubiquitin carboxyl-terminal hydrolase [Source:UniProtKB/TrEMBL;Acc:D0N4I1]
PITG_06306	1.4658	0	1.5653	Putative uncharacterized protein [Source:UniProtKB/TrEMBL;Acc:D0N4K0]
PITG_06309	0	0	3.3462	Voltage-gated Ion Channel (VIC) Superfamily [Source:UniProtKB/TrEMBL;Acc:D0N4K3]
PITG_06328	0	0	0.15123	Rab8 family GTPase, putative [Source:UniProtKB/TrEMBL;Acc:D0N4L4]
PITG_06333	0	0	2.1751	Putative uncharacterized protein [Source:UniProtKB/TrEMBL;Acc:D0N4L8]
PITG_06343	0	0.54144	0.55153	N-terminal acetyltransferase complex ARD1 subunit [Source:UniProtKB/TrEMBL;Acc:D0N4M3]
PITG_06354	0	0	0.74881	Putative uncharacterized protein [Source:UniProtKB/TrEMBL;Acc:D0N4N3]
PITG_06355	0	0	0.67716	Putative uncharacterized protein [Source:UniProtKB/TrEMBL;Acc:D0N4N4]
PITG_06356	0	0.54117	1.2786	Putative uncharacterized protein [Source:UniProtKB/TrEMBL;Acc:D0N4N5]
PITG_06368	0	0	0.44485	Putative uncharacterized protein [Source:UniProtKB/TrEMBL;Acc:D0N4P5]
PITG_06384	0	0	0.69826	Putative uncharacterized protein [Source:UniProtKB/TrEMBL;Acc:D0N4R0]
PITG_06388	0.23644	0	0.3713	Putative uncharacterized protein [Source:UniProtKB/TrEMBL;Acc:D0N4R3]
PITG_06389	0.47839	0	2.668	Putative uncharacterized protein [Source:UniProtKB/TrEMBL;Acc:D0N4R4]
PITG_06393	0	0	0.42935	Putative uncharacterized protein [Source:UniProtKB/TrEMBL;Acc:D0N4R8]
PITG_06397	0	0	1.222	Putative uncharacterized protein [Source:UniProtKB/TrEMBL;Acc:D0N4S2]
PITG_06404	0.49329	0	2.8981	Putative uncharacterized protein [Source:UniProtKB/TrEMBL;Acc:D0N4S7]
PITG_06406	0	0	0.99047	HECT E3 ubiquitin ligase, putative [Source:UniProtKB/TrEMBL;Acc:D0N4S9]
PITG_06455	0	0	0.33417	Putative uncharacterized protein [Source:UniProtKB/TrEMBL;Acc:D0N4W7]
PITG_06457	0.33795	0	1.1234	Putative uncharacterized protein [Source:UniProtKB/TrEMBL;Acc:D0N4W9]
PITG_06476	0	0.7645	1.8586	Carbohydrate-binding protein, putative [Source:UniProtKB/TrEMBL;Acc:D0N4Y0]
PITG_06481	0.75198	0	1.385	Protein kinase, putative [Source:UniProtKB/TrEMBL;Acc:D0N4Y4]
PITG_06490	0	0	1.4884	Putative uncharacterized protein [Source:UniProtKB/TrEMBL;Acc:D0N4Z1]
PITG_06495	0.5384	0	1.679	M96 mating-specific protein family [Source:UniProtKB/TrEMBL;Acc:D0N4Z6]
PITG_06503	0	0	0.27961	Putative uncharacterized protein [Source:UniProtKB/TrEMBL;Acc:D0N502]
PITG_06508	0	0	0.52309	Putative uncharacterized protein [Source:UniProtKB/TrEMBL;Acc:D0N506]
PITG_06511	0	0	1.4631	Putative uncharacterized protein [Source:UniProtKB/TrEMBL;Acc:D0N508]
PITG_06519	0	0	2.7678	Putative uncharacterized protein [Source:UniProtKB/TrEMBL;Acc:D0N515]
PITG_06524	0	0	2.636	Putative uncharacterized protein [Source:UniProtKB/TrEMBL;Acc:D0N519]
PITG_06529	0	0	1.4093	Putative uncharacterized protein [Source:UniProtKB/TrEMBL;Acc:D0N523]
PITG_06546	0	0	0.2707	Putative uncharacterized protein [Source:UniProtKB/TrEMBL;Acc:D0N534]
PITG_06547	0	0.80445	0.97847	Putative uncharacterized protein [Source:UniProtKB/TrEMBL;Acc:D0N535]
PITG_06548	0	0.64517	1.2728	Putative uncharacterized protein [Source:UniProtKB/TrEMBL;Acc:D0N536]
PITG_06551	0	0	0.38057	Putative uncharacterized protein [Source:UniProtKB/TrEMBL;Acc:D0N539]
PITG_06553	0.92095	0	3.3952	Putative uncharacterized protein [Source:UniProtKB/TrEMBL;Acc:D0N541]
PITG_06567	0	0	0.26736	Putative uncharacterized protein [Source:UniProtKB/TrEMBL;Acc:D0N555]
PITG_06575	0	0	2.0945	Transmembrane protein, putative [Source:UniProtKB/TrEMBL;Acc:D0N561]
PITG_06578	0	0	1.5641	Protein kinase [Source:UniProtKB/TrEMBL;Acc:D0N564]
PITG_06580	0.42003	0	1.3185	Putative uncharacterized protein [Source:UniProtKB/TrEMBL;Acc:D0N566]
PITG_06581	0	0.40121	0.74303	Putative uncharacterized protein [Source:UniProtKB/TrEMBL;Acc:D0N567]
PITG_06593	0	0.79968	1.3195	Putative uncharacterized protein [Source:UniProtKB/TrEMBL;Acc:D0N575]
PITG_06598	0	0.41501	0.93543	Putative uncharacterized protein [Source:UniProtKB/TrEMBL;Acc:D0N580]
PITG_06599	0	0	0.48274	Putative uncharacterized protein [Source:UniProtKB/TrEMBL;Acc:D0N581]
PITG_06600	0	0	0.44025	Putative uncharacterized protein [Source:UniProtKB/TrEMBL;Acc:D0N582]
PITG_06608	0	0	0.69988	Ubiquitin carrier protein [Source:UniProtKB/TrEMBL;Acc:D0N590]
PITG_06612	0	0.23497	0.67118	Putative uncharacterized protein [Source:UniProtKB/TrEMBL;Acc:D0N594]
PITG_06613	0	0	0.41123	Putative uncharacterized protein [Source:UniProtKB/TrEMBL;Acc:D0N595]
PITG_06618	0	0	0.21581	Putative uncharacterized protein [Source:UniProtKB/TrEMBL;Acc:D0N599]
PITG_06627	0	0	1.7149	Putative uncharacterized protein [Source:UniProtKB/TrEMBL;Acc:D0N5A3]
PITG_06628	0	0	0.58244	Putative uncharacterized protein [Source:UniProtKB/TrEMBL;Acc:D0N5A4]
PITG_06629	0.40017	0	1.248	Putative uncharacterized protein [Source:UniProtKB/TrEMBL;Acc:D0N5A5]
PITG_06630	0.26313	0	0.95381	Putative uncharacterized protein [Source:UniProtKB/TrEMBL;Acc:D0N5A6]
PITG_06638	0	0	0.55038	Lysocardiolipin acyltransferase, putative [Source:UniProtKB/TrEMBL;Acc:D0N5B3]
PITG_06640	0	0	0.86081	Putative uncharacterized protein [Source:UniProtKB/TrEMBL;Acc:D0N5B5]
PITG_06641	0	0	1.393	Amino Acid/Auxin Permease (AAAP) Family [Source:UniProtKB/TrEMBL;Acc:D0N5B6]
PITG_06648	0	0	0.88919	Putative uncharacterized protein [Source:UniProtKB/TrEMBL;Acc:D0N5C1]
PITG_06661	0	0.95147	1.3594	Chloride Channel (ClC) Family [Source:UniProtKB/TrEMBL;Acc:D0N5D4]
PITG_06666	1.498	0	3.3552	Kinesin-like protein [Source:UniProtKB/TrEMBL;Acc:D0N5D9]
PITG_06668	0	0	0.36235	ATP-binding Cassette (ABC) Superfamily [Source:UniProtKB/TrEMBL;Acc:D0N5E1]
PITG_06671	0	0	0.6351	Canalicular multispecific organic anion transporter, putative [Source:UniProtKB/TrEMBL;Acc:D0N5E4]
PITG_06674	0.19472	0	0.66837	Acetyl-CoA acetyltransferase IB [Source:UniProtKB/TrEMBL;Acc:D0N5E7]
PITG_06684	0.75008	0	2.0545	Putative uncharacterized protein [Source:UniProtKB/TrEMBL;Acc:D0N5F8]
PITG_06689	0.47535	0	1.9271	Putative uncharacterized protein [Source:UniProtKB/TrEMBL;Acc:D0N5G3]
PITG_06696	0	0.93309	2.1058	Putative uncharacterized protein [Source:UniProtKB/TrEMBL;Acc:D0N5H0]
PITG_06708	0	0.12944	0.52963	Cyclin-dependent kinase, putative [Source:UniProtKB/TrEMBL;Acc:D0N7W8]
PITG_06720	0	0.78023	0.95827	Putative uncharacterized protein [Source:UniProtKB/TrEMBL;Acc:D0N7Y0]
PITG_06730	0	0.89268	1.1948	Putative uncharacterized protein [Source:UniProtKB/TrEMBL;Acc:D0N7Z0]
PITG_06760	0.33005	0	1.0861	Putative uncharacterized protein [Source:UniProtKB/TrEMBL;Acc:D0N816]
PITG_06763	0	0	1.387	Putative uncharacterized protein [Source:UniProtKB/TrEMBL;Acc:D0N819]
PITG_06764	0.44106	0	1.3649	Phosphatidylinositol transfer protein SFH5, putative [Source:UniProtKB/TrEMBL;Acc:D0N820]
PITG_06768	0	0	0.67727	Putative uncharacterized protein [Source:UniProtKB/TrEMBL;Acc:D0N824]
PITG_06769	0	0	0.59148	Putative uncharacterized protein [Source:UniProtKB/TrEMBL;Acc:D0N825]
PITG_06791	0	0.39071	1.6942	Putative uncharacterized protein [Source:UniProtKB/TrEMBL;Acc:D0N843]
PITG_06796	0	0	0.58422	Putative uncharacterized protein [Source:UniProtKB/TrEMBL;Acc:D0N848]
PITG_06836	0	0	0.79006	Putative uncharacterized protein [Source:UniProtKB/TrEMBL;Acc:D0N6K3]
PITG_06839	0	0	1.0624	Putative uncharacterized protein [Source:UniProtKB/TrEMBL;Acc:D0N6K6]
PITG_06844	0	0.59173	1.2614	Putative uncharacterized protein [Source:UniProtKB/TrEMBL;Acc:D0N6L0]
PITG_06851	0	0	2.5454	Putative uncharacterized protein [Source:UniProtKB/TrEMBL;Acc:D0N6L7]
PITG_06856	0	0.46047	0.78366	Kinesin-like protein [Source:UniProtKB/TrEMBL;Acc:D0N6M2]
PITG_06885	0	0.24565	0.60569	Membrane-bound transcription factor site-1 protease, putative [Source:UniProtKB/TrEMBL;Acc:D0N6P5]
PITG_06886	0	0.48587	1.0269	Putative uncharacterized protein [Source:UniProtKB/TrEMBL;Acc:D0N6P6]
PITG_06898	0.78591	0	0.81785	Putative uncharacterized protein [Source:UniProtKB/TrEMBL;Acc:D0N6Q8]
PITG_06904	0	0	0.75597	Putative uncharacterized protein [Source:UniProtKB/TrEMBL;Acc:D0N6R4]
PITG_06916	0	0.88011	1.2951	Putative uncharacterized protein [Source:UniProtKB/TrEMBL;Acc:D0N6S6]
PITG_06922	0	0	2.5076	Putative uncharacterized protein [Source:UniProtKB/TrEMBL;Acc:D0N6T2]
PITG_06923	0.34436	0	0.86273	Putative uncharacterized protein [Source:UniProtKB/TrEMBL;Acc:D0N6T3]
PITG_06925	0	0.75905	1.3417	Protein kinase, putative [Source:UniProtKB/TrEMBL;Acc:D0N6T5]
PITG_06933	1.0348	0	1.5067	Putative uncharacterized protein [Source:UniProtKB/TrEMBL;Acc:D0N6U3]
PITG_06935	0.29025	0	0.52471	HSF-type DNA-binding, putative [Source:UniProtKB/TrEMBL;Acc:D0N6U5]
PITG_06948	0	0	0.21396	Ubiquitin carrier protein [Source:UniProtKB/TrEMBL;Acc:D0N6V8]
PITG_06949	0.21873	0	0.94382	Intraflagellar Transport Protein 20 [Source:UniProtKB/TrEMBL;Acc:D0N6V9]
PITG_06963	0	0	1.1463	Cyclin-Y-like protein [Source:UniProtKB/TrEMBL;Acc:D0N6W9]
PITG_06965	0.27883	0	0.52293	Putative uncharacterized protein [Source:UniProtKB/TrEMBL;Acc:D0N6X1]
PITG_06966	0.1363	0	0.28081	Putative uncharacterized protein [Source:UniProtKB/TrEMBL;Acc:D0N6X2]
PITG_06980	0.6855	0	1.2436	Putative uncharacterized protein [Source:UniProtKB/TrEMBL;Acc:D0N6Y6]
PITG_06989	0	0	0.47814	Acyltransferase family [Source:UniProtKB/TrEMBL;Acc:D0N6Z5]
PITG_07043	0.24147	0	0.75861	Putative uncharacterized protein [Source:UniProtKB/TrEMBL;Acc:D0N742]
PITG_07054	0.51177	0	1.1692	Putative uncharacterized protein [Source:UniProtKB/TrEMBL;Acc:D0N753]
PITG_07060	0	0	0.64116	Putative uncharacterized protein [Source:UniProtKB/TrEMBL;Acc:D0N759]
PITG_07078	0	0	2.1729	Putative uncharacterized protein [Source:UniProtKB/TrEMBL;Acc:D0N776]
PITG_07087	0	0	2.7328	Major Facilitator Superfamily (MFS) [Source:UniProtKB/TrEMBL;Acc:D0N785]
PITG_07095	0	0	1.4517	Putative uncharacterized protein [Source:UniProtKB/TrEMBL;Acc:D0N792]
PITG_07097	0	0	2.096	Putative uncharacterized protein [Source:UniProtKB/TrEMBL;Acc:D0N794]
PITG_07108	0	0.90362	1.0284	Putative uncharacterized protein [Source:UniProtKB/TrEMBL;Acc:D0N7A4]
PITG_07120	0	0	1.3377	Putative uncharacterized protein [Source:UniProtKB/TrEMBL;Acc:D0N7B5]
PITG_07127	0	0	0.21858	Putative uncharacterized protein [Source:UniProtKB/TrEMBL;Acc:D0N7C2]
PITG_07136	0.14281	0	0.78356	Serine protease family S33, putative [Source:UniProtKB/TrEMBL;Acc:D0N7D0]
PITG_07138	0	0	1.3131	Putative uncharacterized protein [Source:UniProtKB/TrEMBL;Acc:D0N7D2]
PITG_07145	0	0	0.4325	Malonyl-CoA decarboxylase (MCD), putative [Source:UniProtKB/TrEMBL;Acc:D0N7D8]
PITG_07148	0	0	1.6227	Putative uncharacterized protein [Source:UniProtKB/TrEMBL;Acc:D0N7E1]
PITG_07152	2.0526	0	2.9313	Putative uncharacterized protein [Source:UniProtKB/TrEMBL;Acc:D0N7E5]
PITG_07157	0	0	1.5632	Serine protease family S10, putative [Source:UniProtKB/TrEMBL;Acc:D0N7F0]
PITG_07167	0	0	1.8693	Putative uncharacterized protein [Source:UniProtKB/TrEMBL;Acc:D0N7F8]
PITG_07183	0	0	1.3698	Putative uncharacterized protein [Source:UniProtKB/TrEMBL;Acc:D0N7G9]
PITG_07191	0.24469	0	0.41201	Protein kinase, putative [Source:UniProtKB/TrEMBL;Acc:D0N7H2]
PITG_07192	0.14563	0	0.72146	Putative uncharacterized protein [Source:UniProtKB/TrEMBL;Acc:D0N7H3]
PITG_07206	0	0	0.53097	Putative uncharacterized protein [Source:UniProtKB/TrEMBL;Acc:D0N7I5]
PITG_07211	0	0	0.707	Putative uncharacterized protein [Source:UniProtKB/TrEMBL;Acc:D0N7I8]
PITG_07215	0	0	1.349	Protein kinase [Source:UniProtKB/TrEMBL;Acc:D0N7J2]
PITG_07227	0	0.37467	0.63911	Putative uncharacterized protein [Source:UniProtKB/TrEMBL;Acc:D0N7J8]
PITG_07230	0	0.29513	0.5396	HECT E3 ubiquitin ligase, putative [Source:UniProtKB/TrEMBL;Acc:D0N7K1]
PITG_07232	0	0	0.68396	Putative uncharacterized protein [Source:UniProtKB/TrEMBL;Acc:D0N7K3]
PITG_07244	1.3699	0	4.7574	Putative uncharacterized protein [Source:UniProtKB/TrEMBL;Acc:D0N7L5]
PITG_07246	0.33003	0	1.4172	Putative uncharacterized protein [Source:UniProtKB/TrEMBL;Acc:D0N7L7]
PITG_07250	0	0	0.63855	Putative uncharacterized protein [Source:UniProtKB/TrEMBL;Acc:D0N7M1]
PITG_07251	0	0	1.3344	Protein kinase [Source:UniProtKB/TrEMBL;Acc:D0N7M2]
PITG_07262	0.35125	0	1.6424	Putative uncharacterized protein [Source:UniProtKB/TrEMBL;Acc:D0N7N3]
PITG_07270	0.4643	0	1.0761	Putative uncharacterized protein [Source:UniProtKB/TrEMBL;Acc:D0N7N6]
PITG_07272	0.41148	0	0.63745	Putative uncharacterized protein [Source:UniProtKB/TrEMBL;Acc:D0N7N8]
PITG_07273	0	0	0.78811	Putative uncharacterized protein [Source:UniProtKB/TrEMBL;Acc:D0N7N9]
PITG_07289	0.1681	0	0.74271	Phosphatidylinositol kinase [Source:UniProtKB/TrEMBL;Acc:D0N7Q5]
PITG_07290	0.96748	0	1.4468	Putative uncharacterized protein [Source:UniProtKB/TrEMBL;Acc:D0N7Q6]
PITG_07298	0.63433	0	2.1776	Protein kinase [Source:UniProtKB/TrEMBL;Acc:D0N7R3]
PITG_07301	0.76123	0	1.4679	Putative uncharacterized protein [Source:UniProtKB/TrEMBL;Acc:D0N7R6]
PITG_07302	0.4291	0	0.92436	Histone acetyltransferase, putative [Source:UniProtKB/TrEMBL;Acc:D0N7R7]
PITG_07309	0	0	1.2894	Flagellar radial spoke protein [Source:UniProtKB/TrEMBL;Acc:D0N7S4]
PITG_07310	0	0.25279	0.57287	Putative beta-1,4-galactosyltransferase [Source:UniProtKB/TrEMBL;Acc:D0N7S5]
PITG_07315	3.9018	0	6.1562	Putative uncharacterized protein [Source:UniProtKB/TrEMBL;Acc:D0N7S9]
PITG_07317	0	0	2.2944	Protein kinase [Source:UniProtKB/TrEMBL;Acc:D0N7T1]
PITG_07355	0	0	2.5883	Putative uncharacterized protein [Source:UniProtKB/TrEMBL;Acc:D0N7W2]
PITG_07374	2.7414	0	3.4613	Transmembrane protein, putative [Source:UniProtKB/TrEMBL;Acc:D0N892]
PITG_07379	0	0	0.93635	Putative uncharacterized protein [Source:UniProtKB/TrEMBL;Acc:D0N896]
PITG_07427	0	0	0.40439	Putative uncharacterized protein [Source:UniProtKB/TrEMBL;Acc:D0N8D8]
PITG_07436	0	0.47055	1.047	Putative uncharacterized protein [Source:UniProtKB/TrEMBL;Acc:D0N8E7]
PITG_07456	0.42468	0	0.92497	Putative uncharacterized protein [Source:UniProtKB/TrEMBL;Acc:D0N8G0]
PITG_07459	1.0077	0	1.3361	Putative uncharacterized protein [Source:UniProtKB/TrEMBL;Acc:D0N8G2]
PITG_07464	0	2.5998	4.344	Putative uncharacterized protein [Source:UniProtKB/TrEMBL;Acc:D0N8G6]
PITG_07486	0	0	2.294	Crinkler (CRN) family protein [Source:UniProtKB/TrEMBL;Acc:D0N8H8]
PITG_07488	0	0	0.97471	Crinkler (CRN) family protein [Source:UniProtKB/TrEMBL;Acc:D0N8I0]
PITG_07493	0	0	2.0318	Crinkler (CRN) family protein [Source:UniProtKB/TrEMBL;Acc:D0N8I2]
PITG_07501	1.1903	0	3.2227	Crinkler (CRN) family protein [Source:UniProtKB/TrEMBL;Acc:D0N8I7]
PITG_07507	0	0	2.3555	Crinkler (CRN) family protein [Source:UniProtKB/TrEMBL;Acc:D0N8I9]
PITG_07510	1.0845	0	2.3906	Putative uncharacterized protein [Source:UniProtKB/TrEMBL;Acc:D0N8J1]
PITG_07514	0	0	3.1228	crinkler (CRN) family protein, pseudogene [Source:BROAD_P_infestans;Acc:PITG_07514]
PITG_07528	0	0	1.8065	Putative uncharacterized protein [Source:UniProtKB/TrEMBL;Acc:D0N8K0]
PITG_07601	1.3363	0	3.1754	Putative uncharacterized protein [Source:UniProtKB/TrEMBL;Acc:D0N8R3]
PITG_07625	0.98294	0	2.3046	Putative uncharacterized protein [Source:UniProtKB/TrEMBL;Acc:D0N8R6]
PITG_07626	0.78754	0	2.268	Putative uncharacterized protein [Source:UniProtKB/TrEMBL;Acc:D0N8R7]
PITG_07627	0	0	0.92466	Putative uncharacterized protein [Source:UniProtKB/TrEMBL;Acc:D0N8R8]
PITG_07663	0	2.5525	4.7371	Major Facilitator Superfamily (MFS) [Source:UniProtKB/TrEMBL;Acc:D0N8U8]
PITG_07686	0	0	0.4113	Putative uncharacterized protein [Source:UniProtKB/TrEMBL;Acc:D0N8W5]
PITG_07703	0.4008	0	1.5337	Putative uncharacterized protein [Source:UniProtKB/TrEMBL;Acc:D0N8X6]
PITG_07718	0.99785	0	1.2417	Major Facilitator Superfamily (MFS) [Source:UniProtKB/TrEMBL;Acc:D0N8Z0]
PITG_07722	0	0	1.6956	Cytochrome P450, putative [Source:UniProtKB/TrEMBL;Acc:D0N8Z4]
PITG_07723	0	0	1.8083	Major Facilitator Superfamily (MFS) [Source:UniProtKB/TrEMBL;Acc:D0N8Z5]
PITG_07724	0	0	0.92569	Protein kinase, putative [Source:UniProtKB/TrEMBL;Acc:D0N8Z6]
PITG_07733	0	0.73508	1.4939	Putative uncharacterized protein [Source:UniProtKB/TrEMBL;Acc:D0N903]
PITG_07765	0.23004	0	0.59667	Putative uncharacterized protein [Source:UniProtKB/TrEMBL;Acc:D0N920]
PITG_07800	0	0	0.36987	Putative uncharacterized protein [Source:UniProtKB/TrEMBL;Acc:D0N9U9]
PITG_07801	0.18475	0	0.51112	Putative uncharacterized protein [Source:UniProtKB/TrEMBL;Acc:D0N9V0]
PITG_07803	0	0	0.35201	Putative uncharacterized protein [Source:UniProtKB/TrEMBL;Acc:D0N9V2]
PITG_07804	0.51052	0	0.74619	Putative uncharacterized protein [Source:UniProtKB/TrEMBL;Acc:D0N9V3]
PITG_07813	0	0	0.49047	Putative uncharacterized protein [Source:UniProtKB/TrEMBL;Acc:D0N9W0]
PITG_07817	0	0	1.9785	Putative uncharacterized protein [Source:UniProtKB/TrEMBL;Acc:D0N9W4]
PITG_07820	0	0	0.33252	Guanine deaminase, putative [Source:UniProtKB/TrEMBL;Acc:D0N9W6]
PITG_07823	0	0.23648	0.61841	DNA topoisomerase 2 [Source:UniProtKB/TrEMBL;Acc:D0N9W9]
PITG_07831	0	0	0.38569	Putative uncharacterized protein [Source:UniProtKB/TrEMBL;Acc:D0N9X6]
PITG_07853	0.2989	0	0.67127	Putative uncharacterized protein [Source:UniProtKB/TrEMBL;Acc:D0N9Z6]
PITG_07865	0.8118	0	1.4228	Autophagy-related protein, putative [Source:UniProtKB/TrEMBL;Acc:D0NA05]
PITG_07869	0	1.146	1.7296	Putative uncharacterized protein [Source:UniProtKB/TrEMBL;Acc:D0NA09]
PITG_07875	0	0	0.32737	Putative uncharacterized protein [Source:UniProtKB/TrEMBL;Acc:D0NA13]
PITG_07878	0	0	2.4061	Putative uncharacterized protein [Source:UniProtKB/TrEMBL;Acc:D0NA16]
PITG_07879	0	0.36446	1.3622	Putative uncharacterized protein [Source:UniProtKB/TrEMBL;Acc:D0NA17]
PITG_07897	0.46088	0	1.304	Sulfatase-like protein [Source:UniProtKB/TrEMBL;Acc:D0NA34]
PITG_07901	0	0	0.69095	Putative uncharacterized protein [Source:UniProtKB/TrEMBL;Acc:D0NA38]
PITG_07912	0	0.85986	1.1193	Polycystin Cation Channel (PCC) Family [Source:UniProtKB/TrEMBL;Acc:D0NA47]
PITG_07915	0.29448	0	0.46594	Putative uncharacterized protein [Source:UniProtKB/TrEMBL;Acc:D0NA50]
PITG_07918	0	0	2.3209	PLAC8 family protein [Source:UniProtKB/TrEMBL;Acc:D0NA53]
PITG_07921	0	0	1.7458	PLAC8 family protein [Source:UniProtKB/TrEMBL;Acc:D0NA56]
PITG_07938	0	0	0.61068	Putative uncharacterized protein [Source:UniProtKB/TrEMBL;Acc:D0N934]
PITG_07940	0.32254	0	0.45279	Putative uncharacterized protein [Source:UniProtKB/TrEMBL;Acc:D0N936]
PITG_07941	0	0	0.88681	Putative uncharacterized protein [Source:UniProtKB/TrEMBL;Acc:D0N937]
PITG_07942	0	0	1.0614	Putative uncharacterized protein [Source:UniProtKB/TrEMBL;Acc:D0N938]
PITG_07943	0	0	2.1609	Phospholipid-transporting ATPase, putative [Source:UniProtKB/TrEMBL;Acc:D0N939]
PITG_07950	0	0	1.0461	Voltage-gated Ion Channel (VIC) Superfamily [Source:UniProtKB/TrEMBL;Acc:D0N946]
PITG_07959	1.1926	0	2.4113	Putative uncharacterized protein [Source:UniProtKB/TrEMBL;Acc:D0N955]
PITG_07961	0	0	1.4082	Cleavage induced tubulin alpha chain [Source:UniProtKB/TrEMBL;Acc:D0N957]
PITG_07964	0	0	0.55681	Putative uncharacterized protein [Source:UniProtKB/TrEMBL;Acc:D0N960]
PITG_07972	0	0	0.9306	Putative uncharacterized protein [Source:UniProtKB/TrEMBL;Acc:D0N966]
PITG_07977	0.54003	0	2.1814	Putative uncharacterized protein [Source:UniProtKB/TrEMBL;Acc:D0N971]
PITG_07986	0	0	0.29286	crinkler (CRN) family protein, pseudogene [Source:BROAD_P_infestans;Acc:PITG_07986]
PITG_07996	0	0.1673	0.60994	Alpha-tubulin [Source:UniProtKB/TrEMBL;Acc:D0N984]
PITG_08006	0.63613	0	0.75572	Putative uncharacterized protein [Source:UniProtKB/TrEMBL;Acc:D0N992]
PITG_08007	0	0	2.8476	Putative uncharacterized protein [Source:UniProtKB/TrEMBL;Acc:D0N993]
PITG_08008	0.50545	0	1.203	Protein kinase, putative [Source:UniProtKB/TrEMBL;Acc:D0N994]
PITG_08037	0.37174	0	0.67897	Putative uncharacterized protein [Source:UniProtKB/TrEMBL;Acc:D0N9B7]
PITG_08038	1.1861	0	2.1047	Putative uncharacterized protein [Source:UniProtKB/TrEMBL;Acc:D0N9B8]
PITG_08039	0.3198	0	0.65166	Putative uncharacterized protein [Source:UniProtKB/TrEMBL;Acc:D0N9B9]
PITG_08041	0	0	1.6741	Putative uncharacterized protein [Source:UniProtKB/TrEMBL;Acc:D0N9C1]
PITG_08070	1.3829	0	2.9807	Crinkler (CRN) family protein [Source:UniProtKB/TrEMBL;Acc:D0N9E1]
PITG_08095	0	0.37646	0.78905	Putative uncharacterized protein [Source:UniProtKB/TrEMBL;Acc:D0N9G3]
PITG_08101	0	0	0.55261	Putative uncharacterized protein [Source:UniProtKB/TrEMBL;Acc:D0N9G8]
PITG_08104	0	0	2.9341	Putative uncharacterized protein [Source:UniProtKB/TrEMBL;Acc:D0N9H1]
PITG_08132	0	0	0.36621	Putative uncharacterized protein [Source:UniProtKB/TrEMBL;Acc:D0N9J2]
PITG_08137	0	0	0.88124	Palmitoyltransferase, putative [Source:UniProtKB/TrEMBL;Acc:D0N9J6]
PITG_08140	0.29865	0	1.8132	Putative uncharacterized protein [Source:UniProtKB/TrEMBL;Acc:D0N9J9]
PITG_08183	0	0.17913	0.44801	Putative uncharacterized protein [Source:UniProtKB/TrEMBL;Acc:D0N9N4]
PITG_08188	0	0	0.31761	Putative uncharacterized protein [Source:UniProtKB/TrEMBL;Acc:D0N9N9]
PITG_08199	0.67892	0	0.89861	HSF-type DNA-binding, putative [Source:UniProtKB/TrEMBL;Acc:D0N9Q1]
PITG_08211	0	0.23955	0.50498	U2-associated splicing factor, putative [Source:UniProtKB/TrEMBL;Acc:D0N9R1]
PITG_08230	0.1383	0	1.1036	Vacuolar protein sorting-associated protein, putative [Source:UniProtKB/TrEMBL;Acc:D0N9S6]
PITG_08265	0	0	0.82579	Putative uncharacterized protein [Source:UniProtKB/TrEMBL;Acc:D0NA74]
PITG_08266	0	0	1.2384	Putative uncharacterized protein [Source:UniProtKB/TrEMBL;Acc:D0NA75]
PITG_08267	0.30544	0	1.0393	Putative uncharacterized protein [Source:UniProtKB/TrEMBL;Acc:D0NA76]
PITG_08281	0	0	1.0965	Putative uncharacterized protein [Source:UniProtKB/TrEMBL;Acc:D0NA82]
PITG_08285	0	0	1.2464	Putative uncharacterized protein [Source:UniProtKB/TrEMBL;Acc:D0NA85]
PITG_08295	0	0.49978	0.97929	Dynein heavy chain [Source:UniProtKB/TrEMBL;Acc:D0NA90]
PITG_08304	0.26594	0	0.5243	cGMP-dependent protein kinase, putative [Source:UniProtKB/TrEMBL;Acc:D0NA98]
PITG_08325	0.73913	0	0.98386	Putative uncharacterized protein [Source:UniProtKB/TrEMBL;Acc:D0NAB8]
PITG_08335	0	0	3.6703	Putative uncharacterized protein [Source:UniProtKB/TrEMBL;Acc:D0NAC8]
PITG_08336	0	0	4.3908	Glycoprotein elicitor-like protein [Source:UniProtKB/TrEMBL;Acc:D0NAC9]
PITG_08374	0	0.55917	1.3154	Putative uncharacterized protein [Source:UniProtKB/TrEMBL;Acc:D0NAG0]
PITG_08396	0.36585	0	0.94632	Putative uncharacterized protein [Source:UniProtKB/TrEMBL;Acc:D0NAH8]
PITG_08398	0	0	1.4408	Putative uncharacterized protein [Source:UniProtKB/TrEMBL;Acc:D0NAI0]
PITG_08403	0	0	0.19371	Putative uncharacterized protein [Source:UniProtKB/TrEMBL;Acc:D0NAI4]
PITG_08404	0	0	1.686	Putative uncharacterized protein [Source:UniProtKB/TrEMBL;Acc:D0NAI5]
PITG_08405	0	0.51865	1.6973	Putative uncharacterized protein [Source:UniProtKB/TrEMBL;Acc:D0NAI6]
PITG_08412	0	0	0.94669	Putative uncharacterized protein [Source:UniProtKB/TrEMBL;Acc:D0NAJ3]
PITG_08419	0	0.6821	1.1897	Putative uncharacterized protein [Source:UniProtKB/TrEMBL;Acc:D0NAJ9]
PITG_08424	0.85091	0	1.3961	Kinesin-like protein [Source:UniProtKB/TrEMBL;Acc:D0NAK4]
PITG_08428	1.2226	0	1.7785	Putative uncharacterized protein [Source:UniProtKB/TrEMBL;Acc:D0NAK8]
PITG_08437	1.001	0	2.566	Putative uncharacterized protein [Source:UniProtKB/TrEMBL;Acc:D0NAL7]
PITG_08438	0	0	1.0633	Serine/arginine repetitive matrix protein, putative [Source:UniProtKB/TrEMBL;Acc:D0NAL8]
PITG_08439	0	0	0.53794	Putative uncharacterized protein [Source:UniProtKB/TrEMBL;Acc:D0NAL9]
PITG_08443	0	0	1.8883	Putative uncharacterized protein [Source:UniProtKB/TrEMBL;Acc:D0NAM3]
PITG_08453	0	0	0.36156	Putative uncharacterized protein [Source:UniProtKB/TrEMBL;Acc:D0NAN0]
PITG_08458	0	0	1.2331	Kinesin-like protein [Source:UniProtKB/TrEMBL;Acc:D0NAN4]
PITG_08459	0.76664	0	1.1585	Putative uncharacterized protein [Source:UniProtKB/TrEMBL;Acc:D0NAN5]
PITG_08468	0	0	0.91703	Sorbitol dehydrogenase, putative [Source:UniProtKB/TrEMBL;Acc:D0NAP3]
PITG_08473	0	0	0.7339	Putative uncharacterized protein [Source:UniProtKB/TrEMBL;Acc:D0NAP7]
PITG_08474	0	0	1.64	Putative uncharacterized protein [Source:UniProtKB/TrEMBL;Acc:D0NAP8]
PITG_08482	0.7759	0	1.8033	Transmembrane protein, putative [Source:UniProtKB/TrEMBL;Acc:D0NAQ5]
PITG_08483	0	0.48153	0.74322	Putative uncharacterized protein [Source:UniProtKB/TrEMBL;Acc:D0NAQ6]
PITG_08491	1.7913	0	2.2691	12-oxophytodienoate reductase, putative [Source:UniProtKB/TrEMBL;Acc:D0NAR3]
PITG_08506	0	0	0.76825	Putative uncharacterized protein [Source:UniProtKB/TrEMBL;Acc:D0NAS6]
PITG_08507	0	0	0.64179	Dynein heavy chain-like protein [Source:UniProtKB/TrEMBL;Acc:D0NAS7]
PITG_08508	0	0	0.7613	Putative uncharacterized protein [Source:UniProtKB/TrEMBL;Acc:D0NAS8]
PITG_08510	0	0	1.4398	Putative uncharacterized protein [Source:UniProtKB/TrEMBL;Acc:D0NAT0]
PITG_08530	0.41098	0	0.7564	Putative uncharacterized protein [Source:UniProtKB/TrEMBL;Acc:D0NAU5]
PITG_08534	0.40022	0	1.0818	Putative uncharacterized protein [Source:UniProtKB/TrEMBL;Acc:D0NAU9]
PITG_08539	0.50358	0	0.82164	Putative uncharacterized protein [Source:UniProtKB/TrEMBL;Acc:D0NAV3]
PITG_08540	0	0	0.55251	Putative uncharacterized protein [Source:UniProtKB/TrEMBL;Acc:D0NAV4]
PITG_08549	0.63326	0	2.0725	Mitogen-activated protein kinase kinase kinase, putative [Source:UniProtKB/TrEMBL;Acc:D0NAW2]
PITG_08558	0	0	0.78654	Pectin lyase, putative [Source:UniProtKB/TrEMBL;Acc:D0NAW9]
PITG_08573	0	1.2837	1.2986	Putative uncharacterized protein [Source:UniProtKB/TrEMBL;Acc:D0NAY2]
PITG_08574	0	0	1.3275	Putative uncharacterized protein [Source:UniProtKB/TrEMBL;Acc:D0NAY3]
PITG_08575	0	0	1.3477	Putative uncharacterized protein [Source:UniProtKB/TrEMBL;Acc:D0NAY4]
PITG_08576	0.32938	0	0.75253	Putative uncharacterized protein [Source:UniProtKB/TrEMBL;Acc:D0NAY5]
PITG_08577	1.4475	0	2.5242	Putative uncharacterized protein [Source:UniProtKB/TrEMBL;Acc:D0NAY6]
PITG_08581	0.38527	0	0.65517	Serine racemase, putative [Source:UniProtKB/TrEMBL;Acc:D0NAZ0]
PITG_08586	0	0	0.67889	Putative uncharacterized protein [Source:UniProtKB/TrEMBL;Acc:D0NAZ5]
PITG_08587	0	0	0.55823	Histone acetyltransferase, putative [Source:UniProtKB/TrEMBL;Acc:D0NAZ6]
PITG_08592	0	0	0.37587	Putative uncharacterized protein [Source:UniProtKB/TrEMBL;Acc:D0NB01]
PITG_08593	0	0	0.94458	Putative uncharacterized protein [Source:UniProtKB/TrEMBL;Acc:D0NB02]
PITG_08594	0	0	1.1438	Putative uncharacterized protein [Source:UniProtKB/TrEMBL;Acc:D0NB03]
PITG_08603	0	0	3.2508	Putative uncharacterized protein [Source:UniProtKB/TrEMBL;Acc:D0NB11]
PITG_08604	0	0	0.63134	Arsenical Resistance-3 (ACR3) Family [Source:UniProtKB/TrEMBL;Acc:D0NB12]
PITG_08612	0	0	2.3375	Cell 5A endo-1,4-betaglucanase, putative [Source:UniProtKB/TrEMBL;Acc:D0NB20]
PITG_08626	0	0.2336	0.574	Putative uncharacterized protein [Source:UniProtKB/TrEMBL;Acc:D0NB30]
PITG_08630	0	0	2.7108	Putative uncharacterized protein [Source:UniProtKB/TrEMBL;Acc:D0NB34]
PITG_08632	0	0	1.8236	Pectate lyase [Source:UniProtKB/TrEMBL;Acc:D0NB36]
PITG_08640	0	0.1399	0.55743	Phosphatidylinositol kinase (PIK-G3) [Source:UniProtKB/TrEMBL;Acc:D0NB43]
PITG_08642	3.0709	0	5.6936	Putative uncharacterized protein [Source:UniProtKB/TrEMBL;Acc:D0NB45]
PITG_08672	0	0.39262	0.51091	Putative uncharacterized protein [Source:UniProtKB/TrEMBL;Acc:D0NCW9]
PITG_08686	0	0.26629	0.42977	Putative uncharacterized protein [Source:UniProtKB/TrEMBL;Acc:D0NCY3]
PITG_08691	0	0	0.56447	Putative uncharacterized protein [Source:UniProtKB/TrEMBL;Acc:D0NCY8]
PITG_08692	0	0.19942	0.35602	Putative uncharacterized protein [Source:UniProtKB/TrEMBL;Acc:D0NCY9]
PITG_08694	0	0.66881	1.2298	Putative uncharacterized protein [Source:UniProtKB/TrEMBL;Acc:D0NCZ1]
PITG_08697	0	0	1.1616	Myb-like DNA-binding protein, putative [Source:UniProtKB/TrEMBL;Acc:D0NCZ4]
PITG_08699	0	0	0.50353	Putative uncharacterized protein [Source:UniProtKB/TrEMBL;Acc:D0NCZ6]
PITG_08707	0	0	1.8802	Putative uncharacterized protein [Source:UniProtKB/TrEMBL;Acc:D0ND04]
PITG_08716	1.7429	0	1.7932	Putative uncharacterized protein [Source:UniProtKB/TrEMBL;Acc:D0ND12]
PITG_08725	1.0634	0	2.3983	Protein kinase [Source:UniProtKB/TrEMBL;Acc:D0ND21]
PITG_08728	0	0	0.95659	Putative uncharacterized protein [Source:UniProtKB/TrEMBL;Acc:D0ND22]
PITG_08737	0	0	2.7701	Putative uncharacterized protein [Source:UniProtKB/TrEMBL;Acc:D0ND32]
PITG_08738	0.86568	0	1.7634	Putative uncharacterized protein [Source:UniProtKB/TrEMBL;Acc:D0ND33]
PITG_08739	0	0	3.3009	Putative uncharacterized protein [Source:UniProtKB/TrEMBL;Acc:D0ND34]
PITG_08742	0.60179	0	1.5682	Putative uncharacterized protein [Source:UniProtKB/TrEMBL;Acc:D0ND37]
PITG_08748	1.0127	0	2.7083	Putative uncharacterized protein [Source:UniProtKB/TrEMBL;Acc:D0ND42]
PITG_08753	0	0	0.6444	Tubulin-tyrosine ligase family, putative [Source:UniProtKB/TrEMBL;Acc:D0ND47]
PITG_08771	0	0	0.5257	Putative uncharacterized protein [Source:UniProtKB/TrEMBL;Acc:D0ND64]
PITG_08772	0.33807	0	0.88728	Putative uncharacterized protein [Source:UniProtKB/TrEMBL;Acc:D0ND65]
PITG_08773	0	0	1.5085	Putative uncharacterized protein [Source:UniProtKB/TrEMBL;Acc:D0ND66]
PITG_08774	0.21599	0	1.3756	Leishmanolysin-like peptidase [Source:UniProtKB/TrEMBL;Acc:D0ND67]
PITG_08784	0.89209	0	2.7413	Cysteine protease family C01A, putative [Source:UniProtKB/TrEMBL;Acc:D0ND73]
PITG_08793	0	0	0.78365	Putative uncharacterized protein [Source:UniProtKB/TrEMBL;Acc:D0ND75]
PITG_08801	0.29662	0	1.8664	Putative uncharacterized protein [Source:UniProtKB/TrEMBL;Acc:D0ND83]
PITG_08830	0	0	0.70374	Putative uncharacterized protein [Source:UniProtKB/TrEMBL;Acc:D0NDA3]
PITG_08833	0	0	0.9197	Putative uncharacterized protein [Source:UniProtKB/TrEMBL;Acc:D0NDA6]
PITG_08836	0.62393	0	0.67625	Putative uncharacterized protein [Source:UniProtKB/TrEMBL;Acc:D0NDA8]
PITG_08837	0	0	1.2207	Interferon-induced GTP-binding protein Mx [Source:UniProtKB/TrEMBL;Acc:D0NDA9]
PITG_08839	1.2512	0	2.1315	Putative uncharacterized protein [Source:UniProtKB/TrEMBL;Acc:D0NDB1]
PITG_08843	3.2932	0	4.8175	Mannitol dehydrogenase, putative [Source:UniProtKB/TrEMBL;Acc:D0NDB5]
PITG_08845	1.7747	0	2.2479	Mannitol dehydrogenase, putative [Source:UniProtKB/TrEMBL;Acc:D0NDB7]
PITG_08847	1.5046	0	1.6544	Putative uncharacterized protein [Source:UniProtKB/TrEMBL;Acc:D0NDB9]
PITG_08882	0	0	2.0442	Choline transporter-like protein [Source:UniProtKB/TrEMBL;Acc:D0NDE8]
PITG_08884	0	0	0.44749	Putative uncharacterized protein [Source:UniProtKB/TrEMBL;Acc:D0NDF0]
PITG_08897	0	0	3.1324	Putative uncharacterized protein [Source:UniProtKB/TrEMBL;Acc:D0NDG2]
PITG_08899	0	0	0.68284	Protein kinase [Source:UniProtKB/TrEMBL;Acc:D0NDG4]
PITG_08916	0	0	1.1667	Kinesin-like protein [Source:UniProtKB/TrEMBL;Acc:D0NDH4]
PITG_08918	0	0	0.46975	Putative uncharacterized protein [Source:UniProtKB/TrEMBL;Acc:D0NDH6]
PITG_08922	0.49122	0	0.80914	Rab11 family GTPase, putative [Source:UniProtKB/TrEMBL;Acc:D0NDI0]
PITG_08928	0	0.39884	1.0257	Putative uncharacterized protein [Source:UniProtKB/TrEMBL;Acc:D0NDI6]
PITG_08931	0	0	0.34603	Putative uncharacterized protein [Source:UniProtKB/TrEMBL;Acc:D0NDI9]
PITG_08933	0	0	1.5453	Calcium/calmodulin-dependent 3',5'-cyclic nucleotide phosphodiesterase, putative [Source:UniProtKB/TrEMBL;Acc:D0NDJ1]
PITG_08934	0	0	0.8288	Putative uncharacterized protein [Source:UniProtKB/TrEMBL;Acc:D0NDJ2]
PITG_08946	0	0	0.85908	Putative uncharacterized protein [Source:UniProtKB/TrEMBL;Acc:D0NDK1]
PITG_08964	0.53228	0	1.2217	Mitochondrial Carrier (MC) Family [Source:UniProtKB/TrEMBL;Acc:D0NDL5]
PITG_08971	0	0	0.60877	ATP-binding Cassette (ABC) superfamily [Source:UniProtKB/TrEMBL;Acc:D0NDM2]
PITG_08977	0.58632	0	1.4932	Putative uncharacterized protein [Source:UniProtKB/TrEMBL;Acc:D0NDM7]
PITG_08978	0.74197	0	2.3012	Putative uncharacterized protein [Source:UniProtKB/TrEMBL;Acc:D0NDM8]
PITG_08994	0	0	0.77821	Putative uncharacterized protein [Source:UniProtKB/TrEMBL;Acc:D0NDN8]
PITG_09016	0	0	4.855	NADH ubiquinone oxidoreductase, putative [Source:UniProtKB/TrEMBL;Acc:D0NDQ7]
PITG_09020	0.86938	0	1.2109	Putative uncharacterized protein [Source:UniProtKB/TrEMBL;Acc:D0NDR0]
PITG_09024	0	0	0.8407	Metal Ion (Mn2-iron) Transporter (Nramp) Family [Source:UniProtKB/TrEMBL;Acc:D0NDR2]
PITG_09036	0	0	0.32053	Putative uncharacterized protein [Source:UniProtKB/TrEMBL;Acc:D0NDS2]
PITG_09051	0	0	3.0922	Crinkler (CRN) family protein [Source:UniProtKB/TrEMBL;Acc:D0NDT0]
PITG_09071	0	0	1.3862	Putative uncharacterized protein [Source:UniProtKB/TrEMBL;Acc:D0NBM3]
PITG_09072	0	0	0.24553	Putative uncharacterized protein [Source:UniProtKB/TrEMBL;Acc:D0NBM4]
PITG_09073	0	0	0.76494	Putative uncharacterized protein [Source:UniProtKB/TrEMBL;Acc:D0NBM5]
PITG_09074	0	0	0.86096	Putative uncharacterized protein [Source:UniProtKB/TrEMBL;Acc:D0NBM6]
PITG_09086	0.46845	0	0.59118	Putative uncharacterized protein [Source:UniProtKB/TrEMBL;Acc:D0NBN7]
PITG_09097	0.72844	0	0.92253	Putative uncharacterized protein [Source:UniProtKB/TrEMBL;Acc:D0NBP6]
PITG_09115	0.3725	0	0.98634	Putative uncharacterized protein [Source:UniProtKB/TrEMBL;Acc:D0NBQ9]
PITG_09117	0.62422	0	1.2602	Putative uncharacterized protein [Source:UniProtKB/TrEMBL;Acc:D0NBR1]
PITG_09119	0	0	2.0269	Leishmanolysin-like peptidase [Source:UniProtKB/TrEMBL;Acc:D0NBR3]
PITG_09121	2.0764	0	3.239	Putative uncharacterized protein [Source:UniProtKB/TrEMBL;Acc:D0NBR5]
PITG_09123	0.87003	0	2.3865	Putative uncharacterized protein [Source:UniProtKB/TrEMBL;Acc:D0NBR7]
PITG_09132	0	0.41096	1.5371	Putative uncharacterized protein [Source:UniProtKB/TrEMBL;Acc:D0NBS4]
PITG_09138	0	0	0.40272	Putative uncharacterized protein [Source:UniProtKB/TrEMBL;Acc:D0NBS9]
PITG_09139	0	0.42932	0.71901	Putative uncharacterized protein [Source:UniProtKB/TrEMBL;Acc:D0NBT0]
PITG_09181	0	0	1.0899	Putative uncharacterized protein [Source:UniProtKB/TrEMBL;Acc:D0NBV6]
PITG_09237	0	0	1.0712	Putative uncharacterized protein [Source:UniProtKB/TrEMBL;Acc:D0NB74]
PITG_09240	0	0	0.98529	Putative uncharacterized protein [Source:UniProtKB/TrEMBL;Acc:D0NB77]
PITG_09246	1.0108	0	2.9308	Putative uncharacterized protein [Source:UniProtKB/TrEMBL;Acc:D0NB83]
PITG_09252	0	0	0.81485	Putative uncharacterized protein [Source:UniProtKB/TrEMBL;Acc:D0NB89]
PITG_09262	0	0.33858	2.6724	Equilibrative Nucleoside Transporter (ENT) Family [Source:UniProtKB/TrEMBL;Acc:D0NB99]
PITG_09264	0.39829	0	1.2969	Putative uncharacterized protein [Source:UniProtKB/TrEMBL;Acc:D0NBA0]
PITG_09283	1.0622	0	1.0721	Putative uncharacterized protein [Source:UniProtKB/TrEMBL;Acc:D0NBB5]
PITG_09286	0	0	0.78158	Putative uncharacterized protein [Source:UniProtKB/TrEMBL;Acc:D0NBB8]
PITG_09293	0	0	2.0006	GAF domain-containing protein [Source:UniProtKB/TrEMBL;Acc:D0NBC5]
PITG_09294	0	0	1.7309	Putative uncharacterized protein [Source:UniProtKB/TrEMBL;Acc:D0NBC6]
PITG_09298	0.12163	0	0.30121	Putative uncharacterized protein [Source:UniProtKB/TrEMBL;Acc:D0NBD0]
PITG_09302	0	0	0.44424	Putative uncharacterized protein [Source:UniProtKB/TrEMBL;Acc:D0NBD3]
PITG_09313	0.69976	0	2.1682	Putative uncharacterized protein [Source:UniProtKB/TrEMBL;Acc:D0NBE3]
PITG_09314	0	0	2.6467	Putative uncharacterized protein [Source:UniProtKB/TrEMBL;Acc:D0NBE4]
PITG_09320	0	0	1.4768	ATP-binding Cassette (ABC) Superfamily [Source:UniProtKB/TrEMBL;Acc:D0NBF0]
PITG_09325	0.31447	0	0.57078	crinkler (CRN) family protein, pseudogene [Source:BROAD_P_infestans;Acc:PITG_09325]
PITG_09341	0	0	1.1003	Putative uncharacterized protein [Source:UniProtKB/TrEMBL;Acc:D0NBG0]
PITG_09361	0	0	1.0983	Glycosyl hydrolase, putative [Source:UniProtKB/TrEMBL;Acc:D0NBH7]
PITG_09362	0	0.52966	0.80482	Putative uncharacterized protein [Source:UniProtKB/TrEMBL;Acc:D0NBH8]
PITG_09383	0.25335	0	1.3882	Aquaporin, putative [Source:UniProtKB/TrEMBL;Acc:D0NBJ1]
PITG_09407	0	0	0.61574	Putative uncharacterized protein [Source:UniProtKB/TrEMBL;Acc:D0NBK6]
PITG_09410	0	0	0.3763	Putative uncharacterized protein [Source:UniProtKB/TrEMBL;Acc:D0NBK9]
PITG_09411	0.26935	0	1.6255	Putative uncharacterized protein [Source:UniProtKB/TrEMBL;Acc:D0NBL0]
PITG_09412	0	0	1.6016	Sterol 3-beta-glucosyltransferase, putative [Source:UniProtKB/TrEMBL;Acc:D0NBL1]
PITG_09433	0	0	1.3608	Putative uncharacterized protein [Source:UniProtKB/TrEMBL;Acc:D0NBZ6]
PITG_09435	0	0	0.87871	Putative uncharacterized protein [Source:UniProtKB/TrEMBL;Acc:D0NBZ8]
PITG_09444	0	0	0.53792	Putative uncharacterized protein [Source:UniProtKB/TrEMBL;Acc:D0NC07]
PITG_09459	0.65886	0	0.80735	Nitroreductase family, putative [Source:UniProtKB/TrEMBL;Acc:D0NC21]
PITG_09467	1.1545	0	2.258	Pectin lyase, putative [Source:UniProtKB/TrEMBL;Acc:D0NC27]
PITG_09471	1.1843	0	1.6306	F-box protein, putative [Source:UniProtKB/TrEMBL;Acc:D0NC31]
PITG_09473	1.0182	0	1.2887	Putative uncharacterized protein [Source:UniProtKB/TrEMBL;Acc:D0NC33]
PITG_09489	0	0	2.422	Putative uncharacterized protein [Source:UniProtKB/TrEMBL;Acc:D0NC46]
PITG_09523	0	0	0.6077	Rab32/38 family GTPase, putative [Source:UniProtKB/TrEMBL;Acc:D0NC70]
PITG_09535	0.53414	0	2.0818	Putative uncharacterized protein [Source:UniProtKB/TrEMBL;Acc:D0NC81]
PITG_09539	0.39935	0	0.61511	Putative uncharacterized protein [Source:UniProtKB/TrEMBL;Acc:D0NC85]
PITG_09544	0.88443	0	1.4512	Putative uncharacterized protein [Source:UniProtKB/TrEMBL;Acc:D0NC88]
PITG_09548	0.31509	0	0.62119	Syntaxin-like protein [Source:UniProtKB/TrEMBL;Acc:D0NC91]
PITG_09551	0.90932	0	1.8658	Putative uncharacterized protein [Source:UniProtKB/TrEMBL;Acc:D0NC94]
PITG_09554	0	0	1.5455	Putative uncharacterized protein [Source:UniProtKB/TrEMBL;Acc:D0NC97]
PITG_09581	0.51277	0	1.6616	Putative uncharacterized protein [Source:UniProtKB/TrEMBL;Acc:D0NCB7]
PITG_09588	0	0	0.32584	Putative uncharacterized protein [Source:UniProtKB/TrEMBL;Acc:D0NCC4]
PITG_09590	0	0	1.9003	Putative uncharacterized protein [Source:UniProtKB/TrEMBL;Acc:D0NCC6]
PITG_09595	2.0687	0	5.1638	Putative uncharacterized protein [Source:UniProtKB/TrEMBL;Acc:D0NCC9]
PITG_09598	0	0	0.29051	U4/U6.U5 tri-snRNP-associated protein, putative [Source:UniProtKB/TrEMBL;Acc:D0NCD2]
PITG_09599	0.33011	0	0.5568	2OG-Fe(II) oxygenase superfamily protein [Source:UniProtKB/TrEMBL;Acc:D0NCD3]
PITG_09604	0	0	0.38108	Putative uncharacterized protein [Source:UniProtKB/TrEMBL;Acc:D0NCD8]
PITG_09620	0	0.42438	0.43363	Protein kinase [Source:UniProtKB/TrEMBL;Acc:D0NCF0]
PITG_09639	0	0	1.7827	Putative uncharacterized protein [Source:UniProtKB/TrEMBL;Acc:D0NCG6]
PITG_09644	0	0	1.6212	Putative uncharacterized protein [Source:UniProtKB/TrEMBL;Acc:D0NCH1]
PITG_09648	0	0	0.82191	Putative uncharacterized protein [Source:UniProtKB/TrEMBL;Acc:D0NCH3]
PITG_09649	1.0241	0	3.2749	Putative uncharacterized protein [Source:UniProtKB/TrEMBL;Acc:D0NCH4]
PITG_09650	0	0	2.063	Putative uncharacterized protein [Source:UniProtKB/TrEMBL;Acc:D0NCH5]
PITG_09655	0.29142	0	0.61998	Putative tyrosine-protein phosphatase OCA1, putative [Source:UniProtKB/TrEMBL;Acc:D0NCI0]
PITG_09665	0	0	0.32135	Protein kinase, putative [Source:UniProtKB/TrEMBL;Acc:D0NCI6]
PITG_09677	0	0	1.5761	Putative uncharacterized protein [Source:UniProtKB/TrEMBL;Acc:D0NCJ7]
PITG_09684	0	0.5863	0.59049	Putative uncharacterized protein [Source:UniProtKB/TrEMBL;Acc:D0NCK4]
PITG_09704	0	0	0.31186	Dynein light chain Tctex-type, putative [Source:UniProtKB/TrEMBL;Acc:D0NCL9]
PITG_09708	0	0	1.3616	Putative uncharacterized protein [Source:UniProtKB/TrEMBL;Acc:D0NCM3]
PITG_09709	0.93314	0	2.0451	Putative uncharacterized protein [Source:UniProtKB/TrEMBL;Acc:D0NCM4]
PITG_09710	0	0	2.0538	Putative uncharacterized protein [Source:UniProtKB/TrEMBL;Acc:D0NCM5]
PITG_09744	0	0.17273	0.47022	CUG-BP-and ETR-3-like factor, putative [Source:UniProtKB/TrEMBL;Acc:D0NCP9]
PITG_09746	0	0	0.9575	Putative uncharacterized protein [Source:UniProtKB/TrEMBL;Acc:D0NCQ1]
PITG_09747	0.29045	0	0.34521	Putative uncharacterized protein [Source:UniProtKB/TrEMBL;Acc:D0NCQ2]
PITG_09751	0	0	0.32356	GPI mannosyltransferase 4, putative [Source:UniProtKB/TrEMBL;Acc:D0NCQ5]
PITG_09774	2.4737	0	3.7419	Putative uncharacterized protein [Source:UniProtKB/TrEMBL;Acc:D0NCS8]
PITG_09779	0.41194	0	1.1281	Putative uncharacterized protein [Source:UniProtKB/TrEMBL;Acc:D0NCT2]
PITG_09781	0	0	0.80206	Putative uncharacterized protein [Source:UniProtKB/TrEMBL;Acc:D0NCT4]
PITG_09785	0	0	0.64547	Lipase maturation factor 2 [Source:UniProtKB/TrEMBL;Acc:D0NCT8]
PITG_09787	0.72581	0	1.0702	Cytochrome P450, putative [Source:UniProtKB/TrEMBL;Acc:D0NCU0]
PITG_09794	0	0	1.7276	Putative uncharacterized protein [Source:UniProtKB/TrEMBL;Acc:D0NCU7]
PITG_09800	0	0	1.2692	Putative uncharacterized protein [Source:UniProtKB/TrEMBL;Acc:D0NCV3]
PITG_09807	0	0	1.2094	4-hydroxyphenylpyruvate dioxygenase [Source:UniProtKB/TrEMBL;Acc:D0NEM3]
PITG_09836	0	0	1.6605	Secreted RxLR effector peptide protein, putative [Source:UniProtKB/TrEMBL;Acc:D0NEP4]
PITG_09847	0	0	2.6665	Putative uncharacterized protein [Source:UniProtKB/TrEMBL;Acc:D0NEQ2]
PITG_09856	0	0	2.177	Cytochrome P450, putative [Source:UniProtKB/TrEMBL;Acc:D0NER0]
PITG_09878	0	0	0.70138	Putative uncharacterized protein [Source:UniProtKB/TrEMBL;Acc:D0NES7]
PITG_09880	0	0	1.6152	Putative uncharacterized protein [Source:UniProtKB/TrEMBL;Acc:D0NES9]
PITG_09884	0	0	1.5847	ATP-binding Cassette (ABC) Superfamily [Source:UniProtKB/TrEMBL;Acc:D0NET3]
PITG_09895	0	0	0.62402	Putative uncharacterized protein [Source:UniProtKB/TrEMBL;Acc:D0NEU2]
PITG_09897	0	0	0.31591	Putative uncharacterized protein [Source:UniProtKB/TrEMBL;Acc:D0NEU4]
PITG_09909	0	0	1.0359	Putative uncharacterized protein [Source:UniProtKB/TrEMBL;Acc:D0NDU2]
PITG_09929	0	0	1.2208	Putative uncharacterized protein [Source:UniProtKB/TrEMBL;Acc:D0NDV7]
PITG_09931	0	0	0.85214	Putative uncharacterized protein [Source:UniProtKB/TrEMBL;Acc:D0NDV9]
PITG_09952	0	0	1.7104	Radial spoke protein [Source:UniProtKB/TrEMBL;Acc:D0NDX8]
PITG_09953	0.39735	0	0.71115	Guanylate-binding protein, putative [Source:UniProtKB/TrEMBL;Acc:D0NDX9]
PITG_09963	0.099189	0	0.24146	Cellulose synthase catalytic subunit, putative [Source:UniProtKB/TrEMBL;Acc:D0NDY7]
PITG_09978	0	0	0.55698	Putative uncharacterized protein [Source:UniProtKB/TrEMBL;Acc:D0NDZ5]
PITG_09983	0	0	1.17	Protocadherin Fat-like protein [Source:UniProtKB/TrEMBL;Acc:D0NE00]
PITG_09988	0	0	0.30946	Putative uncharacterized protein [Source:UniProtKB/TrEMBL;Acc:D0NE05]
PITG_10014	0.61415	0	1.0972	Putative uncharacterized protein [Source:UniProtKB/TrEMBL;Acc:D0NE31]
PITG_10019	0	0.39094	2.0122	Putative uncharacterized protein [Source:UniProtKB/TrEMBL;Acc:D0NE36]
PITG_10025	0	0	0.6887	Putative uncharacterized protein [Source:UniProtKB/TrEMBL;Acc:D0NE42]
PITG_10029	0	0	0.33538	Putative uncharacterized protein [Source:UniProtKB/TrEMBL;Acc:D0NE46]
PITG_10033	0	0	1.1553	Putative uncharacterized protein [Source:UniProtKB/TrEMBL;Acc:D0NE50]
PITG_10035	0	0.62083	1.9563	SCP-like extracellular protein [Source:UniProtKB/TrEMBL;Acc:D0NE52]
PITG_10050	0.38956	0	1.2014	Alpha-N-acetylglucosaminidase (NAGLU), putative [Source:UniProtKB/TrEMBL;Acc:D0NE67]
PITG_10051	0	0	1.1845	Putative uncharacterized protein [Source:UniProtKB/TrEMBL;Acc:D0NE68]
PITG_10055	1.0376	0	2.1668	Putative uncharacterized protein [Source:UniProtKB/TrEMBL;Acc:D0NE72]
PITG_10067	0	0	2.5285	Putative uncharacterized protein [Source:UniProtKB/TrEMBL;Acc:D0NE83]
PITG_10090	0.51951	0	2.0329	Putative uncharacterized protein [Source:UniProtKB/TrEMBL;Acc:D0NEA2]
PITG_10091	0	0	0.76101	Putative uncharacterized protein [Source:UniProtKB/TrEMBL;Acc:D0NEA3]
PITG_10094	0	0	0.92726	Intraflagellar Transport Protein 88 [Source:UniProtKB/TrEMBL;Acc:D0NEA6]
PITG_10096	0	0	0.93683	Putative uncharacterized protein [Source:UniProtKB/TrEMBL;Acc:D0NEA8]
PITG_10098	0	0	0.37819	Putative uncharacterized protein [Source:UniProtKB/TrEMBL;Acc:D0NEB0]
PITG_10117	0	0	0.60686	ATP-binding Cassette (ABC) superfamily [Source:UniProtKB/TrEMBL;Acc:D0NEC5]
PITG_10125	0	0.34403	0.6342	Transmembrane protein, putative [Source:UniProtKB/TrEMBL;Acc:D0NED3]
PITG_10135	1.5698	0	2.503	Putative uncharacterized protein [Source:UniProtKB/TrEMBL;Acc:D0NEE3]
PITG_10136	0	0	0.73612	Putative uncharacterized protein [Source:UniProtKB/TrEMBL;Acc:D0NEE4]
PITG_10138	1.5288	0	3.6311	Alkaline phytoceramidase (APHC), putative [Source:UniProtKB/TrEMBL;Acc:D0NEE6]
PITG_10152	0	0	0.18353	Calcium-binding atopy-related autoantigen-like protein [Source:UniProtKB/TrEMBL;Acc:D0NEF9]
PITG_10158	0	0	1.7847	Putative uncharacterized protein [Source:UniProtKB/TrEMBL;Acc:D0NEG6]
PITG_10161	0	0.36192	0.50852	Putative uncharacterized protein [Source:UniProtKB/TrEMBL;Acc:D0NEG9]
PITG_10162	0	0	1.1315	Putative uncharacterized protein [Source:UniProtKB/TrEMBL;Acc:D0NEH0]
PITG_10168	0.45614	0	0.57013	Putative uncharacterized protein [Source:UniProtKB/TrEMBL;Acc:D0NEH6]
PITG_10172	0	1.5568	2.8242	Putative uncharacterized protein [Source:UniProtKB/TrEMBL;Acc:D0NEH8]
PITG_10190	0	0	0.46459	Putative uncharacterized protein [Source:UniProtKB/TrEMBL;Acc:D0NEJ4]
PITG_10192	0	0	1.7214	Protein kinase [Source:UniProtKB/TrEMBL;Acc:D0NEJ6]
PITG_10199	0	0	1.2388	Putative uncharacterized protein [Source:UniProtKB/TrEMBL;Acc:D0NEK3]
PITG_10204	0	0	0.48318	Exoglucanase 1, putative [Source:UniProtKB/TrEMBL;Acc:D0NEK8]
PITG_10208	0	0	0.71565	Putative uncharacterized protein [Source:UniProtKB/TrEMBL;Acc:D0NEL0]
PITG_10216	0	0	0.52147	Putative uncharacterized protein [Source:UniProtKB/TrEMBL;Acc:D0NEL7]
PITG_10221	0	0	1.0878	Putative uncharacterized protein [Source:UniProtKB/TrEMBL;Acc:D0NEM2]
PITG_10249	0	0	0.49819	Putative uncharacterized protein [Source:UniProtKB/TrEMBL;Acc:D0NEW3]
PITG_10273	0	0	2.1605	Putative uncharacterized protein [Source:UniProtKB/TrEMBL;Acc:D0NEY2]
PITG_10279	0	0	1.6824	Putative uncharacterized protein [Source:UniProtKB/TrEMBL;Acc:D0NEY5]
PITG_10283	0	0	0.81958	Putative uncharacterized protein [Source:UniProtKB/TrEMBL;Acc:D0NEY8]
PITG_10285	0	0	0.12596	Putative uncharacterized protein [Source:UniProtKB/TrEMBL;Acc:D0NEZ0]
PITG_10299	0	0	0.571	Putative uncharacterized protein [Source:UniProtKB/TrEMBL;Acc:D0NF01]
PITG_10303	0	0	1.3196	Putative uncharacterized protein [Source:UniProtKB/TrEMBL;Acc:D0NF05]
PITG_10305	0.67005	0	1.2885	Peroxisomal acyl-coenzyme A oxidase, putative [Source:UniProtKB/TrEMBL;Acc:D0NF06]
PITG_10331	1.1774	0	2.8864	Putative uncharacterized protein [Source:UniProtKB/TrEMBL;Acc:D0NF29]
PITG_10332	0	0	3.8098	Putative uncharacterized protein [Source:UniProtKB/TrEMBL;Acc:D0NF30]
PITG_10344	0	0	0.95474	UDP-N-acetylglucosamine-peptide N-acetylglucosaminyltransferase [Source:UniProtKB/TrEMBL;Acc:D0NF40]
PITG_10393	0	0	0.75092	Putative uncharacterized protein [Source:UniProtKB/TrEMBL;Acc:D0NF77]
PITG_10397	0.45247	0	0.53648	Putative uncharacterized protein [Source:UniProtKB/TrEMBL;Acc:D0NF81]
PITG_10415	0	0.46092	0.94992	Putative uncharacterized protein [Source:UniProtKB/TrEMBL;Acc:D0NF97]
PITG_10417	0.28783	0	0.78066	Putative uncharacterized protein [Source:UniProtKB/TrEMBL;Acc:D0NF99]
PITG_10421	0	0	0.88442	Putative uncharacterized protein [Source:UniProtKB/TrEMBL;Acc:D0NFA3]
PITG_10429	0	0	1.4361	SCP-like extracellular protein [Source:UniProtKB/TrEMBL;Acc:D0NFA7]
PITG_10446	0.49909	0	2.135	Putative uncharacterized protein [Source:UniProtKB/TrEMBL;Acc:D0NFB8]
PITG_10448	0	0	2.9442	Putative uncharacterized protein [Source:UniProtKB/TrEMBL;Acc:D0NFC0]
PITG_10500	0.29616	0	1.3086	Putative uncharacterized protein [Source:UniProtKB/TrEMBL;Acc:D0NFG4]
PITG_10507	0	0	0.75356	Putative uncharacterized protein [Source:UniProtKB/TrEMBL;Acc:D0NFH0]
PITG_10534	0.28982	0	0.47678	Putative uncharacterized protein [Source:UniProtKB/TrEMBL;Acc:D0NFJ4]
PITG_10535	0	0	3.0709	Transmembrane protein, putative [Source:UniProtKB/TrEMBL;Acc:D0NFJ5]
PITG_10539	0.19001	0	0.38962	Putative uncharacterized protein [Source:UniProtKB/TrEMBL;Acc:D0NFJ9]
PITG_10553	0	0	0.18339	Poly(ADP-ribose) glycohydrolase, putative [Source:UniProtKB/TrEMBL;Acc:D0NFL1]
PITG_10554	0	0	0.34609	Putative uncharacterized protein [Source:UniProtKB/TrEMBL;Acc:D0NFL2]
PITG_10557	1.3577	0	1.5569	Putative uncharacterized protein [Source:UniProtKB/TrEMBL;Acc:D0NFL5]
PITG_10561	0.92829	0	1.1932	Putative uncharacterized protein [Source:UniProtKB/TrEMBL;Acc:D0NFL9]
PITG_10573	0.74773	0	1.0557	Succinyl-CoA:3-ketoacid-coenzyme A transferase subunit A [Source:UniProtKB/TrEMBL;Acc:D0NFM9]
PITG_10574	0	0	0.59951	RNA pseudouridylate synthase, putative [Source:UniProtKB/TrEMBL;Acc:D0NFN0]
PITG_10576	0.6619	0	0.72286	Putative uncharacterized protein [Source:UniProtKB/TrEMBL;Acc:D0NFN1]
PITG_10623	0.37756	0	1.1622	Putative uncharacterized protein [Source:UniProtKB/TrEMBL;Acc:D0NFQ9]
PITG_10652	0	2.5033	2.6618	Putative uncharacterized protein [Source:UniProtKB/TrEMBL;Acc:D0NGS3]
PITG_10659	0	0	0.2596	Putative uncharacterized protein [Source:UniProtKB/TrEMBL;Acc:D0NGS9]
PITG_10664	0.32811	0	0.51466	Intraflagellar Transport Protein 122 [Source:UniProtKB/TrEMBL;Acc:D0NGT2]
PITG_10667	0	0	0.61313	Putative uncharacterized protein [Source:UniProtKB/TrEMBL;Acc:D0NGT5]
PITG_10687	0.32581	0	0.89858	Putative uncharacterized protein [Source:UniProtKB/TrEMBL;Acc:D0NGV4]
PITG_10688	0	0	0.53067	Putative uncharacterized protein [Source:UniProtKB/TrEMBL;Acc:D0NGV5]
PITG_10706	0	0	0.60166	Putative uncharacterized protein [Source:UniProtKB/TrEMBL;Acc:D0NGW6]
PITG_10707	0.11894	0	0.57491	PpiC-type peptidyl-prolyl cis-trans isomerase, putative [Source:UniProtKB/TrEMBL;Acc:D0NGW7]
PITG_10728	0	0	0.29496	Putative uncharacterized protein [Source:UniProtKB/TrEMBL;Acc:D0NGY3]
PITG_10740	0	0	4.094	Putative uncharacterized protein [Source:UniProtKB/TrEMBL;Acc:D0NGZ1]
PITG_10745	0	0	2.9708	Putative uncharacterized protein [Source:UniProtKB/TrEMBL;Acc:D0NGZ5]
PITG_10746	0	0	1.9089	Putative uncharacterized protein [Source:UniProtKB/TrEMBL;Acc:D0NGZ6]
PITG_10753	0.3821	0	0.42137	Putative uncharacterized protein [Source:UniProtKB/TrEMBL;Acc:D0NH01]
PITG_10757	0	0	1.2552	Beta-glucan synthesis-associated protein, putative [Source:UniProtKB/TrEMBL;Acc:D0NH05]
PITG_10774	0.92682	0	1.5941	Putative uncharacterized protein [Source:UniProtKB/TrEMBL;Acc:D0NH22]
PITG_10795	0	0	0.3841	Putative uncharacterized protein [Source:UniProtKB/TrEMBL;Acc:D0NH37]
PITG_10816	0	0	0.58943	Putative uncharacterized protein [Source:UniProtKB/TrEMBL;Acc:D0NH55]
PITG_10831	0	0	0.45974	Cyclin-dependent kinase with F-box domain, putative [Source:UniProtKB/TrEMBL;Acc:D0NH67]
PITG_10832	0	0	0.27127	Protein recA [Source:UniProtKB/TrEMBL;Acc:D0NH68]
PITG_10837	0.5955	0	1.7316	Putative uncharacterized protein [Source:UniProtKB/TrEMBL;Acc:D0NH73]
PITG_10844	0	0.44053	0.504	Putative uncharacterized protein [Source:UniProtKB/TrEMBL;Acc:D0NH77]
PITG_10848	0	0	2.0929	Putative uncharacterized protein [Source:UniProtKB/TrEMBL;Acc:D0NH81]
PITG_10852	0	0	2.0392	Putative uncharacterized protein [Source:UniProtKB/TrEMBL;Acc:D0NH84]
PITG_10854	0	0	1.4424	Putative uncharacterized protein [Source:UniProtKB/TrEMBL;Acc:D0NH86]
PITG_10857	0	0	0.50843	Ubiquitin fusion degradation protein, putative [Source:UniProtKB/TrEMBL;Acc:D0NH89]
PITG_10860	0	0	0.43359	Putative uncharacterized protein [Source:UniProtKB/TrEMBL;Acc:D0NH92]
PITG_10891	0	0	0.76384	Inositol transporter, putative [Source:UniProtKB/TrEMBL;Acc:D0NHC0]
PITG_10921	0.37341	0	1.3987	Putative uncharacterized protein [Source:UniProtKB/TrEMBL;Acc:D0NFR2]
PITG_10939	0	0	0.53223	Putative uncharacterized protein [Source:UniProtKB/TrEMBL;Acc:D0NFT0]
PITG_10957	0	0	2.0509	Putative uncharacterized protein [Source:UniProtKB/TrEMBL;Acc:D0NFU5]
PITG_10966	0	0	4.4152	Putative uncharacterized protein [Source:UniProtKB/TrEMBL;Acc:D0NFU9]
PITG_10996	0	0	3.6584	Putative uncharacterized protein [Source:UniProtKB/TrEMBL;Acc:D0NFX5]
PITG_11018	0	0	0.57036	Putative uncharacterized protein [Source:UniProtKB/TrEMBL;Acc:D0NFZ6]
PITG_11030	1.004	0	1.015	Putative uncharacterized protein [Source:UniProtKB/TrEMBL;Acc:D0NG08]
PITG_11034	0	0	2.9315	Putative uncharacterized protein [Source:UniProtKB/TrEMBL;Acc:D0NG10]
PITG_11043	0.48003	0	0.72568	Putative uncharacterized protein [Source:UniProtKB/TrEMBL;Acc:D0NG17]
PITG_11055	0	0	1.8445	Putative uncharacterized protein [Source:UniProtKB/TrEMBL;Acc:D0NG28]
PITG_11056	0	0	2.0048	Putative uncharacterized protein [Source:UniProtKB/TrEMBL;Acc:D0NG29]
PITG_11074	1.1147	0	1.3651	Crinkler (CRN) family protein, pseudogene [Source:BROAD_P_infestans;Acc:PITG_11074]
PITG_11077	0	0	0.25918	Putative uncharacterized protein [Source:UniProtKB/TrEMBL;Acc:D0NG45]
PITG_11085	0	0.3812	0.62733	Phospholipid-transporting ATPase, putative [Source:UniProtKB/TrEMBL;Acc:D0NG51]
PITG_11090	0	0	0.71034	Putative uncharacterized protein [Source:UniProtKB/TrEMBL;Acc:D0NG56]
PITG_11104	0	0	1.2724	Putative uncharacterized protein [Source:UniProtKB/TrEMBL;Acc:D0NG67]
PITG_11130	0	0.20712	0.4164	Putative uncharacterized protein [Source:UniProtKB/TrEMBL;Acc:D0NG92]
PITG_11135	0.50369	0	0.54521	Putative uncharacterized protein [Source:UniProtKB/TrEMBL;Acc:D0NG97]
PITG_11155	0	0.33828	0.46098	Putative uncharacterized protein [Source:UniProtKB/TrEMBL;Acc:D0NGB2]
PITG_11157	0.21028	0	0.56208	Myotubularin-like protein [Source:UniProtKB/TrEMBL;Acc:D0NGB4]
PITG_11179	0	0	0.37853	Putative uncharacterized protein [Source:UniProtKB/TrEMBL;Acc:D0NGD1]
PITG_11181	0.55544	0	1.0588	Putative uncharacterized protein [Source:UniProtKB/TrEMBL;Acc:D0NGD3]
PITG_11182	0.84523	0	0.85099	Putative uncharacterized protein [Source:UniProtKB/TrEMBL;Acc:D0NGD4]
PITG_11196	0	0.50489	0.59654	Putative uncharacterized protein [Source:UniProtKB/TrEMBL;Acc:D0NGE7]
PITG_11203	0	0	0.63709	Anoctamin-like protein [Source:UniProtKB/TrEMBL;Acc:D0NGF4]
PITG_11205	0.59665	0	0.91829	Rab2 family GTPase, putative [Source:UniProtKB/TrEMBL;Acc:D0NGF6]
PITG_11216	0	0.99538	1.4201	Ion channel, putative [Source:UniProtKB/TrEMBL;Acc:D0NGG4]
PITG_11231	0	0.16983	0.20521	Putative uncharacterized protein [Source:UniProtKB/TrEMBL;Acc:D0NGH9]
PITG_11246	0.54772	0	1.8075	Putative uncharacterized protein [Source:UniProtKB/TrEMBL;Acc:D0NGJ4]
PITG_11265	0	0	0.29754	Putative uncharacterized protein [Source:UniProtKB/TrEMBL;Acc:D0NGL3]
PITG_11274	0.84638	0	0.95183	Long-chain-fatty-acid-CoA ligase, putative [Source:UniProtKB/TrEMBL;Acc:D0NGM3]
PITG_11277	0	0	1.1964	Putative uncharacterized protein [Source:UniProtKB/TrEMBL;Acc:D0NGM6]
PITG_11279	0	1.7471	3.9947	Putative uncharacterized protein [Source:UniProtKB/TrEMBL;Acc:D0NGM8]
PITG_11296	0	0	0.56707	DNA mismatch repair protein Msh3, putative [Source:UniProtKB/TrEMBL;Acc:D0NGP3]
PITG_11297	1.1256	0	2.2961	Putative uncharacterized protein [Source:UniProtKB/TrEMBL;Acc:D0NGP4]
PITG_11299	0.64847	0	2.2671	Putative uncharacterized protein [Source:UniProtKB/TrEMBL;Acc:D0NGP6]
PITG_11300	0	0	0.74254	Putative uncharacterized protein [Source:UniProtKB/TrEMBL;Acc:D0NGP7]
PITG_11301	0.74564	0	0.9063	Putative uncharacterized protein [Source:UniProtKB/TrEMBL;Acc:D0NGP8]
PITG_11309	0.45086	0	0.84487	Putative uncharacterized protein [Source:UniProtKB/TrEMBL;Acc:D0NII9]
PITG_11310	0	0	0.87402	Putative uncharacterized protein [Source:UniProtKB/TrEMBL;Acc:D0NIJ0]
PITG_11327	0	0	0.2887	Annexin (Annexin) Family [Source:UniProtKB/TrEMBL;Acc:D0NIJ5]
PITG_11336	0	0.72161	1.4518	Putative uncharacterized protein [Source:UniProtKB/TrEMBL;Acc:D0NIK0]
PITG_11343	0	0	2.4441	Putative uncharacterized protein [Source:UniProtKB/TrEMBL;Acc:D0NIK5]
PITG_11345	0	0	1.3049	Putative uncharacterized protein [Source:UniProtKB/TrEMBL;Acc:D0NIK7]
PITG_11347	0	0	0.67338	Putative uncharacterized protein [Source:UniProtKB/TrEMBL;Acc:D0NIK9]
PITG_11368	0.29415	0	1.3146	Putative uncharacterized protein [Source:UniProtKB/TrEMBL;Acc:D0NIM3]
PITG_11372	0	0	1.8319	crinkler (CRN) domain, pseudogene [Source:BROAD_P_infestans;Acc:PITG_11372]
PITG_11387	0	0	0.69041	Putative uncharacterized protein [Source:UniProtKB/TrEMBL;Acc:D0NIN9]
PITG_11398	0	1.8097	4.941	Putative uncharacterized protein [Source:UniProtKB/TrEMBL;Acc:D0NIP5]
PITG_11405	0.23173	0	0.5677	Putative uncharacterized protein [Source:UniProtKB/TrEMBL;Acc:D0NIP9]
PITG_11411	0	0.25504	0.85711	Putative uncharacterized protein [Source:UniProtKB/TrEMBL;Acc:D0NIQ4]
PITG_11422	0	0	1.5905	Putative uncharacterized protein [Source:UniProtKB/TrEMBL;Acc:D0NIR0]
PITG_11426	0	0	0.32369	Putative uncharacterized protein [Source:UniProtKB/TrEMBL;Acc:D0NIR4]
PITG_11430	0	0	0.61357	Putative uncharacterized protein [Source:UniProtKB/TrEMBL;Acc:D0NIR8]
PITG_11433	0	0	0.67329	Putative uncharacterized protein [Source:UniProtKB/TrEMBL;Acc:D0NIS0]
PITG_11435	0	0	2.2736	Putative uncharacterized protein [Source:UniProtKB/TrEMBL;Acc:D0NIS2]
PITG_11449	0	0	1.1961	Putative uncharacterized protein [Source:UniProtKB/TrEMBL;Acc:D0NIT2]
PITG_11451	0	0	0.4482	Putative uncharacterized protein [Source:UniProtKB/TrEMBL;Acc:D0NIT4]
PITG_11467	0	0	0.84788	Putative uncharacterized protein [Source:UniProtKB/TrEMBL;Acc:D0NIU7]
PITG_11468	0	0	0.91298	Peptide deformylase, putative [Source:UniProtKB/TrEMBL;Acc:D0NIU8]
PITG_11477	0	0.5123	0.79289	Putative uncharacterized protein [Source:UniProtKB/TrEMBL;Acc:D0NIV7]
PITG_11520	0.89067	0	1.7141	Putative uncharacterized protein [Source:UniProtKB/TrEMBL;Acc:D0NIY6]
PITG_11558	0	0	0.5915	Beta-glucan synthesis-associated protein, putative [Source:UniProtKB/TrEMBL;Acc:D0NI11]
PITG_11590	0	0	0.42174	Putative uncharacterized protein [Source:UniProtKB/TrEMBL;Acc:D0NI40]
PITG_11593	1.0252	0	2.106	Putative uncharacterized protein [Source:UniProtKB/TrEMBL;Acc:D0NI43]
PITG_11610	0.60932	0	1.4652	Putative uncharacterized protein [Source:UniProtKB/TrEMBL;Acc:D0NI56]
PITG_11616	0	0.57484	1.754	Putative uncharacterized protein [Source:UniProtKB/TrEMBL;Acc:D0NI61]
PITG_11617	0.31856	0	0.63279	Alkylated DNA repair protein alkB [Source:UniProtKB/TrEMBL;Acc:D0NI62]
PITG_11618	0	0	1.7263	Putative uncharacterized protein [Source:UniProtKB/TrEMBL;Acc:D0NI63]
PITG_11621	0	0	1.757	Putative uncharacterized protein [Source:UniProtKB/TrEMBL;Acc:D0NI65]
PITG_11624	0	0	1.3893	Putative uncharacterized protein [Source:UniProtKB/TrEMBL;Acc:D0NI68]
PITG_11627	0	0	0.62238	Putative uncharacterized protein [Source:UniProtKB/TrEMBL;Acc:D0NI71]
PITG_11629	0	0	1.2515	Putative uncharacterized protein [Source:UniProtKB/TrEMBL;Acc:D0NI72]
PITG_11631	0.3261	0	1.2282	Putative uncharacterized protein [Source:UniProtKB/TrEMBL;Acc:D0NI74]
PITG_11632	0	0	1.1523	Glycoside hydrolase, putative [Source:UniProtKB/TrEMBL;Acc:D0NI75]
PITG_11633	0	0	3.0069	Putative uncharacterized protein [Source:UniProtKB/TrEMBL;Acc:D0NI76]
PITG_11634	0	0	1.2775	Putative uncharacterized protein [Source:UniProtKB/TrEMBL;Acc:D0NI77]
PITG_11643	0.18723	0	0.33835	Voltage-gated potassium channel subunit beta, putative [Source:UniProtKB/TrEMBL;Acc:D0NI86]
PITG_11647	0	1.5665	2.5633	Putative uncharacterized protein [Source:UniProtKB/TrEMBL;Acc:D0NI90]
PITG_11648	0	0	0.39529	Chitobiosyldiphosphodolichol beta-mannosyltransferase, putative [Source:UniProtKB/TrEMBL;Acc:D0NI91]
PITG_11651	0	0	0.8237	Putative uncharacterized protein [Source:UniProtKB/TrEMBL;Acc:D0NI93]
PITG_11652	0	0	1.5507	Putative uncharacterized protein [Source:UniProtKB/TrEMBL;Acc:D0NI94]
PITG_11677	0	0	0.88582	Diacylglycerol acyltransferase, putative [Source:UniProtKB/TrEMBL;Acc:D0NIB3]
PITG_11680	0	0.39067	1.4023	Putative uncharacterized protein [Source:UniProtKB/TrEMBL;Acc:D0NIB6]
PITG_11726	0	0	0.23455	Ras family GTPase, putative [Source:UniProtKB/TrEMBL;Acc:D0NIE8]
PITG_11732	0.53975	0	0.69477	Putative uncharacterized protein [Source:UniProtKB/TrEMBL;Acc:D0NIF4]
PITG_11780	0	0.23241	0.26271	Putative uncharacterized protein [Source:UniProtKB/TrEMBL;Acc:D0NII5]
PITG_11790	0	0	0.87349	Putative uncharacterized protein [Source:UniProtKB/TrEMBL;Acc:D0NHU1]
PITG_11791	0	0	1.5249	Putative uncharacterized protein [Source:UniProtKB/TrEMBL;Acc:D0NHU2]
PITG_11806	0	0	0.98679	Vacuolar protein sorting-associated protein 26B-A [Source:UniProtKB/TrEMBL;Acc:D0NHV5]
PITG_11807	0	0	1.0477	Serine protease, putative [Source:UniProtKB/TrEMBL;Acc:D0NHV6]
PITG_11815	0	0	2.8677	Serine protease family S33, putative [Source:UniProtKB/TrEMBL;Acc:D0NHV9]
PITG_11816	0.49428	0	2.0926	Putative uncharacterized protein [Source:UniProtKB/TrEMBL;Acc:D0NHW0]
PITG_11817	0	0	1.2773	Putative uncharacterized protein [Source:UniProtKB/TrEMBL;Acc:D0NHW1]
PITG_11821	0	0	1.1195	Putative uncharacterized protein [Source:UniProtKB/TrEMBL;Acc:D0NHW4]
PITG_11825	0	0.40375	0.90723	Putative uncharacterized protein [Source:UniProtKB/TrEMBL;Acc:D0NHW8]
PITG_11838	0	0	1.1121	Major facilitator Superfamily [Source:UniProtKB/TrEMBL;Acc:D0NHX7]
PITG_11863	0	0	1.0545	Transmembrane protein, putative [Source:UniProtKB/TrEMBL;Acc:D0NHF1]
PITG_11885	0	0	1.0848	Putative uncharacterized protein [Source:UniProtKB/TrEMBL;Acc:D0NHG6]
PITG_11919	0	0	0.7798	Ubiquitin carboxyl-terminal hydrolase [Source:UniProtKB/TrEMBL;Acc:D0NHJ1]
PITG_11938	0	0	2.2243	Putative uncharacterized protein [Source:UniProtKB/TrEMBL;Acc:D0NHK4]
PITG_11948	0	0	1.0905	Putative uncharacterized protein [Source:UniProtKB/TrEMBL;Acc:D0NHL3]
PITG_11958	0	0	0.34266	ATP-binding Cassette (ABC) Superfamily [Source:UniProtKB/TrEMBL;Acc:D0NHM0]
PITG_11960	0	0	1.0365	Amino Acid-Polyamine-Organocation (APC) Family [Source:UniProtKB/TrEMBL;Acc:D0NHM2]
PITG_12002	0	0	0.89287	Putative uncharacterized protein [Source:UniProtKB/TrEMBL;Acc:D0NHQ7]
PITG_12016	0	0.58253	2.0264	Putative uncharacterized protein [Source:UniProtKB/TrEMBL;Acc:D0NHR4]
PITG_12017	0	0	1.6665	Putative uncharacterized protein [Source:UniProtKB/TrEMBL;Acc:D0NHR5]
PITG_12025	0	0.55056	1.2221	Crinkler (CRN) family protein, pseudogene [Source:BROAD_P_infestans;Acc:PITG_12025]
PITG_12026	0	0	0.75581	Crinkler (CRN) family protein, pseudogene [Source:BROAD_P_infestans;Acc:PITG_12026]
PITG_12027	0	0.37049	0.41223	Crinkler (CRN) family protein [Source:UniProtKB/TrEMBL;Acc:D0NHR8]
PITG_12031	0	0.42992	1.2994	Putative uncharacterized protein [Source:UniProtKB/TrEMBL;Acc:D0NHS0]
PITG_12048	0.48648	0	0.4902	M96 mating-specific protein family [Source:UniProtKB/TrEMBL;Acc:D0NHT0]
PITG_12073	0.63084	0	2.326	crinkler (CRN) domain, pseudogene [Source:BROAD_P_infestans;Acc:PITG_12073]
PITG_12082	0	0.40977	0.53743	Putative uncharacterized protein [Source:UniProtKB/TrEMBL;Acc:D0NJ05]
PITG_12084	0.48943	0	1.1105	Crinkler (CRN) family protein, pseudogene [Source:BROAD_P_infestans;Acc:PITG_12084]
PITG_12089	0	0	2.3008	Putative uncharacterized protein [Source:UniProtKB/TrEMBL;Acc:D0NJ07]
PITG_12092	0	0	1.5732	crinkler (CRN) family protein, pseudogene [Source:BROAD_P_infestans;Acc:PITG_12092]
PITG_12097	0.68538	0	1.7548	Putative uncharacterized protein [Source:UniProtKB/TrEMBL;Acc:D0NJ13]
PITG_12098	0.61863	0	1.1304	Crinkler (CRN) family protein, pseudogene [Source:BROAD_P_infestans;Acc:PITG_12098]
PITG_12104	0.12954	0	0.64781	ATP-dependent DNA helicase 2 subunit, putative [Source:UniProtKB/TrEMBL;Acc:D0NJ17]
PITG_12145	0	0	0.37656	Serine protease family S33, putative [Source:UniProtKB/TrEMBL;Acc:D0NJ54]
PITG_12163	0	0.47348	1.3687	Putative uncharacterized protein [Source:UniProtKB/TrEMBL;Acc:D0NJ72]
PITG_12176	0.25588	0	0.493	Putative uncharacterized protein [Source:UniProtKB/TrEMBL;Acc:D0NJ83]
PITG_12196	1.0093	0	1.0669	Putative uncharacterized protein [Source:UniProtKB/TrEMBL;Acc:D0NJA2]
PITG_12204	0	0	1.5503	Putative uncharacterized protein [Source:UniProtKB/TrEMBL;Acc:D0NJA6]
PITG_12209	0	3.7646	3.9156	Putative uncharacterized protein [Source:UniProtKB/TrEMBL;Acc:D0NJB0]
PITG_12235	1.3094	0	1.76	Makorin-like protein [Source:UniProtKB/TrEMBL;Acc:D0NJD4]
PITG_12237	0	0	0.4214	Putative uncharacterized protein [Source:UniProtKB/TrEMBL;Acc:D0NJD6]
PITG_12242	0	0	0.59133	Putative uncharacterized protein [Source:UniProtKB/TrEMBL;Acc:D0NJE1]
PITG_12267	0	0	0.6006	Putative uncharacterized protein [Source:UniProtKB/TrEMBL;Acc:D0NJG0]
PITG_12276	0.76645	0	0.84766	Secreted RxLR effector peptide protein, putative [Source:UniProtKB/TrEMBL;Acc:D0NJG9]
PITG_12283	0	0	0.26001	Putative uncharacterized protein [Source:UniProtKB/TrEMBL;Acc:D0NJH6]
PITG_12284	0	0.40187	0.95147	Putative uncharacterized protein [Source:UniProtKB/TrEMBL;Acc:D0NJH7]
PITG_12285	0	0.3713	0.86337	Polypyrimidine tract-binding protein, putative [Source:UniProtKB/TrEMBL;Acc:D0NJH8]
PITG_12294	0	0	1.4193	Putative uncharacterized protein [Source:UniProtKB/TrEMBL;Acc:D0NJI6]
PITG_12297	0	0.17203	0.83024	Putative uncharacterized protein [Source:UniProtKB/TrEMBL;Acc:D0NJI9]
PITG_12298	0	0	0.36634	Putative uncharacterized protein [Source:UniProtKB/TrEMBL;Acc:D0NJJ0]
PITG_12303	0.70469	0	1.366	Putative uncharacterized protein [Source:UniProtKB/TrEMBL;Acc:D0NJJ5]
PITG_12322	0.28364	0	0.67877	Cysteine protease family C48, putative [Source:UniProtKB/TrEMBL;Acc:D0NJL2]
PITG_12326	0	0	0.80567	Phosphatidyl inositol kinase (PIK-A) [Source:UniProtKB/TrEMBL;Acc:D0NJL5]
PITG_12330	0	0	0.403	Cleavage and polyadenylation specificity factor subunit, putative [Source:UniProtKB/TrEMBL;Acc:D0NJL8]
PITG_12336	2.2444	0	3.3691	Crinkler (CRN) family protein, pseudogene [Source:BROAD_P_infestans;Acc:PITG_12336]
PITG_12347	0	0	0.58355	Putative uncharacterized protein [Source:UniProtKB/TrEMBL;Acc:D0NKD1]
PITG_12358	0	0	0.33783	Putative uncharacterized protein [Source:UniProtKB/TrEMBL;Acc:D0NKE2]
PITG_12430	0	0	1.4788	Putative uncharacterized protein [Source:UniProtKB/TrEMBL;Acc:D0NKH8]
PITG_12431	0	0	1.6671	Putative uncharacterized protein [Source:UniProtKB/TrEMBL;Acc:D0NKH9]
PITG_12442	0	0.67619	1.1885	Putative uncharacterized protein [Source:UniProtKB/TrEMBL;Acc:D0NKI8]
PITG_12469	0	0.49314	0.62908	Putative uncharacterized protein [Source:UniProtKB/TrEMBL;Acc:D0NKL2]
PITG_12473	0	0	1.5599	Putative uncharacterized protein [Source:UniProtKB/TrEMBL;Acc:D0NKL6]
PITG_12475	0	0	0.55325	Dual specificity protein phosphatase, putative [Source:UniProtKB/TrEMBL;Acc:D0NKL8]
PITG_12476	0	0	0.7622	Acyl-CoA synthetase, putative [Source:UniProtKB/TrEMBL;Acc:D0NKL9]
PITG_12477	0	0	0.56903	Putative uncharacterized protein [Source:UniProtKB/TrEMBL;Acc:D0NKM0]
PITG_12485	0.4043	0	0.45915	Putative uncharacterized protein [Source:UniProtKB/TrEMBL;Acc:D0NKM7]
PITG_12486	0.9682	0	1.4852	Putative uncharacterized protein [Source:UniProtKB/TrEMBL;Acc:D0NKM8]
PITG_12501	0	0.73036	1.2646	Putative uncharacterized protein [Source:UniProtKB/TrEMBL;Acc:D0NKP1]
PITG_12513	0	0	1.0737	Putative uncharacterized protein [Source:UniProtKB/TrEMBL;Acc:D0NKP9]
PITG_12515	0	0	0.44224	Putative uncharacterized protein [Source:UniProtKB/TrEMBL;Acc:D0NKQ1]
PITG_12516	0	0.24526	0.61937	Poly [ADP-ribose] polymerase 2, putative [Source:UniProtKB/TrEMBL;Acc:D0NKQ2]
PITG_12519	0	0	1.1087	Putative uncharacterized protein [Source:UniProtKB/TrEMBL;Acc:D0NKQ5]
PITG_12523	0	0	0.78433	Putative uncharacterized protein [Source:UniProtKB/TrEMBL;Acc:D0NKQ9]
PITG_12527	0.95562	0	2.0805	Putative uncharacterized protein [Source:UniProtKB/TrEMBL;Acc:D0NKR3]
PITG_12530	0	0.31579	0.67596	Putative uncharacterized protein [Source:UniProtKB/TrEMBL;Acc:D0NKR6]
PITG_12549	0	0	0.81896	Putative uncharacterized protein [Source:UniProtKB/TrEMBL;Acc:D0NKT3]
PITG_12567	0	0	0.73189	Putative uncharacterized protein [Source:UniProtKB/TrEMBL;Acc:D0NKU6]
PITG_12568	0	0	1.0276	Sporangia induced parkin coregulated protein [Source:UniProtKB/TrEMBL;Acc:D0NKU7]
PITG_12570	0	0	4.0434	Putative uncharacterized protein [Source:UniProtKB/TrEMBL;Acc:D0NKU9]
PITG_12571	0	0	2.3234	Putative uncharacterized protein [Source:UniProtKB/TrEMBL;Acc:D0NKV0]
PITG_12572	0	0	0.94696	Putative uncharacterized protein [Source:UniProtKB/TrEMBL;Acc:D0NKV1]
PITG_12575	0.49028	0	1.0783	Autophagy-related protein 3 [Source:UniProtKB/TrEMBL;Acc:D0NKV4]
PITG_12579	0	0	1.3296	Kinesin-like protein [Source:UniProtKB/TrEMBL;Acc:D0NKV8]
PITG_12587	0	0	2.4394	Putative uncharacterized protein [Source:UniProtKB/TrEMBL;Acc:D0NKW2]
PITG_12593	0.88476	0	1.0841	Putative uncharacterized protein [Source:UniProtKB/TrEMBL;Acc:D0NND0]
PITG_12594	0	0	0.36278	TRAF3-interacting protein, putative [Source:UniProtKB/TrEMBL;Acc:D0NND1]
PITG_12600	0.6183	0	1.0846	Flagellar radial spoke protein, putative [Source:UniProtKB/TrEMBL;Acc:D0NND5]
PITG_12613	0	0	0.47103	Crinkler (CRN) family protein, pseudogene [Source:BROAD_P_infestans;Acc:PITG_12613]
PITG_12673	0.4789	0	0.6756	Putative uncharacterized protein [Source:UniProtKB/TrEMBL;Acc:D0NKX4]
PITG_12681	1.5771	0	2.1594	Putative uncharacterized protein [Source:UniProtKB/TrEMBL;Acc:D0NKY0]
PITG_12698	0	0	1.0566	Putative uncharacterized protein [Source:UniProtKB/TrEMBL;Acc:D0NKZ5]
PITG_12728	0.54865	0	0.60715	Putative uncharacterized protein [Source:UniProtKB/TrEMBL;Acc:D0NL11]
PITG_12744	0	0.41439	0.45278	Caltractin-like protein [Source:UniProtKB/TrEMBL;Acc:D0NL20]
PITG_12765	0	0.94866	1.0419	Putative uncharacterized protein [Source:UniProtKB/TrEMBL;Acc:D0NL38]
PITG_12788	1.005	0	1.0741	12-oxophytodienoate reductase, putative [Source:UniProtKB/TrEMBL;Acc:D0NL61]
PITG_12795	0	0	1.471	Short chain dehydrogenase, putative [Source:UniProtKB/TrEMBL;Acc:D0NL67]
PITG_12803	0	0	0.74149	Putative uncharacterized protein [Source:UniProtKB/TrEMBL;Acc:D0NL72]
PITG_12842	0	0	2.7241	Putative uncharacterized protein [Source:UniProtKB/TrEMBL;Acc:D0NLA5]
PITG_12845	0	0	0.50904	Putative uncharacterized protein [Source:UniProtKB/TrEMBL;Acc:D0NLA8]
PITG_12865	0	0	1.803	Acetyltransferase (GNAT) family, putative [Source:UniProtKB/TrEMBL;Acc:D0NLC0]
PITG_12868	0	0	1.5473	Acetyltransferase (GNAT) family, putative [Source:UniProtKB/TrEMBL;Acc:D0NLC3]
PITG_12870	0	0	0.98418	Putative uncharacterized protein [Source:UniProtKB/TrEMBL;Acc:D0NLC5]
PITG_12878	0	0	1.1474	Putative uncharacterized protein [Source:UniProtKB/TrEMBL;Acc:D0NLD3]
PITG_12883	0	0	0.48217	Putative uncharacterized protein [Source:UniProtKB/TrEMBL;Acc:D0NLD8]
PITG_12885	0	0	1.6268	Putative uncharacterized protein [Source:UniProtKB/TrEMBL;Acc:D0NLE0]
PITG_12890	0.79362	0	0.89547	Putative uncharacterized protein [Source:UniProtKB/TrEMBL;Acc:D0NLE5]
PITG_12902	0.3119	0	0.98414	Putative uncharacterized protein [Source:UniProtKB/TrEMBL;Acc:D0NJT7]
PITG_12903	0	0.32513	0.51815	Protein kinase [Source:UniProtKB/TrEMBL;Acc:D0NJT8]
PITG_12910	0	0	0.41444	Metal Ion (Mn2-iron) Transporter (Nramp) Family [Source:UniProtKB/TrEMBL;Acc:D0NJU4]
PITG_12939	0.29983	0	1.5398	Putative uncharacterized protein [Source:UniProtKB/TrEMBL;Acc:D0NJX1]
PITG_12940	0.3408	0	1.4776	P-type ATPase (P-ATPase) Superfamily [Source:UniProtKB/TrEMBL;Acc:D0NJX2]
PITG_12943	0	0	0.25236	DNA excision repair ERCC-8-like protein [Source:UniProtKB/TrEMBL;Acc:D0NJX5]
PITG_12946	0	0.6617	1.2206	Hydroxyacylglutathione hydrolase [Source:UniProtKB/TrEMBL;Acc:D0NJX7]
PITG_12959	0	0	1.3235	Putative uncharacterized protein [Source:UniProtKB/TrEMBL;Acc:D0NJY7]
PITG_12964	0	0.80779	1.0131	Putative uncharacterized protein [Source:UniProtKB/TrEMBL;Acc:D0NJY4]
PITG_12982	0	0.82444	0.82925	Putative uncharacterized protein [Source:UniProtKB/TrEMBL;Acc:D0NK03]
PITG_12994	0	0	1.7128	Putative uncharacterized protein [Source:UniProtKB/TrEMBL;Acc:D0NK14]
PITG_12995	0	0	0.41027	Putative uncharacterized protein [Source:UniProtKB/TrEMBL;Acc:D0NK15]
PITG_13024	0	0	0.93148	Putative uncharacterized protein [Source:UniProtKB/TrEMBL;Acc:D0NK43]
PITG_13030	0	0	0.57571	P-type ATPase (P-ATPase) Superfamily [Source:UniProtKB/TrEMBL;Acc:D0NK47]
PITG_13039	0	0	0.82486	Putative uncharacterized protein [Source:UniProtKB/TrEMBL;Acc:D0NK55]
PITG_13065	0.60206	0	1.6339	Myosin-like protein [Source:UniProtKB/TrEMBL;Acc:D0NK78]
PITG_13096	0	0	1.3002	Putative uncharacterized protein [Source:UniProtKB/TrEMBL;Acc:D0NKA2]
PITG_13113	0	0	0.45095	Putative uncharacterized protein [Source:UniProtKB/TrEMBL;Acc:D0NKB6]
PITG_13121	0	0.67306	1.852	ATP-binding Cassette (ABC) Superfamily [Source:UniProtKB/TrEMBL;Acc:D0NJM5]
PITG_13135	0	0	3.8425	Copper-transporting ATPase, putative [Source:UniProtKB/TrEMBL;Acc:D0NJN7]
PITG_13141	0	0	1.4526	Putative uncharacterized protein [Source:UniProtKB/TrEMBL;Acc:D0NJP1]
PITG_13173	0	0	0.64202	Putative uncharacterized protein [Source:UniProtKB/TrEMBL;Acc:D0NJS0]
PITG_13182	0	0	0.5146	Putative uncharacterized protein [Source:UniProtKB/TrEMBL;Acc:D0NJS7]
PITG_13183	0	0	2.033	Putative uncharacterized protein [Source:UniProtKB/TrEMBL;Acc:D0NJS8]
PITG_13184	0	0	0.26701	Mucolipin-like protein [Source:UniProtKB/TrEMBL;Acc:D0NJS9]
PITG_13196	0	1.5116	2.4512	Putative uncharacterized protein [Source:UniProtKB/TrEMBL;Acc:D0NLF1]
PITG_13198	0	0.48099	0.64676	Putative uncharacterized protein [Source:UniProtKB/TrEMBL;Acc:D0NLF2]
PITG_13225	0.67609	0	0.83043	Putative uncharacterized protein [Source:UniProtKB/TrEMBL;Acc:D0NLG9]
PITG_13231	0	0	2.5047	Cobalamin synthesis protein, putative [Source:UniProtKB/TrEMBL;Acc:D0NLH2]
PITG_13260	0	0.40769	1.5394	Tenascin-like protein [Source:UniProtKB/TrEMBL;Acc:D0NLJ4]
PITG_13266	0	0	0.73423	Putative uncharacterized protein [Source:UniProtKB/TrEMBL;Acc:D0NLK0]
PITG_13283	0	0	0.76463	ATP-binding Cassette (ABC) superfamily [Source:UniProtKB/TrEMBL;Acc:D0NLL4]
PITG_13303	0	0	0.39964	Putative uncharacterized protein [Source:UniProtKB/TrEMBL;Acc:D0NLN1]
PITG_13307	2.2323	0	2.4576	Putative uncharacterized protein [Source:UniProtKB/TrEMBL;Acc:D0NLN5]
PITG_13321	0	0	1.0711	Putative uncharacterized protein [Source:UniProtKB/TrEMBL;Acc:D0NLP9]
PITG_13327	0	0	3.0475	Putative uncharacterized protein [Source:UniProtKB/TrEMBL;Acc:D0NLQ4]
PITG_13332	0	0	3.0629	Putative uncharacterized protein [Source:UniProtKB/TrEMBL;Acc:D0NLQ9]
PITG_13333	0	0	3.0584	Putative uncharacterized protein [Source:UniProtKB/TrEMBL;Acc:D0NLR0]
PITG_13334	1.774	0	2.6445	Putative uncharacterized protein [Source:UniProtKB/TrEMBL;Acc:D0NLR1]
PITG_13335	0	0	1.8983	Putative uncharacterized protein [Source:UniProtKB/TrEMBL;Acc:D0NLR2]
PITG_13337	0	0	0.97537	Putative uncharacterized protein [Source:UniProtKB/TrEMBL;Acc:D0NLR4]
PITG_13354	2.6792	0	3.2367	Putative uncharacterized protein [Source:UniProtKB/TrEMBL;Acc:D0NLS6]
PITG_13373	0	0	2.7424	Putative uncharacterized protein [Source:UniProtKB/TrEMBL;Acc:D0NLT9]
PITG_13375	0	0	2.3408	Putative uncharacterized protein [Source:UniProtKB/TrEMBL;Acc:D0NLU1]
PITG_13376	0.601	0	2.1494	Putative uncharacterized protein [Source:UniProtKB/TrEMBL;Acc:D0NLU2]
PITG_13378	0	0	1.1707	Putative uncharacterized protein [Source:UniProtKB/TrEMBL;Acc:D0NLU4]
PITG_13383	0	0	0.47968	Glycoprotein elicitor-like protein [Source:UniProtKB/TrEMBL;Acc:D0NLU9]
PITG_13387	0.2645	0	1.5022	Putative uncharacterized protein [Source:UniProtKB/TrEMBL;Acc:D0NLV3]
PITG_13388	0	0	1.7886	Putative uncharacterized protein [Source:UniProtKB/TrEMBL;Acc:D0NLV4]
PITG_13400	0	0.54648	0.61058	Putative uncharacterized protein [Source:UniProtKB/TrEMBL;Acc:D0NLW6]
PITG_13409	0.28724	0	0.83283	Serine protease family S33, putative [Source:UniProtKB/TrEMBL;Acc:D0NLX3]
PITG_13424	1.1265	0	1.9458	Putative uncharacterized protein [Source:UniProtKB/TrEMBL;Acc:D0NLY7]
PITG_13432	0	0	0.43923	Putative uncharacterized protein [Source:UniProtKB/TrEMBL;Acc:D0NLZ5]
PITG_13439	0.7845	0	0.8681	Putative uncharacterized protein [Source:UniProtKB/TrEMBL;Acc:D0NM02]
PITG_13457	0	0	0.45351	DNA repair protein XRCC3 [Source:UniProtKB/TrEMBL;Acc:D0NM20]
PITG_13461	0.48444	0	2.3226	Sporangia induced deflagellation-inducible protein [Source:UniProtKB/TrEMBL;Acc:D0NM24]
PITG_13467	0	0	3.2459	Putative uncharacterized protein [Source:UniProtKB/TrEMBL;Acc:D0NM28]
PITG_13471	0	0	1.3598	Putative uncharacterized protein [Source:UniProtKB/TrEMBL;Acc:D0NM31]
PITG_13484	0	1.0068	1.3451	Crinkler (CRN) domain-containing protein [Source:UniProtKB/TrEMBL;Acc:D0NM37]
PITG_13504	0.58099	0	1.5503	Putative uncharacterized protein [Source:UniProtKB/TrEMBL;Acc:D0NM57]
PITG_13544	0.36064	0	3.0685	Putative uncharacterized protein [Source:UniProtKB/TrEMBL;Acc:D0NM86]
PITG_13545	0	0	2.5749	Putative uncharacterized protein [Source:UniProtKB/TrEMBL;Acc:D0NM87]
PITG_13548	0.6163	0	1.181	Putative uncharacterized protein [Source:UniProtKB/TrEMBL;Acc:D0NM89]
PITG_13554	0.56391	0	2.7244	ATP-binding Cassette (ABC) Superfamily [Source:UniProtKB/TrEMBL;Acc:D0NM92]
PITG_13555	0	0	0.81097	Putative uncharacterized protein [Source:UniProtKB/TrEMBL;Acc:D0NM93]
PITG_13581	0.81169	0	1.7215	ATP-binding Cassette (ABC) Superfamily [Source:UniProtKB/TrEMBL;Acc:D0NMB6]
PITG_13587	0.52395	0	0.8387	Putative uncharacterized protein [Source:UniProtKB/TrEMBL;Acc:D0NMC1]
PITG_13590	0	0	0.90441	ATP-binding Cassette (ABC) superfamily [Source:UniProtKB/TrEMBL;Acc:D0NMC4]
PITG_13602	0	0	1.7323	Putative uncharacterized protein [Source:UniProtKB/TrEMBL;Acc:D0NMD2]
PITG_13603	0	0	4.1706	Putative uncharacterized protein [Source:UniProtKB/TrEMBL;Acc:D0NMD3]
PITG_13604	0	0	7.6909	P-type ATPase (P-ATPase) Superfamily [Source:UniProtKB/TrEMBL;Acc:D0NMD4]
PITG_13613	0	0	1.0984	P-type ATPase (P-ATPase) Superfamily [Source:UniProtKB/TrEMBL;Acc:D0NME2]
PITG_13616	0.93125	0	1.6278	Putative uncharacterized protein [Source:UniProtKB/TrEMBL;Acc:D0NME5]
PITG_13626	0	0	0.63368	Putative uncharacterized protein [Source:UniProtKB/TrEMBL;Acc:D0NMF5]
PITG_13663	0	0	0.49401	Putative uncharacterized protein [Source:UniProtKB/TrEMBL;Acc:D0NMI0]
PITG_13677	0.60228	0	0.86714	Phosphatidylinositol-4-phosphate-5-kinase (PIPK-D7/GPCR-PIPK) [Source:UniProtKB/TrEMBL;Acc:D0NMJ1]
PITG_13698	0	0	0.64499	Crinkler (CRN) family protein, putative [Source:UniProtKB/TrEMBL;Acc:D0NMK8]
PITG_13699	0	0	0.5939	crinkler (CRN) family protein, pseudogene [Source:BROAD_P_infestans;Acc:PITG_13699]
PITG_13700	0.82084	0	1.3019	crinkler (CRN) family protein, pseudogene [Source:BROAD_P_infestans;Acc:PITG_13700]
PITG_13715	0	0	0.20125	Transmembrane protein, putative [Source:UniProtKB/TrEMBL;Acc:D0NML8]
PITG_13719	0	0	0.48949	DNA excision repair protein ERCC-1 [Source:UniProtKB/TrEMBL;Acc:D0NMM2]
PITG_13754	0.46493	0	0.93557	Putative uncharacterized protein [Source:UniProtKB/TrEMBL;Acc:D0NMQ2]
PITG_13780	0	0	0.92346	Putative uncharacterized protein [Source:UniProtKB/TrEMBL;Acc:D0NMS7]
PITG_13794	0	0	5.6498	Putative uncharacterized protein [Source:UniProtKB/TrEMBL;Acc:D0NMT7]
PITG_13803	0.12815	0	0.47856	Hect domain-containing protein, putative [Source:UniProtKB/TrEMBL;Acc:D0NMU3]
PITG_13809	0.25091	0	0.56964	Rab18 family GTPase, putative [Source:UniProtKB/TrEMBL;Acc:D0NMU9]
PITG_13814	0	0	1.2535	Serine/threonine protein kinase [Source:UniProtKB/TrEMBL;Acc:D0NMV1]
PITG_13828	0	0	0.45708	Histone H3 [Source:UniProtKB/TrEMBL;Acc:D0NMW1]
PITG_13830	0	0	0.66171	Putative uncharacterized protein [Source:UniProtKB/TrEMBL;Acc:D0NMW3]
PITG_13834	0	0.25662	0.82037	Vacuolar protein, putative [Source:UniProtKB/TrEMBL;Acc:D0NMW7]
PITG_13836	0.45148	0	0.50586	Cleavage induced predicted protein [Source:UniProtKB/TrEMBL;Acc:D0NMW9]
PITG_13874	0.83684	0	4.0284	Putative uncharacterized protein [Source:UniProtKB/TrEMBL;Acc:D0NN00]
PITG_13875	0	0	0.9402	Putative uncharacterized protein [Source:UniProtKB/TrEMBL;Acc:D0NN01]
PITG_13879	0	0	1.4278	Putative uncharacterized protein [Source:UniProtKB/TrEMBL;Acc:D0NN02]
PITG_13895	0	0	2.2697	Putative uncharacterized protein [Source:UniProtKB/TrEMBL;Acc:D0NN15]
PITG_13897	0	0	0.86901	Putative uncharacterized protein [Source:UniProtKB/TrEMBL;Acc:D0NN17]
PITG_13904	0	0	0.65582	Putative uncharacterized protein [Source:UniProtKB/TrEMBL;Acc:D0NN24]
PITG_13921	0.64682	0	1.9381	Putative uncharacterized protein [Source:UniProtKB/TrEMBL;Acc:D0NN41]
PITG_13926	0.40773	0	1.0065	Putative uncharacterized protein [Source:UniProtKB/TrEMBL;Acc:D0NN46]
PITG_13946	1.8705	0	1.9035	Putative uncharacterized protein [Source:UniProtKB/TrEMBL;Acc:D0NN60]
PITG_13950	1.8669	0	2.06	CRN domain-containing protein-containing protein [Source:UniProtKB/TrEMBL;Acc:D0NN62]
PITG_13951	1.6511	0	1.9041	Putative uncharacterized protein [Source:UniProtKB/TrEMBL;Acc:D0NKY0]
PITG_13952	0	0	2.0861	CRN domain-containing protein-containing protein [Source:UniProtKB/TrEMBL;Acc:D0NN62]
PITG_13953	1.4442	0	2.0262	CRN domain-containing protein-containing protein [Source:UniProtKB/TrEMBL;Acc:D0NN62]
PITG_13955	0.67407	0	1.8057	CRN domain-containing protein-containing protein [Source:UniProtKB/TrEMBL;Acc:D0NN62]
PITG_13966	0	0	3.3901	Putative uncharacterized protein [Source:UniProtKB/TrEMBL;Acc:D0NN77]
PITG_13994	0	0	0.37345	Crinkler (CRN) domain-containing protein, putative [Source:UniProtKB/TrEMBL;Acc:D0NNA1]
PITG_14056	0	0	0.88902	Putative uncharacterized protein [Source:UniProtKB/TrEMBL;Acc:D0NNJ0]
PITG_14070	0.36532	0	0.98336	Putative uncharacterized protein [Source:UniProtKB/TrEMBL;Acc:D0NNK3]
PITG_14084	0	0	1.644	Catechol O-methyltransferase, putative [Source:UniProtKB/TrEMBL;Acc:D0NNL2]
PITG_14091	0	0	1.4884	Putative uncharacterized protein [Source:UniProtKB/TrEMBL;Acc:D0NNL7]
PITG_14095	1.1172	0	2.5668	Putative uncharacterized protein [Source:UniProtKB/TrEMBL;Acc:D0NNM1]
PITG_14097	0.35478	0	0.82032	Putative uncharacterized protein [Source:UniProtKB/TrEMBL;Acc:D0NNM3]
PITG_14102	0	1.3433	2.8234	Transmembrane protein, putative [Source:UniProtKB/TrEMBL;Acc:D0NNM7]
PITG_14107	1.9957	0	3.5827	Putative uncharacterized protein [Source:UniProtKB/TrEMBL;Acc:D0NNN2]
PITG_14112	0.2305	0	0.48883	Putative uncharacterized protein [Source:UniProtKB/TrEMBL;Acc:D0NNN7]
PITG_14114	0.41982	0	0.78009	Putative uncharacterized protein [Source:UniProtKB/TrEMBL;Acc:D0NNN8]
PITG_14124	0	0.15639	0.39025	Glycoside hydrolase, putative [Source:UniProtKB/TrEMBL;Acc:D0NNP3]
PITG_14132	0	0	0.39791	Putative uncharacterized protein [Source:UniProtKB/TrEMBL;Acc:D0NNP9]
PITG_14134	0	0.19623	0.74732	Putative uncharacterized protein [Source:UniProtKB/TrEMBL;Acc:D0NNQ1]
PITG_14162	0	0	0.87632	Putative uncharacterized protein [Source:UniProtKB/TrEMBL;Acc:D0NNS0]
PITG_14163	0	0	0.34702	Voltage-gated Ion Channel (VIC) Superfamily [Source:UniProtKB/TrEMBL;Acc:D0NNS1]
PITG_14226	0	0	0.46903	Putative uncharacterized protein [Source:UniProtKB/TrEMBL;Acc:D0NNX2]
PITG_14241	0.48506	0	1.1189	Putative uncharacterized protein [Source:UniProtKB/TrEMBL;Acc:D0NNY2]
PITG_14252	0	0	0.40963	Putative uncharacterized protein [Source:UniProtKB/TrEMBL;Acc:D0NNY8]
PITG_14268	0	0	1.6921	Putative uncharacterized protein [Source:UniProtKB/TrEMBL;Acc:D0NNZ8]
PITG_14269	0.2355	0	1.0371	Transmembrane protein, putative [Source:UniProtKB/TrEMBL;Acc:D0NNZ9]
PITG_14274	0	0.29412	0.62227	Putative uncharacterized protein [Source:UniProtKB/TrEMBL;Acc:D0NP03]
PITG_14275	0	0.26852	0.64171	Putative uncharacterized protein [Source:UniProtKB/TrEMBL;Acc:D0NP04]
PITG_14280	0	0	0.80446	Putative uncharacterized protein [Source:UniProtKB/TrEMBL;Acc:D0NP09]
PITG_14281	0.71625	0	2.1218	Putative uncharacterized protein [Source:UniProtKB/TrEMBL;Acc:D0NP10]
PITG_14298	0	0	3.3682	Putative uncharacterized protein [Source:UniProtKB/TrEMBL;Acc:D0NPJ3]
PITG_14299	0.36784	0	0.79356	Putative uncharacterized protein [Source:UniProtKB/TrEMBL;Acc:D0NPJ4]
PITG_14309	0	0	0.80974	Crinkler (CRN) family protein [Source:UniProtKB/TrEMBL;Acc:D0NPJ9]
PITG_14366	0	0	0.87979	Putative uncharacterized protein [Source:UniProtKB/TrEMBL;Acc:D0NPN6]
PITG_14375	0.35193	0	0.5625	Putative uncharacterized protein [Source:UniProtKB/TrEMBL;Acc:D0NPP0]
PITG_14391	0.38256	0	0.68065	Putative uncharacterized protein [Source:UniProtKB/TrEMBL;Acc:D0NPQ7]
PITG_14392	0	0	0.79225	Putative uncharacterized protein [Source:UniProtKB/TrEMBL;Acc:D0NPQ8]
PITG_14393	0.58606	0	1.2386	Calcium/calmodulin-dependent protein kinase, putative [Source:UniProtKB/TrEMBL;Acc:D0NPQ9]
PITG_14396	1.9557	0	3.827	Ubiquitin fusion degradation protein, putative [Source:UniProtKB/TrEMBL;Acc:D0NPR1]
PITG_14454	0	0.97558	1.4709	Putative uncharacterized protein [Source:UniProtKB/TrEMBL;Acc:D0NPW2]
PITG_14472	0	0	0.91599	Putative uncharacterized protein [Source:UniProtKB/TrEMBL;Acc:D0NPX7]
PITG_14473	0	0	0.20661	Putative uncharacterized protein [Source:UniProtKB/TrEMBL;Acc:D0NPX8]
PITG_14483	0.18284	0	1.2427	Putative uncharacterized protein [Source:UniProtKB/TrEMBL;Acc:D0NPY8]
PITG_14489	0	1.31	2.0421	Putative uncharacterized protein [Source:UniProtKB/TrEMBL;Acc:D0NPZ4]
PITG_14491	0.62003	0	1.1601	Putative uncharacterized protein [Source:UniProtKB/TrEMBL;Acc:D0NPZ6]
PITG_14541	0	0	2.7051	Putative uncharacterized protein [Source:UniProtKB/TrEMBL;Acc:D0NQ33]
PITG_14547	0	0	0.64887	Putative uncharacterized protein [Source:UniProtKB/TrEMBL;Acc:D0NQ36]
PITG_14565	0.21696	0	0.29105	Putative uncharacterized protein [Source:UniProtKB/TrEMBL;Acc:D0NQJ8]
PITG_14570	1.2538	0	1.3513	Putative uncharacterized protein [Source:UniProtKB/TrEMBL;Acc:D0NQK2]
PITG_14577	0	0	0.3078	Putative uncharacterized protein [Source:UniProtKB/TrEMBL;Acc:D0NQK9]
PITG_14582	0	0	2.0755	Putative uncharacterized protein [Source:UniProtKB/TrEMBL;Acc:D0NQL4]
PITG_14588	0	0.88535	1.4668	Putative uncharacterized protein [Source:UniProtKB/TrEMBL;Acc:D0NQM0]
PITG_14592	0.21891	0	0.63919	Putative uncharacterized protein [Source:UniProtKB/TrEMBL;Acc:D0NQM4]
PITG_14595	0	0	0.47386	Putative uncharacterized protein [Source:UniProtKB/TrEMBL;Acc:D0NQM7]
PITG_14623	0	0	0.44295	Mediator of RNA polymerase II transcription subunit, putative [Source:UniProtKB/TrEMBL;Acc:D0NQQ4]
PITG_14624	0	0	3.7239	Putative uncharacterized protein [Source:UniProtKB/TrEMBL;Acc:D0NQQ5]
PITG_14633	0	0	1.9966	Putative uncharacterized protein [Source:UniProtKB/TrEMBL;Acc:D0NQQ9]
PITG_14651	0.75907	0	2.3443	Putative uncharacterized protein [Source:UniProtKB/TrEMBL;Acc:D0NQS3]
PITG_14652	0.60514	0	2.0917	Putative uncharacterized protein [Source:UniProtKB/TrEMBL;Acc:D0NQS4]
PITG_14654	0	0.88521	1.4202	Putative uncharacterized protein [Source:UniProtKB/TrEMBL;Acc:D0NQS6]
PITG_14656	0	0	0.48535	Putative uncharacterized protein [Source:UniProtKB/TrEMBL;Acc:D0NQS8]
PITG_14683	0	0	2.0522	Putative uncharacterized protein [Source:UniProtKB/TrEMBL;Acc:D0NQU7]
PITG_14691	0	0	1.4539	Putative uncharacterized protein [Source:UniProtKB/TrEMBL;Acc:D0NQV2]
PITG_14703	0	0	0.96765	Calcium-dependent protein kinase, putative [Source:UniProtKB/TrEMBL;Acc:D0NQW3]
PITG_14709	0	0	0.3902	Putative uncharacterized protein [Source:UniProtKB/TrEMBL;Acc:D0NQW7]
PITG_14724	0	0	1.4968	Putative uncharacterized protein [Source:UniProtKB/TrEMBL;Acc:D0NQY1]
PITG_14733	0	0	1.9115	Putative uncharacterized protein [Source:UniProtKB/TrEMBL;Acc:D0NQZ0]
PITG_14743	0	0.62004	0.89087	Putative uncharacterized protein [Source:UniProtKB/TrEMBL;Acc:D0NQZ9]
PITG_14748	0	0	0.45927	Putative uncharacterized protein [Source:UniProtKB/TrEMBL;Acc:D0NR04]
PITG_14770	0	0	0.87109	Putative uncharacterized protein [Source:UniProtKB/TrEMBL;Acc:D0NR20]
PITG_14849	0.45191	0	0.70974	Putative uncharacterized protein [Source:UniProtKB/TrEMBL;Acc:D0NP67]
PITG_14892	0	2.3056	2.3855	Putative uncharacterized protein [Source:UniProtKB/TrEMBL;Acc:D0NP96]
PITG_14906	0	0	1.9059	Putative uncharacterized protein [Source:UniProtKB/TrEMBL;Acc:D0NPA3]
PITG_14927	0	0	3.2254	Voltage-gated Ion Channel (VIC) Superfamily [Source:UniProtKB/TrEMBL;Acc:D0NPC2]
PITG_14937	2.1636	0	3.3704	Putative uncharacterized protein [Source:UniProtKB/TrEMBL;Acc:D0NPD0]
PITG_14942	0.97461	0	1.5484	Putative uncharacterized protein [Source:UniProtKB/TrEMBL;Acc:D0NPD4]
PITG_14947	0	0	1.0038	Putative uncharacterized protein [Source:UniProtKB/TrEMBL;Acc:D0NPD9]
PITG_15001	0	0	2.251	Putative uncharacterized protein [Source:UniProtKB/TrEMBL;Acc:D0NRF5]
PITG_15011	0	0.64342	0.65198	Putative uncharacterized protein [Source:UniProtKB/TrEMBL;Acc:D0NRG0]
PITG_15021	0	0	0.91006	Putative uncharacterized protein [Source:UniProtKB/TrEMBL;Acc:D0NRG7]
PITG_15023	0.81673	0	1.5242	Canalicular multispecific organic anion transporter, putative [Source:UniProtKB/TrEMBL;Acc:D0NRG9]
PITG_15060	0.32275	0	1.6524	Putative uncharacterized protein [Source:UniProtKB/TrEMBL;Acc:D0NRK1]
PITG_15062	0.52039	0	1.3176	Putative uncharacterized protein [Source:UniProtKB/TrEMBL;Acc:D0NRK2]
PITG_15073	0.96094	0	1.2654	Putative uncharacterized protein [Source:UniProtKB/TrEMBL;Acc:D0NRL0]
PITG_15081	0	0.51097	1.2129	Putative uncharacterized protein [Source:UniProtKB/TrEMBL;Acc:D0NRL8]
PITG_15085	0	0	0.61897	Putative uncharacterized protein [Source:UniProtKB/TrEMBL;Acc:D0NRM2]
PITG_15089	0.27335	0	0.89833	Ribosomal protein S6 kinase, putative [Source:UniProtKB/TrEMBL;Acc:D0NRM5]
PITG_15091	0	0	1.7881	Putative uncharacterized protein [Source:UniProtKB/TrEMBL;Acc:D0NRM7]
PITG_15098	0	0	2.4092	Putative uncharacterized protein [Source:UniProtKB/TrEMBL;Acc:D0NRN3]
PITG_15099	0	0	1.7258	Putative uncharacterized protein [Source:UniProtKB/TrEMBL;Acc:D0NRN4]
PITG_15101	0	0	0.77999	Putative uncharacterized protein [Source:UniProtKB/TrEMBL;Acc:D0NRN6]
PITG_15111	0.35722	0	0.79442	heat shock 70 kDa protein II [Source:BROAD_P_infestans;Acc:PITG_15111]
PITG_15118	0	0.42348	0.46257	Actin-like protein [Source:UniProtKB/TrEMBL;Acc:D0NRQ0]
PITG_15129	0.78737	0	3.261	Putative uncharacterized protein [Source:UniProtKB/TrEMBL;Acc:D0NRQ9]
PITG_15137	0	0	1.1505	Putative uncharacterized protein [Source:UniProtKB/TrEMBL;Acc:D0NRR3]
PITG_15140	0	1.0865	4.2544	Putative uncharacterized protein [Source:UniProtKB/TrEMBL;Acc:D0NRR6]
PITG_15155	0	0.59325	0.65541	Putative uncharacterized protein [Source:UniProtKB/TrEMBL;Acc:D0NRS5]
PITG_15169	0	0	0.46327	Putative uncharacterized protein [Source:UniProtKB/TrEMBL;Acc:D0NRT6]
PITG_15179	0	0	0.52227	Putative uncharacterized protein [Source:UniProtKB/TrEMBL;Acc:D0NQ46]
PITG_15190	0	0	0.8348	Putative uncharacterized protein [Source:UniProtKB/TrEMBL;Acc:D0NQ50]
PITG_15191	0	0	1.0113	Putative uncharacterized protein [Source:UniProtKB/TrEMBL;Acc:D0NQ51]
PITG_15194	0	0.53579	0.85579	Solute:Sodium Symporter (SSS) Family [Source:UniProtKB/TrEMBL;Acc:D0NQ53]
PITG_15196	0	0.26289	0.40336	Putative uncharacterized protein [Source:UniProtKB/TrEMBL;Acc:D0NQ55]
PITG_15223	0	0	0.21008	Putative uncharacterized protein [Source:UniProtKB/TrEMBL;Acc:D0NQ69]
PITG_15257	0	0	0.35815	Putative uncharacterized protein [Source:UniProtKB/TrEMBL;Acc:D0NQ98]
PITG_15258	0	0	0.4835	Putative uncharacterized protein [Source:UniProtKB/TrEMBL;Acc:D0NQ99]
PITG_15259	0	0.36877	0.68053	Putative uncharacterized protein [Source:UniProtKB/TrEMBL;Acc:D0NQA0]
PITG_15260	0	0	1.6583	Putative uncharacterized protein [Source:UniProtKB/TrEMBL;Acc:D0NQA1]
PITG_15263	0	0	2.7579	Transmembrane protein, putative [Source:UniProtKB/TrEMBL;Acc:D0NQA4]
PITG_15264	0	0	0.98417	Transmembrane protein, putative [Source:UniProtKB/TrEMBL;Acc:D0NQA5]
PITG_15265	1.5749	0	1.9775	Putative uncharacterized protein [Source:UniProtKB/TrEMBL;Acc:D0NQA6]
PITG_15279	0	0	1.7113	Putative uncharacterized protein [Source:UniProtKB/TrEMBL;Acc:D0NQB5]
PITG_15280	0.30204	0	1.0563	Putative uncharacterized protein [Source:UniProtKB/TrEMBL;Acc:D0NQB6]
PITG_15290	0	0	0.61059	IQ and AAA domain-containing protein, putative [Source:UniProtKB/TrEMBL;Acc:D0NQC7]
PITG_15291	2.0986	0	2.854	Putative uncharacterized protein [Source:UniProtKB/TrEMBL;Acc:D0NQC8]
PITG_15297	0	0	1.4618	Secreted RxLR effector peptide protein, putative [Source:UniProtKB/TrEMBL;Acc:D0NQD5]
PITG_15320	0	0.67282	1.9949	Voltage-gated Ion Channel (VIC) Superfamily [Source:UniProtKB/TrEMBL;Acc:D0NQF5]
PITG_15343	0	0	1.4828	Putative uncharacterized protein [Source:UniProtKB/TrEMBL;Acc:D0NQH1]
PITG_15357	0	0	0.8522	Putative uncharacterized protein [Source:UniProtKB/TrEMBL;Acc:D0NR24]
PITG_15367	0	0	1.3359	Voltage-gated Ion Channel (VIC) Superfamily [Source:UniProtKB/TrEMBL;Acc:D0NR31]
PITG_15370	0	0	0.67566	hsp70-like protein [Source:BROAD_P_infestans;Acc:PITG_15370]
PITG_15379	0	0	1.6303	Putative uncharacterized protein [Source:UniProtKB/TrEMBL;Acc:D0NR40]
PITG_15383	0	0.31231	1.1279	Thioredoxin-like protein [Source:UniProtKB/TrEMBL;Acc:D0NR43]
PITG_15384	0	0	0.65597	Putative uncharacterized protein [Source:UniProtKB/TrEMBL;Acc:D0NR44]
PITG_15387	0	0	1.2101	Putative uncharacterized protein [Source:UniProtKB/TrEMBL;Acc:D0NR46]
PITG_15395	0	0	0.36734	Putative uncharacterized protein [Source:UniProtKB/TrEMBL;Acc:D0NR54]
PITG_15417	0	0.41257	0.54315	Asparagine synthetase domain-containing protein, putative [Source:UniProtKB/TrEMBL;Acc:D0NR74]
PITG_15435	0	0	0.99522	Putative uncharacterized protein [Source:UniProtKB/TrEMBL;Acc:D0NR86]
PITG_15441	0	0	0.72517	Putative uncharacterized protein [Source:UniProtKB/TrEMBL;Acc:D0NR93]
PITG_15442	0.50902	0	1.2195	Transmembrane protein, putative [Source:UniProtKB/TrEMBL;Acc:D0NR94]
PITG_15443	0.50875	0	0.53663	Putative uncharacterized protein [Source:UniProtKB/TrEMBL;Acc:D0NR95]
PITG_15444	0	0	0.54894	Putative uncharacterized protein [Source:UniProtKB/TrEMBL;Acc:D0NR96]
PITG_15446	0	0	1.4864	Putative uncharacterized protein [Source:UniProtKB/TrEMBL;Acc:D0NR98]
PITG_15447	0.1708	0	0.62968	Putative uncharacterized protein [Source:UniProtKB/TrEMBL;Acc:D0NR99]
PITG_15468	0	0	0.6535	Putative uncharacterized protein [Source:UniProtKB/TrEMBL;Acc:D0NRB3]
PITG_15475	0	0	0.5894	Phosphatidylinositol-4-phosphate-5-kinase (Pi-PIPK-D8/GPCR-PIPK) [Source:UniProtKB/TrEMBL;Acc:D0NRC0]
PITG_15481	0.34044	0	0.44221	Putative uncharacterized protein [Source:UniProtKB/TrEMBL;Acc:D0NRC6]
PITG_15490	0	0	4.5462	Expressed protein [Source:UniProtKB/TrEMBL;Acc:D0NRD3]
[truncated: 5,252 more rows]
