# Supplementary material for: TOR Inhibitors Synergistically Suppress the Growth and Development of Phytophthora infestans, a Highly Destructive Pathogenic Oomycete
Source: Front Microbiol. 2021 Apr 16;12:596874. doi: 10.3389/fmicb.2021.596874 (PMC8086431; doi:10.3389/fmicb.2021.596874)
Supplement: Supplementary Table 9 — Top 30 KEGG pathways in (A) RAP, (B) AZD and (C) RAP + AZD samples. (D) 14 co-existing KEGG pathways in RAP, AZD and RAP + AZD samples. [file Table_9.XLSX]

## Sheet: Table S9A
Top 30 KEGG pathway in RAP sample
#Term	Database	ID	Input number	Background number	P-Value	Corrected P-Value	Input	KEGG_ID/KO	Entrez_ID	Hyperlink
Ribosome	KEGG PATHWAY	pif03010	96	111	0.124074	0.918273	PITG_08548|PITG_20795|PITG_20798|PITG_01943|PITG_10202|PITG_09563|PITG_03294|PITG_11766|PITG_06771|PITG_00523|PITG_03768|PITG_19157|PITG_09627|PITG_15069|PITG_10146|PITG_03353|PITG_13312|PITG_08703|PITG_01833|PITG_09552|PITG_19007|PITG_03762|PITG_16757|PITG_03221|PITG_15723|PITG_00631|PITG_13676|PITG_06995|PITG_11099|PITG_08834|PITG_09540|PITG_04843|PITG_10193|PITG_01922|PITG_16198|PITG_03239|PIT…	pif:PITG_08548|pif:PITG_20795|pif:PITG_20798|pif:PITG_01943|pif:PITG_10202|pif:PITG_09563|pif:PITG_03294|pif:PITG_11766|pif:PITG_06771|pif:PITG_00523|pif:PITG_03768|pif:PITG_19157|pif:PITG_09627|pif:PITG_15069|pif:PITG_10146|pif:PITG_03353|pif:PITG_13312|pif:PITG_08703|pif:PITG_01833|pif:PITG_09552|pif:PITG_19007|pif:PITG_03762|pif:PITG_16757|pif:PITG_03221|pif:PITG_20189|pif:PITG_00631|pif:PITG_…	9475231|9480050|9480053|9469486|9461371|9461533|9464693|9470796|9463099|9477488|9467709|9477532|9470268|9475879|9461237|9464510|9474447|9461675|9469303|9461526|9477561|9467703|9468978|9464625|9480441|9479568|9462296|9463801|9476267|9461948|9461516|9466234|9461362|9469465|9465372|9464643|9475313|9464639|9473362|9467385|9473361|9462217|9462546|9478456|9467096|9480014|9467612|9461502|9462563|9480440…	http://www.genome.jp/kegg-bin/show_pathway?pif03010/pif:PITG_08703%09red/pif:PITG_12745%09red/pif:PITG_03353%09red/pif:PITG_03768%09red/pif:PITG_02578%09red/pif:PITG_03762%09red/pif:PITG_09506%09red/pif:PITG_22135%09red/pif:PITG_19280%09red/pif:PITG_03294%09red/pif:PITG_03477%09red/pif:PITG_20189%09red/pif:PITG_20188%09red/pif:PITG_15697%09red/pif:PITG_11734%09red/pif:PITG_00266%09red/pif:PITG_08…
Ribosome biogenesis in eukaryotes	KEGG PATHWAY	pif03008	67	75	0.130964	0.918273	PITG_05445|PITG_00597|PITG_02593|PITG_06263|PITG_06262|PITG_12871|PITG_03818|PITG_12932|PITG_12931|PITG_19679|PITG_16556|PITG_07308|PITG_13380|PITG_00787|PITG_06667|PITG_19671|PITG_00401|PITG_08447|PITG_09432|PITG_06700|PITG_16054|PITG_04887|PITG_09222|PITG_13300|PITG_17205|PITG_12305|PITG_07174|PITG_21600|PITG_19178|PITG_08338|PITG_15652|PITG_00748|PITG_22541|PITG_12107|PITG_02887|PITG_00194|PIT…	pif:PITG_05445|pif:PITG_00597|pif:PITG_02593|pif:PITG_06263|pif:PITG_06262|pif:PITG_12871|pif:PITG_03818|pif:PITG_12932|pif:PITG_12931|pif:PITG_19679|pif:PITG_16556|pif:PITG_07308|pif:PITG_13380|pif:PITG_00787|pif:PITG_06667|pif:PITG_19671|pif:PITG_00401|pif:PITG_08447|pif:PITG_09432|pif:PITG_06700|pif:PITG_16054|pif:PITG_04887|pif:PITG_09222|pif:PITG_13300|pif:PITG_17205|pif:PITG_12305|pif:PITG_…	9463454|9477720|9478852|9465958|9465957|9478181|9467755|9478442|9478441|9469770|9465331|9471717|9477948|9472582|9472010|9467098|9477217|9475137|9462548|9472435|9473842|9478794|9470547|9474435|9468685|9473299|9465891|9472416|9476451|9475038|9475320|9472549|9468040|9473117|9476966|9476866|9468714|9470697|9468975|9474933|9475348|9461680|9473475|9466095|9477257|9472023|9469125|9467741|9471230|9479351…	http://www.genome.jp/kegg-bin/show_pathway?pif03008/pif:PITG_00035%09red/pif:PITG_12932%09red/pif:PITG_07308%09red/pif:PITG_00036%09red/pif:PITG_02745%09red/pif:PITG_00401%09red/pif:PITG_00032%09red/pif:PITG_19679%09red/pif:PITG_00748%09red/pif:PITG_12931%09red/pif:PITG_08447%09red/pif:PITG_06262%09red/pif:PITG_06263%09red/pif:PITG_04887%09red/pif:PITG_02536%09red/pif:PITG_07174%09red/pif:PITG_00…
Valine, leucine and isoleucine degradation	KEGG PATHWAY	pif00280	40	44	0.184766	0.918273	PITG_16478|PITG_11605|PITG_11161|PITG_15449|PITG_02112|PITG_02115|PITG_00912|PITG_01808|PITG_07197|PITG_06732|PITG_07974|PITG_07975|PITG_01208|PITG_15615|PITG_07953|PITG_10940|PITG_09848|PITG_22865|PITG_00747|PITG_05225|PITG_11229|PITG_08061|PITG_21128|PITG_21214|PITG_06693|PITG_17406|PITG_16477|PITG_12495|PITG_00453|PITG_02579|PITG_00451|PITG_19802|PITG_01253|PITG_16005|PITG_04658|PITG_18935|PIT…	pif:PITG_16478|pif:PITG_11605|pif:PITG_11161|pif:PITG_15449|pif:PITG_02112|pif:PITG_02115|pif:PITG_00912|pif:PITG_01808|pif:PITG_07197|pif:PITG_06732|pif:PITG_07975|pif:PITG_07975|pif:PITG_01208|pif:PITG_15615|pif:PITG_07953|pif:PITG_10940|pif:PITG_09848|pif:PITG_22865|pif:PITG_00747|pif:PITG_05225|pif:PITG_11229|pif:PITG_08061|pif:PITG_21128|pif:PITG_21214|pif:PITG_06693|pif:PITG_17406|pif:PITG_…	9465185|9470672|9476322|9478514|9478650|9478653|9473006|9469277|9465903|9463065|9472606|9472606|9477581|9465654|9472586|9476130|9474633|9461978|9472548|9466065|9476382|9472757|9466866|9466713|9472428|9471439|9465184|9478328|9477426|9478838|9477424|9469727|9477623|9473801|9475781|9467233|9476045|9469255|9463469|9466103|	http://www.genome.jp/kegg-bin/show_pathway?pif00280/pif:PITG_06693%09red/pif:PITG_00747%09red/pif:PITG_04658%09red/pif:PITG_02579%09red/pif:PITG_16477%09red/pif:PITG_06732%09red/pif:PITG_22865%09red/pif:PITG_11161%09red/pif:PITG_15449%09red/pif:PITG_11605%09red/pif:PITG_01208%09red/pif:PITG_16478%09red/pif:PITG_07953%09red/pif:PITG_10940%09red/pif:PITG_19802%09red/pif:PITG_07975%09red/pif:PITG_08…
Carbon metabolism	KEGG PATHWAY	pif01200	110	134	0.196383	0.918273	PITG_03698|PITG_02038|PITG_09402|PITG_09400|PITG_01940|PITG_14696|PITG_03593|PITG_00720|PITG_00721|PITG_03598|PITG_03599|PITG_06604|PITG_03440|PITG_03441|PITG_07283|PITG_14195|PITG_05636|PITG_00806|PITG_16477|PITG_02026|PITG_22764|PITG_07405|PITG_11474|PITG_01939|PITG_07400|PITG_15850|PITG_07056|PITG_21397|PITG_02785|PITG_02786|PITG_09393|PITG_03992|PITG_19161|PITG_16048|PITG_18935|PITG_15359|PIT…	pif:PITG_03698|pif:PITG_02038|pif:PITG_09402|pif:PITG_09400|pif:PITG_01940|pif:PITG_14696|pif:PITG_03593|pif:PITG_00720|pif:PITG_00721|pif:PITG_03598|pif:PITG_03599|pif:PITG_06604|pif:PITG_03440|pif:PITG_03441|pif:PITG_07283|pif:PITG_14195|pif:PITG_05636|pif:PITG_00806|pif:PITG_16477|pif:PITG_02026|pif:PITG_22764|pif:PITG_07405|pif:PITG_11474|pif:PITG_01939|pif:PITG_07400|pif:PITG_15850|pif:PITG_…	9467645|9479430|9474949|9474947|9469483|9478939|9467546|9472522|9472523|9467550|9467551|9471954|9467403|9467404|9471613|9468626|9475354|9472678|9465184|9479418|9475363|9480402|9474820|9469482|9480399|9475643|9464019|9463321|9476804|9476805|9474945|9467924|9477536|9473837|9467233|9476045|9476241|9469230|9463827|9469230|9477892|9472200|9472200|9462149|9461978|9479291|9474805|9478061|9474800|9475755…	http://www.genome.jp/kegg-bin/show_pathway?pif01200/pif:PITG_06693%09red/pif:PITG_03441%09red/pif:PITG_03440%09red/pif:PITG_11929%09red/pif:PITG_13749%09red/pif:PITG_06260%09red/pif:PITG_22865%09red/pif:PITG_00721%09red/pif:PITG_06267%09red/pif:PITG_15321%09red/pif:PITG_07056%09red/pif:PITG_19802%09red/pif:PITG_00806%09red/pif:PITG_01808%09red/pif:PITG_03698%09red/pif:PITG_00146%09red/pif:PITG_03…
Pyrimidine metabolism	KEGG PATHWAY	pif00240	62	73	0.21384	0.918273	PITG_20792|PITG_17289|PITG_15505|PITG_09425|PITG_05998|PITG_03795|PITG_12877|PITG_13404|PITG_02420|PITG_03056|PITG_21077|PITG_14613|PITG_09712|PITG_02621|PITG_16116|PITG_09635|Novel00988|PITG_18727|PITG_15494|PITG_07080|PITG_03764|PITG_08173|PITG_15868|PITG_20629|PITG_07911|PITG_16698|PITG_00765|PITG_05369|PITG_01913|PITG_10452|PITG_20527|PITG_03601|PITG_11365|PITG_18452|PITG_16659|PITG_16658|PIT…	pif:PITG_20792|pif:PITG_17289|pif:PITG_15505|pif:PITG_09425|pif:PITG_05998|pif:PITG_03795|pif:PITG_12877|pif:PITG_13404|pif:PITG_02420|pif:PITG_03056|pif:PITG_21077|pif:PITG_14613|pif:PITG_09712|pif:PITG_02621|pif:PITG_16116|pif:PITG_09635|pif:PITG_10454|pif:PITG_18727|pif:PITG_15494|pif:PITG_07080|pif:PITG_03764|pif:PITG_08173|pif:PITG_15868|pif:PITG_20629|pif:PITG_07911|pif:PITG_16698|pif:PITG_…	9480047|9466528|9478563|9462556|9472179|9467734|9478187|9477971|9469870|9464401|9466881|9478717|9470341|9478876|9475275|9470274|9474220|9477269|9478554|9464042|9467705|9464262|9475661|9480204|9462351|9465489|9472566|9463228|9469374|9474220|9480240|9467553|9473443|9471076|9465290|9465289|9467993|9465306|9462723|9478643|9475076|9476495|9461543|9461730|9463048|9465377|9465483|9461561|9462351|9474220…	http://www.genome.jp/kegg-bin/show_pathway?pif00240/pif:PITG_08761%09red/pif:PITG_16658%09red/pif:PITG_01913%09red/pif:PITG_03347%09red/pif:PITG_02221%09red/pif:PITG_18113%09red/pif:PITG_10454%09red/pif:PITG_14613%09red/pif:PITG_12877%09red/pif:PITG_20629%09red/pif:PITG_20792%09red/pif:PITG_03764%09red/pif:PITG_18452%09red/pif:PITG_20527%09red/pif:PITG_09425%09red/pif:PITG_13404%09red/pif:PITG_18…
Oxidative phosphorylation	KEGG PATHWAY	pif00190	57	67	0.223027	0.918273	PITG_12520|PITG_07792|PITG_12427|PITG_13301|PITG_18776|PITG_12905|PITG_13912|PITG_08565|PITG_18354|PITG_17747|PITG_09445|PITG_00688|PITG_00997|PITG_03033|PITG_12309|PITG_12264|PITG_14612|PITG_08094|PITG_23229|PITG_00764|PITG_02046|PITG_05615|PITG_01698|PITG_06595|PITG_15553|PITG_17921|PITG_09436|PITG_12141|PITG_12049|PITG_12289|PITG_19063|PITG_09472|PITG_11452|PITG_13728|PITG_09438|PITG_13683|PIT…	pif:PITG_12520|pif:PITG_07792|pif:PITG_12427|pif:PITG_13301|pif:PITG_18776|pif:PITG_12905|pif:PITG_13912|pif:PITG_08565|pif:PITG_18354|pif:PITG_17747|pif:PITG_09445|pif:PITG_00688|pif:PITG_00997|pif:PITG_03033|pif:PITG_12309|pif:PITG_12264|pif:PITG_14612|pif:PITG_08094|pif:PITG_23229|pif:PITG_00764|pif:PITG_02046|pif:PITG_05615|pif:PITG_01698|pif:PITG_06595|pif:PITG_15553|pif:PITG_17921|pif:PITG_…	9478349|9465770|9478262|9474436|9476494|9478417|9461608|9461990|9463185|9471312|9462566|9479620|9473322|9464381|9473303|9473259|9478716|9472781|9468414|9472565|9479438|9475335|9469100|9471865|9465608|9464105|9462557|9473149|9471017|9473283|9467249|9462591|9474800|9461295|9462559|9462303|9462302|9479625|9461527|9465300|9461527|9462516|9470064|9463391|9468113|9467584|9472033|9476594|9472271|9471965…	http://www.genome.jp/kegg-bin/show_pathway?pif00190/pif:PITG_12520%09red/pif:PITG_12427%09red/pif:PITG_19063%09red/pif:PITG_06815%09red/pif:PITG_14362%09red/pif:PITG_13728%09red/pif:PITG_02046%09red/pif:PITG_00764%09red/pif:PITG_14612%09red/pif:PITG_05840%09red/pif:PITG_00693%09red/pif:PITG_15526%09red/pif:PITG_12049%09red/pif:PITG_06615%09red/pif:PITG_09445%09red/pif:PITG_03033%09red/pif:PITG_09…
Proteasome	KEGG PATHWAY	pif03050	34	38	0.22782	0.918273	PITG_11063|PITG_18446|PITG_02339|PITG_01094|PITG_08676|PITG_08014|PITG_21269|PITG_12185|PITG_07887|PITG_18748|PITG_08210|PITG_01797|PITG_00172|PITG_10929|PITG_03843|PITG_10169|PITG_10513|PITG_12122|PITG_03150|PITG_09706|PITG_16671|PITG_19535|PITG_18731|PITG_03220|PITG_00613|PITG_02191|PITG_01389|PITG_07903|PITG_00633|PITG_00229|PITG_15890|PITG_10883|PITG_03081|PITG_00014	pif:PITG_11063|pif:PITG_18446|pif:PITG_02339|pif:PITG_01094|pif:PITG_08676|pif:PITG_08014|pif:PITG_21269|pif:PITG_12185|pif:PITG_07887|pif:PITG_18748|pif:PITG_08210|pif:PITG_01797|pif:PITG_00172|pif:PITG_10929|pif:PITG_03843|pif:PITG_10169|pif:PITG_10513|pif:PITG_12122|pif:PITG_03150|pif:PITG_09706|pif:PITG_16671|pif:PITG_19535|pif:PITG_18731|pif:PITG_03220|pif:PITG_00613|pif:PITG_02191|pif:PITG_…	9476239|9471072|9469798|9473492|9461406|9472637|9472376|9473192|9462330|9477286|9464297|9469269|9476764|9476115|9467780|9461342|9474271|9473132|9464561|9470335|9465301|9467188|9477270|9464624|9477731|9469584|9468756|9462345|9479570|9476903|9475681|9476082|9464425|9479461|	http://www.genome.jp/kegg-bin/show_pathway?pif03050/pif:PITG_00172%09red/pif:PITG_03081%09red/pif:PITG_07887%09red/pif:PITG_01389%09red/pif:PITG_03150%09red/pif:PITG_02339%09red/pif:PITG_18748%09red/pif:PITG_11063%09red/pif:PITG_09706%09red/pif:PITG_10513%09red/pif:PITG_03843%09red/pif:PITG_10169%09red/pif:PITG_19535%09red/pif:PITG_21269%09red/pif:PITG_08210%09red/pif:PITG_12185%09red/pif:PITG_08…
Phenylalanine, tyrosine and tryptophan biosynthesis	KEGG PATHWAY	pif00400	15	15	0.247123	0.918273	PITG_09815|PITG_02256|PITG_03427|PITG_01188|PITG_02210|PITG_00221|PITG_01245|PITG_01769|PITG_03620|PITG_17032|PITG_06518|PITG_01195|PITG_17925|PITG_05318|PITG_01711	pif:PITG_09815|pif:PITG_02256|pif:PITG_03427|pif:PITG_01188|pif:PITG_02210|pif:PITG_00221|pif:PITG_01245|pif:PITG_01769|pif:PITG_03620|pif:PITG_17032|pif:PITG_06518|pif:PITG_01195|pif:PITG_17925|pif:PITG_05318|pif:PITG_01711|	9474614|9469644|9467390|9477400|9469603|9476895|9477615|9469243|9467572|9469199|9471802|9477405|9464107|9462947|9469112|	http://www.genome.jp/kegg-bin/show_pathway?pif00400/pif:PITG_06518%09red/pif:PITG_02210%09red/pif:PITG_05318%09red/pif:PITG_02256%09red/pif:PITG_17032%09red/pif:PITG_01245%09red/pif:PITG_09815%09red/pif:PITG_00221%09red/pif:PITG_01195%09red/pif:PITG_03620%09red/pif:PITG_03427%09red/pif:PITG_17925%09red/pif:PITG_01711%09red/pif:PITG_01769%09red/pif:PITG_01188%09red
RNA polymerase	KEGG PATHWAY	pif03020	24	27	0.286272	0.918273	PITG_09425|PITG_03795|PITG_12877|PITG_13404|PITG_21077|PITG_14613|PITG_09712|PITG_18727|PITG_08173|PITG_02420|PITG_20629|PITG_11365|PITG_16659|PITG_16658|PITG_14885|PITG_16526|Novel00232|PITG_06706|PITG_08383|PITG_18113|PITG_18777|PITG_00051|PITG_03855|PITG_16116	pif:PITG_09425|pif:PITG_03795|pif:PITG_12877|pif:PITG_13404|pif:PITG_21077|pif:PITG_14613|pif:PITG_09712|pif:PITG_18727|pif:PITG_08173|pif:PITG_02420|pif:PITG_20629|pif:PITG_11365|pif:PITG_16659|pif:PITG_16658|pif:PITG_14885|pif:PITG_16526|pif:PITG_20629|pif:PITG_06706|pif:PITG_08383|pif:PITG_18113|pif:PITG_18777|pif:PITG_00051|pif:PITG_03855|pif:PITG_16116|	9462556|9467734|9478187|9477971|9466881|9478717|9470341|9477269|9464262|9469870|9480204|9473443|9465290|9465289|9467993|9465306|9480204|9463048|9475076|9463117|9476495|9476572|9467799|9475275|	http://www.genome.jp/kegg-bin/show_pathway?pif03020/pif:PITG_21077%09red/pif:PITG_18113%09red/pif:PITG_14613%09red/pif:PITG_12877%09red/pif:PITG_20629%09red/pif:PITG_09425%09red/pif:PITG_18727%09red/pif:PITG_16116%09red/pif:PITG_03795%09red/pif:PITG_16526%09red/pif:PITG_02420%09red/pif:PITG_09712%09red/pif:PITG_14885%09red/pif:PITG_11365%09red/pif:PITG_06706%09red/pif:PITG_18777%09red/pif:PITG_16…
Fatty acid biosynthesis	KEGG PATHWAY	pif00061	15	16	0.301355	0.918273	PITG_11655|PITG_06566|Novel01081|PITG_10922|PITG_00300|PITG_06574|PITG_14071|PITG_10926|PITG_08744|PITG_06570|PITG_11656|PITG_18706|PITG_01295|PITG_18025|PITG_01988	pif:PITG_11655|pif:PITG_06566|pif:PITG_18706|pif:PITG_10922|pif:PITG_00300|pif:PITG_06574|pif:PITG_14071|pif:PITG_10926|pif:PITG_08744|pif:PITG_06570|pif:PITG_11656|pif:PITG_18706|pif:PITG_01295|pif:PITG_18025|pif:PITG_01988|	9470715|9471842|9477165|9476112|9477048|9471848|9468293|9476121|9461713|9471846|9470716|9477165|9479164|9463910|9469527|	http://www.genome.jp/kegg-bin/show_pathway?pif00061/pif:PITG_18706%09red/pif:PITG_11656%09red/pif:PITG_11655%09red/pif:PITG_01295%09red/pif:PITG_18025%09red/pif:PITG_06574%09red/pif:PITG_06566%09red/pif:PITG_00300%09red/pif:PITG_06570%09red/pif:PITG_14071%09red/pif:PITG_10926%09red/pif:PITG_10922%09red/pif:PITG_01988%09red/pif:PITG_08744%09red
Citrate cycle (TCA cycle)	KEGG PATHWAY	pif00020	26	30	0.305368	0.918273	PITG_13614|PITG_19191|PITG_19690|PITG_18354|PITG_18720|PITG_18935|PITG_06604|PITG_06108|PITG_08881|PITG_03277|PITG_12905|PITG_11452|PITG_15476|PITG_02026|PITG_23158|PITG_22743|PITG_07056|PITG_06448|PITG_11929|PITG_19802|PITG_00458|PITG_18048|PITG_19161|PITG_15705|PITG_15359|PITG_16966	pif:PITG_13614|pif:PITG_19191|pif:PITG_19690|pif:PITG_18354|pif:PITG_18720|pif:PITG_18935|pif:PITG_06604|pif:PITG_06108|pif:PITG_08881|pif:PITG_03277|pif:PITG_12905|pif:PITG_11452|pif:PITG_15476|pif:PITG_02026|pif:PITG_23158|pif:PITG_22743|pif:PITG_07056|pif:PITG_06448|pif:PITG_11929|pif:PITG_19802|pif:PITG_00458|pif:PITG_18048|pif:PITG_19161|pif:PITG_15705|pif:PITG_15359|pif:PITG_16966|	9462248|9476460|9470079|9463185|9477260|9467233|9471954|9472264|9462149|9464676|9478417|9474800|9478538|9479418|9467220|9475511|9464019|9471667|9470923|9469727|9477431|9462981|9477536|9475453|9476045|9469148|	http://www.genome.jp/kegg-bin/show_pathway?pif00020/pif:PITG_11929%09red/pif:PITG_03277%09red/pif:PITG_02026%09red/pif:PITG_07056%09red/pif:PITG_13614%09red/pif:PITG_18720%09red/pif:PITG_19802%09red/pif:PITG_18354%09red/pif:PITG_19690%09red/pif:PITG_19161%09red/pif:PITG_19191%09red/pif:PITG_00458%09red/pif:PITG_06108%09red/pif:PITG_12905%09red/pif:PITG_15476%09red/pif:PITG_06604%09red/pif:PITG_15…
Biosynthesis of amino acids	KEGG PATHWAY	pif01230	93	118	0.31368	0.918273	PITG_03698|PITG_09815|PITG_10777|PITG_15449|PITG_09402|PITG_09400|PITG_01940|PITG_14697|PITG_14696|PITG_04466|PITG_03598|PITG_03599|PITG_07283|PITG_14195|PITG_16280|PITG_05636|PITG_00806|PITG_22764|PITG_07405|PITG_01938|PITG_01939|PITG_07400|PITG_17032|PITG_22685|PITG_03101|PITG_07056|PITG_21397|PITG_02785|PITG_02786|PITG_09393|PITG_03992|PITG_05861|PITG_16048|PITG_14180|PITG_01195|Novel01245|PIT…	pif:PITG_03698|pif:PITG_09815|pif:PITG_10777|pif:PITG_15449|pif:PITG_09402|pif:PITG_09400|pif:PITG_01940|pif:PITG_14697|pif:PITG_14696|pif:PITG_04466|pif:PITG_03598|pif:PITG_03599|pif:PITG_07283|pif:PITG_14195|pif:PITG_16280|pif:PITG_05636|pif:PITG_00806|pif:PITG_22764|pif:PITG_07405|pif:PITG_01940|pif:PITG_01939|pif:PITG_07400|pif:PITG_17032|pif:PITG_22685|pif:PITG_03101|pif:PITG_07056|pif:PITG_…	9467645|9474614|9470259|9478514|9474949|9474947|9469483|9478940|9478939|9464320|9467550|9467551|9471613|9468626|9465433|9475354|9472678|9475363|9480402|9469483|9469482|9480399|9469199|9469305|9464438|9464019|9463321|9476804|9476805|9474945|9467924|9472051|9473837|9468615|9477405|9469230|9471282|9469230|9478732|9467390|9467572|9472935|9479473|9478061|9467546|9477400|9467220|9463631|9471667|9469644…	http://www.genome.jp/kegg-bin/show_pathway?pif01230/pif:PITG_12053%09red/pif:PITG_01245%09red/pif:PITG_09815%09red/pif:PITG_13749%09red/pif:PITG_01564%09red/pif:PITG_06267%09red/pif:PITG_14634%09red/pif:PITG_15449%09red/pif:PITG_07056%09red/pif:PITG_06518%09red/pif:PITG_09393%09red/pif:PITG_20759%09red/pif:PITG_00806%09red/pif:PITG_01804%09red/pif:PITG_03698%09red/pif:PITG_13139%09red/pif:PITG_03…
RNA degradation	KEGG PATHWAY	pif03018	54	67	0.325812	0.918273	PITG_08584|PITG_03698|PITG_17723|PITG_18509|PITG_14575|PITG_15786|PITG_09653|PITG_09610|PITG_17106|PITG_01614|PITG_16138|PITG_17345|PITG_09042|PITG_02794|PITG_12269|PITG_03764|PITG_18103|PITG_03700|PITG_08314|PITG_02564|PITG_00863|PITG_00295|PITG_11226|PITG_16975|PITG_01248|PITG_08995|PITG_02002|PITG_04667|PITG_15695|PITG_09728|PITG_18474|PITG_02346|PITG_22434|PITG_11083|PITG_17674|PITG_03970|PIT…	pif:PITG_08584|pif:PITG_03698|pif:PITG_17723|pif:PITG_18509|pif:PITG_14575|pif:PITG_15786|pif:PITG_09610|pif:PITG_09610|pif:PITG_17106|pif:PITG_01614|pif:PITG_16138|pif:PITG_17345|pif:PITG_09042|pif:PITG_02794|pif:PITG_12269|pif:PITG_03764|pif:PITG_18103|pif:PITG_03700|pif:PITG_08314|pif:PITG_02564|pif:PITG_00863|pif:PITG_00295|pif:PITG_11226|pif:PITG_16975|pif:PITG_01248|pif:PITG_08995|pif:PITG_…	9462009|9467645|9466381|9462748|9478679|9475596|9461574|9461574|9466592|9468941|9475296|9464749|9462525|9476813|9473265|9467705|9463029|9467646|9475014|9470173|9472723|9477043|9476379|9469156|9477618|9462486|9479397|9475790|9475444|9470354|9471089|9469805|9468206|9476253|9471230|9467905|9476150|9464014|9474611|9461757|9468626|9467968|9477145|9462844|9467984|9465648|9477288|9479227|9479251|9465450…	http://www.genome.jp/kegg-bin/show_pathway?pif03018/pif:PITG_01248%09red/pif:PITG_02794%09red/pif:PITG_15606%09red/pif:PITG_17674%09red/pif:PITG_08584%09red/pif:PITG_11966%09red/pif:PITG_14874%09red/pif:PITG_18474%09red/pif:PITG_03700%09red/pif:PITG_02002%09red/pif:PITG_01614%09red/pif:PITG_15786%09red/pif:PITG_15529%09red/pif:PITG_14853%09red/pif:PITG_01361%09red/pif:PITG_03764%09red/pif:PITG_18…
Biosynthesis of secondary metabolites	KEGG PATHWAY	pif01110	241	317	0.330433	0.918273	PITG_03698|PITG_02038|PITG_13305|PITG_09815|PITG_11161|PITG_15449|PITG_09402|PITG_09400|PITG_01940|PITG_09566|PITG_06476|PITG_18230|PITG_11767|PITG_10777|PITG_04466|PITG_14456|PITG_05533|PITG_18298|PITG_00720|PITG_00721|PITG_03598|PITG_15615|PITG_12037|PITG_01431|PITG_01430|PITG_15292|PITG_20138|PITG_07283|PITG_21397|PITG_01862|PITG_16280|PITG_05636|PITG_08061|PITG_00806|PITG_16477|PITG_17983|PIT…	pif:PITG_03698|pif:PITG_02038|pif:PITG_13305|pif:PITG_09815|pif:PITG_11161|pif:PITG_15449|pif:PITG_09402|pif:PITG_09400|pif:PITG_01940|pif:PITG_09566|pif:PITG_06476|pif:PITG_18230|pif:PITG_11767|pif:PITG_10777|pif:PITG_04466|pif:PITG_14456|pif:PITG_05533|pif:PITG_18298|pif:PITG_00720|pif:PITG_00721|pif:PITG_03598|pif:PITG_15615|pif:PITG_12037|pif:PITG_01431|pif:PITG_01430|pif:PITG_15292|pif:PITG_…	9467645|9479430|9474440|9474614|9476322|9478514|9474949|9474947|9469483|9461536|9471687|9463563|9470797|9470259|9464320|9479936|9466094|9463133|9472522|9472523|9467550|9465654|9471006|9468794|9468793|9479263|9469986|9471613|9463321|9469329|9465433|9475354|9472757|9472678|9465184|9463869|9476169|9479418|9463065|9480402|9474820|9469482|9480399|9469199|9469305|9465377|9464438|9464019|9470066|9476804…	http://www.genome.jp/kegg-bin/show_pathway?pif01110/pif:PITG_06693%09red/pif:PITG_02925%09red/pif:PITG_14808%09red/pif:PITG_11929%09red/pif:PITG_12053%09red/pif:PITG_11028%09red/pif:PITG_09815%09red/pif:PITG_13749%09red/pif:PITG_07380%09red/pif:PITG_01700%09red/pif:PITG_01564%09red/pif:PITG_00720%09red/pif:PITG_14634%09red/pif:PITG_15449%09red/pif:PITG_07056%09red/pif:PITG_13296%09red/pif:PITG_06…
Fatty acid metabolism	KEGG PATHWAY	pif01212	47	58	0.331585	0.918273	PITG_16478|PITG_19234|PITG_06566|PITG_06570|PITG_16477|PITG_05664|PITG_06574|PITG_07197|PITG_07029|PITG_18706|PITG_06755|PITG_10335|PITG_01208|PITG_15615|PITG_07953|PITG_10922|PITG_15045|PITG_10926|PITG_01695|PITG_11656|PITG_11655|PITG_12578|PITG_08061|PITG_10430|PITG_08704|Novel01081|PITG_06732|PITG_06693|PITG_17406|PITG_14071|PITG_10437|PITG_08744|PITG_04333|PITG_18025|PITG_19718|PITG_02274|PIT…	pif:PITG_16478|pif:PITG_19234|pif:PITG_06566|pif:PITG_06570|pif:PITG_16477|pif:PITG_05664|pif:PITG_06574|pif:PITG_07197|pif:PITG_07029|pif:PITG_18706|pif:PITG_06755|pif:PITG_10335|pif:PITG_01208|pif:PITG_15615|pif:PITG_07953|pif:PITG_10922|pif:PITG_15045|pif:PITG_10926|pif:PITG_01695|pif:PITG_11656|pif:PITG_11655|pif:PITG_12578|pif:PITG_08061|pif:PITG_10430|pif:PITG_08704|pif:PITG_18706|pif:PITG_…	9465185|9467339|9471842|9471846|9465184|9475380|9471848|9465903|9463829|9477165|9463083|9474046|9477581|9465654|9472586|9476112|9475859|9476121|9469097|9470716|9470715|9478401|9472757|9474203|9461676|9477165|9463065|9472428|9471439|9468293|9474204|9461713|9480010|9463910|9470096|9469662|9476721|9467950|9477048|9469527|9463491|9474633|9469255|9463490|9479164|9474210|9461364|	http://www.genome.jp/kegg-bin/show_pathway?pif01212/pif:PITG_06693%09red/pif:PITG_08704%09red/pif:PITG_10335%09red/pif:PITG_14071%09red/pif:PITG_06755%09red/pif:PITG_10430%09red/pif:PITG_16477%09red/pif:PITG_06732%09red/pif:PITG_10437%09red/pif:PITG_01208%09red/pif:PITG_16478%09red/pif:PITG_06566%09red/pif:PITG_18706%09red/pif:PITG_14831%09red/pif:PITG_06570%09red/pif:PITG_06574%09red/pif:PITG_10…
Pentose phosphate pathway	KEGG PATHWAY	pif00030	20	23	0.336265	0.918273	PITG_04665|PITG_02785|PITG_21468|PITG_05636|PITG_19174|PITG_03919|PITG_03992|PITG_01862|Novel01245|PITG_04624|PITG_18414|PITG_20687|PITG_00146|PITG_08598|PITG_02786|PITG_10032|PITG_02038|PITG_01752|PITG_03598|PITG_21397	pif:PITG_04665|pif:PITG_02785|pif:PITG_21468|pif:PITG_05636|pif:PITG_19174|pif:PITG_03919|pif:PITG_03992|pif:PITG_01862|pif:PITG_01752|pif:PITG_04624|pif:PITG_18414|pif:PITG_20687|pif:PITG_00146|pif:PITG_08598|pif:PITG_02786|pif:PITG_10032|pif:PITG_02038|pif:PITG_01752|pif:PITG_03598|pif:PITG_21397|	9475788|9476804|9477892|9475354|9473701|9467857|9467924|9469329|9469230|9475755|9466460|9463663|9476740|9462022|9476805|9474874|9479430|9469230|9467550|9463321|	http://www.genome.jp/kegg-bin/show_pathway?pif00030/pif:PITG_03919%09red/pif:PITG_00146%09red/pif:PITG_21397%09red/pif:PITG_08598%09red/pif:PITG_02038%09red/pif:PITG_01752%09red/pif:PITG_19174%09red/pif:PITG_20687%09red/pif:PITG_04665%09red/pif:PITG_10032%09red/pif:PITG_03992%09red/pif:PITG_21468%09red/pif:PITG_02785%09red/pif:PITG_05636%09red/pif:PITG_02786%09red/pif:PITG_04624%09red/pif:PITG_01…
Glycolysis / Gluconeogenesis	KEGG PATHWAY	pif00010	59	74	0.337464	0.918273	PITG_03698|PITG_10293|PITG_11295|PITG_11605|PITG_01862|PITG_09402|PITG_02038|PITG_09400|PITG_01940|PITG_13305|PITG_03078|PITG_00806|PITG_21743|PITG_20970|PITG_06021|PITG_13296|PITG_19174|PITG_00720|PITG_00721|PITG_03598|PITG_03700|PITG_13116|PITG_06108|PITG_10292|PITG_03277|PITG_10940|PITG_11229|PITG_13749|PITG_14195|PITG_11459|PITG_21313|PITG_02785|PITG_18414|PITG_07405|PITG_01938|PITG_01939|PIT…	pif:PITG_03698|pif:PITG_10293|pif:PITG_11295|pif:PITG_11605|pif:PITG_01862|pif:PITG_09402|pif:PITG_02038|pif:PITG_09400|pif:PITG_01940|pif:PITG_13305|pif:PITG_03078|pif:PITG_00806|pif:PITG_21743|pif:PITG_20970|pif:PITG_06021|pif:PITG_13296|pif:PITG_19174|pif:PITG_00720|pif:PITG_00721|pif:PITG_03598|pif:PITG_03700|pif:PITG_13116|pif:PITG_06108|pif:PITG_10292|pif:PITG_03277|pif:PITG_10940|pif:PITG_…	9467645|9473930|9476447|9470672|9469329|9474949|9479430|9474947|9469483|9474440|9464422|9472678|9472356|9463633|9472200|9462466|9473701|9472522|9472523|9467550|9467646|9472935|9472264|9473929|9464676|9476130|9476382|9461312|9468626|9474805|9477789|9476804|9466460|9480402|9469483|9469482|9480399|9480399|9472834|9472195|9472196|9470923|9476805|9469727|9477623|9478960|9477431|9472200|9477536|9473837…	http://www.genome.jp/kegg-bin/show_pathway?pif00010/pif:PITG_11929%09red/pif:PITG_11229%09red/pif:PITG_06015%09red/pif:PITG_03277%09red/pif:PITG_13749%09red/pif:PITG_06016%09red/pif:PITG_07405%09red/pif:PITG_03700%09red/pif:PITG_00721%09red/pif:PITG_00720%09red/pif:PITG_11605%09red/pif:PITG_09402%09red/pif:PITG_13296%09red/pif:PITG_10292%09red/pif:PITG_10293%09red/pif:PITG_09400%09red/pif:PITG_10…
Fatty acid degradation	KEGG PATHWAY	pif00071	42	52	0.349946	0.918273	PITG_10293|PITG_10292|PITG_19234|PITG_06566|PITG_16477|PITG_05664|PITG_06574|PITG_07197|PITG_06570|PITG_11605|PITG_06755|PITG_10335|PITG_01208|PITG_15615|PITG_07953|PITG_10940|PITG_09848|PITG_11656|PITG_11655|PITG_02853|PITG_11229|PITG_08061|PITG_16478|PITG_10430|PITG_10437|PITG_06732|PITG_06693|PITG_17406|PITG_04934|PITG_08744|PITG_05462|PITG_01253|PITG_11294|PITG_11295|PITG_11293|PITG_01988|PIT…	pif:PITG_10293|pif:PITG_10292|pif:PITG_19234|pif:PITG_06566|pif:PITG_16477|pif:PITG_05664|pif:PITG_06574|pif:PITG_07197|pif:PITG_06570|pif:PITG_11605|pif:PITG_06755|pif:PITG_10335|pif:PITG_01208|pif:PITG_15615|pif:PITG_07953|pif:PITG_10940|pif:PITG_09848|pif:PITG_11656|pif:PITG_11655|pif:PITG_02853|pif:PITG_11229|pif:PITG_08061|pif:PITG_16478|pif:PITG_10430|pif:PITG_10437|pif:PITG_06732|pif:PITG_…	9473930|9473929|9467339|9471842|9465184|9475380|9471848|9465903|9471846|9470672|9463083|9474046|9477581|9465654|9472586|9476130|9474633|9470716|9470715|9476947|9476382|9472757|9465185|9474203|9474204|9463065|9472428|9471439|9479081|9461713|9463469|9477623|9476446|9476447|9476445|9469527|9463491|9469255|9463490|9479164|9474210|9463232|	http://www.genome.jp/kegg-bin/show_pathway?pif00071/pif:PITG_06693%09red/pif:PITG_10335%09red/pif:PITG_06755%09red/pif:PITG_10430%09red/pif:PITG_16477%09red/pif:PITG_06732%09red/pif:PITG_04934%09red/pif:PITG_10437%09red/pif:PITG_11605%09red/pif:PITG_01208%09red/pif:PITG_16478%09red/pif:PITG_10293%09red/pif:PITG_07953%09red/pif:PITG_06570%09red/pif:PITG_10940%09red/pif:PITG_06574%09red/pif:PITG_05…
Protein processing in endoplasmic reticulum	KEGG PATHWAY	pif04141	92	119	0.365182	0.918273	PITG_05781|PITG_03694|PITG_22566|PITG_08469|PITG_07201|PITG_00527|PITG_03594|PITG_00089|PITG_16137|PITG_10149|PITG_09965|PITG_05498|PITG_06885|PITG_03199|PITG_16528|PITG_15998|PITG_19537|PITG_18089|PITG_12881|PITG_14939|PITG_20714|PITG_18934|PITG_15358|PITG_00632|PITG_06992|PITG_00505|PITG_13151|PITG_12948|PITG_12120|PITG_13434|PITG_11712|PITG_01855|PITG_22667|PITG_19557|PITG_01858|PITG_06657|PIT…	pif:PITG_05781|pif:PITG_03694|pif:PITG_22566|pif:PITG_08469|pif:PITG_07201|pif:PITG_00527|pif:PITG_03594|pif:PITG_02068|pif:PITG_16137|pif:PITG_10149|pif:PITG_09965|pif:PITG_05498|pif:PITG_06885|pif:PITG_03199|pif:PITG_16528|pif:PITG_15998|pif:PITG_19537|pif:PITG_18089|pif:PITG_12881|pif:PITG_14939|pif:PITG_20714|pif:PITG_18934|pif:PITG_15358|pif:PITG_00632|pif:PITG_06992|pif:PITG_00505|pif:PITG_…	9471901|9467641|9468025|9475160|9465906|9477492|9467547|9478633|9475295|9461240|9474733|9463501|9463696|9464605|9465308|9473794|9467189|9463015|9478191|9468116|9466903|9467232|9476044|9479569|9463799|9477475|9472968|9478457|9473130|9477999|9470758|9469323|9472559|9467137|9469326|9472000|9473378|9475027|9472002|9475330|9471174|9471173|9463504|9474862|9464622|9477101|9464544|9471239|9466745|9470769…	http://www.genome.jp/kegg-bin/show_pathway?pif04141/pif:PITG_21027%09red/pif:PITG_08469%09red/pif:PITG_02068%09red/pif:PITG_11704%09red/pif:PITG_03199%09red/pif:PITG_19557%09red/pif:PITG_16137%09red/pif:PITG_12260%09red/pif:PITG_03694%09red/pif:PITG_02329%09red/pif:PITG_03075%09red/pif:PITG_05781%09red/pif:PITG_18107%09red/pif:PITG_15358%09red/pif:PITG_11537%09red/pif:PITG_09453%09red/pif:PITG_12…
Nicotinate and nicotinamide metabolism	KEGG PATHWAY	pif00760	11	12	0.365938	0.918273	PITG_19932|PITG_05520|PITG_06352|PITG_17711|PITG_13347|PITG_02750|PITG_07911|PITG_07904|PITG_13991|PITG_16203|Novel00216	pif:PITG_19932|pif:PITG_05520|pif:PITG_06352|pif:PITG_17711|pif:PITG_13347|pif:PITG_02750|pif:PITG_07911|pif:PITG_07904|pif:PITG_13991|pif:PITG_16203|pif:PITG_07911|	9480492|9466085|9471501|9462723|9474478|9476690|9462351|9462346|9461840|9465377|9462351|	http://www.genome.jp/kegg-bin/show_pathway?pif00760/pif:PITG_05520%09red/pif:PITG_02750%09red/pif:PITG_19932%09red/pif:PITG_07911%09red/pif:PITG_13991%09red/pif:PITG_17711%09red/pif:PITG_07904%09red/pif:PITG_16203%09red/pif:PITG_13347%09red/pif:PITG_06352%09red
Propanoate metabolism	KEGG PATHWAY	pif00640	21	25	0.370855	0.918273	PITG_00623|PITG_16478|PITG_09848|PITG_00720|PITG_00721|PITG_02112|PITG_02115|Novel01081|PITG_16005|PITG_08881|PITG_06693|PITG_01808|PITG_17406|PITG_14071|PITG_01783|PITG_18706|PITG_22865|PITG_02026|PITG_00719|PITG_05347|PITG_05225	pif:PITG_00623|pif:PITG_16478|pif:PITG_09848|pif:PITG_00720|pif:PITG_00721|pif:PITG_02112|pif:PITG_02115|pif:PITG_18706|pif:PITG_16005|pif:PITG_08881|pif:PITG_06693|pif:PITG_01808|pif:PITG_17406|pif:PITG_14071|pif:PITG_01783|pif:PITG_18706|pif:PITG_22865|pif:PITG_02026|pif:PITG_00719|pif:PITG_05347|pif:PITG_05225|	9479560|9465185|9474633|9472522|9472523|9478650|9478653|9477165|9473801|9462149|9472428|9469277|9471439|9468293|9469255|9477165|9461978|9479418|9472521|9463210|9466065|	http://www.genome.jp/kegg-bin/show_pathway?pif00640/pif:PITG_18706%09red/pif:PITG_06693%09red/pif:PITG_16005%09red/pif:PITG_01783%09red/pif:PITG_05225%09red/pif:PITG_08881%09red/pif:PITG_05347%09red/pif:PITG_14071%09red/pif:PITG_02112%09red/pif:PITG_22865%09red/pif:PITG_00721%09red/pif:PITG_00720%09red/pif:PITG_02026%09red/pif:PITG_01808%09red/pif:PITG_17406%09red/pif:PITG_00719%09red/pif:PITG_00…
2-Oxocarboxylic acid metabolism	KEGG PATHWAY	pif01210	17	20	0.381852	0.918273	PITG_03593|PITG_02925|PITG_02256|PITG_15449|PITG_03599|PITG_18048|PITG_05861|PITG_20759|PITG_07056|PITG_23158|PITG_02740|PITG_02852|PITG_12053|PITG_22685|PITG_00028|PITG_03101|PITG_01564	pif:PITG_03593|pif:PITG_02925|pif:PITG_02256|pif:PITG_15449|pif:PITG_03599|pif:PITG_18048|pif:PITG_05861|pif:PITG_20759|pif:PITG_07056|pif:PITG_23158|pif:PITG_02740|pif:PITG_02852|pif:PITG_12053|pif:PITG_22685|pif:PITG_00028|pif:PITG_03101|pif:PITG_01564|	9467546|9476997|9469644|9478514|9467551|9462981|9472051|9466846|9464019|9467220|9476684|9476946|9471021|9469305|9479473|9464438|9468907|	http://www.genome.jp/kegg-bin/show_pathway?pif01210/pif:PITG_02925%09red/pif:PITG_12053%09red/pif:PITG_03101%09red/pif:PITG_02256%09red/pif:PITG_05861%09red/pif:PITG_20759%09red/pif:PITG_23158%09red/pif:PITG_00028%09red/pif:PITG_07056%09red/pif:PITG_02852%09red/pif:PITG_01564%09red/pif:PITG_22685%09red/pif:PITG_15449%09red/pif:PITG_03593%09red/pif:PITG_18048%09red/pif:PITG_03599%09red/pif:PITG_02…
Butanoate metabolism	KEGG PATHWAY	pif00650	13	15	0.394047	0.918273	PITG_02594|PITG_00623|PITG_08061|PITG_21128|PITG_02740|PITG_21214|PITG_16477|PITG_06693|PITG_17406|PITG_01783|PITG_12495|PITG_00747|PITG_05225	pif:PITG_02594|pif:PITG_00623|pif:PITG_08061|pif:PITG_21128|pif:PITG_02740|pif:PITG_21214|pif:PITG_16477|pif:PITG_06693|pif:PITG_17406|pif:PITG_01783|pif:PITG_12495|pif:PITG_00747|pif:PITG_05225|	9478853|9479560|9472757|9466866|9476684|9466713|9465184|9472428|9471439|9469255|9478328|9472548|9466065|	http://www.genome.jp/kegg-bin/show_pathway?pif00650/pif:PITG_06693%09red/pif:PITG_17406%09red/pif:PITG_01783%09red/pif:PITG_00747%09red/pif:PITG_02740%09red/pif:PITG_05225%09red/pif:PITG_02594%09red/pif:PITG_16477%09red/pif:PITG_08061%09red/pif:PITG_21214%09red/pif:PITG_00623%09red/pif:PITG_12495%09red/pif:PITG_21128%09red
Glycerophospholipid metabolism	KEGG PATHWAY	pif00564	38	48	0.394866	0.918273	PITG_22947|PITG_00284|PITG_17041|PITG_18707|PITG_17003|PITG_08460|PITG_18185|PITG_07638|PITG_14699|PITG_18374|PITG_06719|PITG_01103|PITG_15903|PITG_14591|PITG_14967|PITG_14966|PITG_15904|PITG_00570|PITG_03443|PITG_12106|PITG_03371|PITG_01330|PITG_01332|PITG_07077|PITG_21336|PITG_00701|PITG_10026|PITG_14669|PITG_02842|PITG_18007|PITG_00417|PITG_13842|PITG_19550|PITG_03438|PITG_03002|PITG_03651|PIT…	pif:PITG_22947|pif:PITG_00284|pif:PITG_17041|pif:PITG_18707|pif:PITG_17003|pif:PITG_08460|pif:PITG_18185|pif:PITG_07638|pif:PITG_14699|pif:PITG_18374|pif:PITG_06719|pif:PITG_01103|pif:PITG_15903|pif:PITG_14589|pif:PITG_14967|pif:PITG_14966|pif:PITG_15904|pif:PITG_00570|pif:PITG_03443|pif:PITG_12106|pif:PITG_03371|pif:PITG_01330|pif:PITG_01332|pif:PITG_07077|pif:PITG_21336|pif:PITG_00701|pif:PITG_…	9470707|9477033|9469208|9477166|9469174|9475152|9466444|9462679|9478942|9463525|9463052|9473500|9475692|9478693|9468140|9468139|9475693|9477692|9467406|9473116|9464527|9479196|9479197|9464039|9466690|9479633|9474868|9462679|9476937|9463894|9477233|9461471|9467130|9467401|9464362|9467603|9474724|9468139|	http://www.genome.jp/kegg-bin/show_pathway?pif00564/pif:PITG_03371%09red/pif:PITG_17003%09red/pif:PITG_09954%09red/pif:PITG_03443%09red/pif:PITG_00570%09red/pif:PITG_10026%09red/pif:PITG_08460%09red/pif:PITG_19550%09red/pif:PITG_00417%09red/pif:PITG_06719%09red/pif:PITG_18707%09red/pif:PITG_18374%09red/pif:PITG_13842%09red/pif:PITG_01103%09red/pif:PITG_15904%09red/pif:PITG_15903%09red/pif:PITG_03…
Ether lipid metabolism	KEGG PATHWAY	pif00565	16	19	0.398988	0.918273	PITG_07077|PITG_03002|PITG_14669|PITG_18007|PITG_03651|PITG_00284|PITG_21067|PITG_20138|PITG_09954|PITG_02842|PITG_18185|PITG_07638|PITG_12106|PITG_18374|PITG_01330|PITG_01332	pif:PITG_07077|pif:PITG_03002|pif:PITG_07638|pif:PITG_18007|pif:PITG_03651|pif:PITG_00284|pif:PITG_21067|pif:PITG_20138|pif:PITG_09954|pif:PITG_02842|pif:PITG_18185|pif:PITG_07638|pif:PITG_12106|pif:PITG_18374|pif:PITG_01330|pif:PITG_01332|	9464039|9464362|9462679|9463894|9467603|9477033|9466823|9469986|9474724|9476937|9466444|9462679|9473116|9463525|9479196|9479197|	http://www.genome.jp/kegg-bin/show_pathway?pif00565/pif:PITG_01330%09red/pif:PITG_01332%09red/pif:PITG_12106%09red/pif:PITG_09954%09red/pif:PITG_07638%09red/pif:PITG_21067%09red/pif:PITG_20138%09red/pif:PITG_18185%09red/pif:PITG_18007%09red/pif:PITG_02842%09red/pif:PITG_18374%09red/pif:PITG_03651%09red/pif:PITG_07077%09red/pif:PITG_00284%09red/pif:PITG_03002%09red
Purine metabolism	KEGG PATHWAY	pif00230	84	110	0.405852	0.918273	PITG_20792|PITG_15505|PITG_09425|PITG_14613|PITG_05998|PITG_03795|PITG_09273|PITG_12877|PITG_13404|PITG_09400|PITG_02420|PITG_03056|PITG_21077|PITG_11365|PITG_09712|PITG_05585|PITG_07405|PITG_18377|PITG_07024|PITG_18373|PITG_06352|PITG_19656|PITG_00636|PITG_18727|PITG_16659|PITG_19174|PITG_03764|PITG_08173|PITG_15868|PITG_20629|PITG_07911|PITG_04885|PITG_00211|PITG_17906|PITG_09726|PITG_16855|PIT…	pif:PITG_20792|pif:PITG_15505|pif:PITG_09425|pif:PITG_14613|pif:PITG_05998|pif:PITG_03795|pif:PITG_09273|pif:PITG_12877|pif:PITG_13404|pif:PITG_09400|pif:PITG_02420|pif:PITG_03056|pif:PITG_21077|pif:PITG_11365|pif:PITG_09712|pif:PITG_05585|pif:PITG_07405|pif:PITG_18377|pif:PITG_07024|pif:PITG_18373|pif:PITG_06352|pif:PITG_19656|pif:PITG_00636|pif:PITG_18727|pif:PITG_16659|pif:PITG_19174|pif:PITG_…	9480047|9478563|9462556|9478717|9472179|9467734|9461754|9478187|9477971|9474947|9469870|9464401|9466881|9473443|9470341|9466143|9480402|9463528|9463824|9463524|9471501|9467082|9479573|9477269|9465290|9473701|9467705|9464262|9475661|9480204|9462351|9478792|9476885|9464091|9470352|9469418|9464504|9463228|9463321|9479446|9474803|9480240|9467553|9465306|9476769|9474945|9465289|9466865|9477898|9463869…	http://www.genome.jp/kegg-bin/show_pathway?pif00230/pif:PITG_08761%09red/pif:PITG_16698%09red/pif:PITG_16658%09red/pif:PITG_00177%09red/pif:PITG_03347%09red/pif:PITG_16659%09red/pif:PITG_18113%09red/pif:PITG_00571%09red/pif:PITG_00701%09red/pif:PITG_14613%09red/pif:PITG_09726%09red/pif:PITG_12877%09red/pif:PITG_03067%09red/pif:PITG_20629%09red/pif:PITG_20792%09red/pif:PITG_20775%09red/pif:PITG_01…
DNA replication	KEGG PATHWAY	pif03030	31	39	0.406779	0.918273	PITG_15505|PITG_04614|PITG_05302|PITG_19314|PITG_03056|PITG_05585|PITG_13792|PITG_18237|PITG_14397|PITG_04710|PITG_11812|PITG_15868|PITG_03624|PITG_16698|PITG_12346|PITG_13336|PITG_16691|PITG_20527|PITG_05679|PITG_04527|PITG_04709|PITG_18696|PITG_07546|PITG_05369|PITG_03389|PITG_08326|PITG_11912|PITG_07644|PITG_15053|PITG_07399|PITG_02054	pif:PITG_15505|pif:PITG_04614|pif:PITG_05302|pif:PITG_19314|pif:PITG_03056|pif:PITG_05585|pif:PITG_13792|pif:PITG_18237|pif:PITG_14397|pif:PITG_04710|pif:PITG_11812|pif:PITG_15868|pif:PITG_03624|pif:PITG_16698|pif:PITG_12346|pif:PITG_13336|pif:PITG_16691|pif:PITG_20527|pif:PITG_05679|pif:PITG_04527|pif:PITG_04709|pif:PITG_18696|pif:PITG_07546|pif:PITG_05369|pif:PITG_03389|pif:PITG_08326|pif:PITG_…	9478563|9475749|9462927|9467285|9464401|9466143|9461431|9463570|9479879|9475909|9470825|9475661|9467576|9465489|9478212|9474470|9465483|9480240|9475394|9475518|9475908|9477160|9465744|9463228|9464543|9475026|9470909|9462685|9475867|9480398|9479446|	http://www.genome.jp/kegg-bin/show_pathway?pif03030/pif:PITG_13336%09red/pif:PITG_04614%09red/pif:PITG_15053%09red/pif:PITG_15505%09red/pif:PITG_03624%09red/pif:PITG_07644%09red/pif:PITG_20527%09red/pif:PITG_15868%09red/pif:PITG_18237%09red/pif:PITG_13792%09red/pif:PITG_16698%09red/pif:PITG_07546%09red/pif:PITG_04709%09red/pif:PITG_05679%09red/pif:PITG_16691%09red/pif:PITG_11912%09red/pif:PITG_11…
Tryptophan metabolism	KEGG PATHWAY	pif00380	15	18	0.417261	0.918273	PITG_11605|PITG_11229|PITG_08061|PITG_01253|PITG_19191|PITG_15248|PITG_10590|PITG_03678|PITG_15292|PITG_06693|PITG_17406|PITG_10940|PITG_01783|PITG_05462|PITG_16966	pif:PITG_11605|pif:PITG_11229|pif:PITG_08061|pif:PITG_01253|pif:PITG_19191|pif:PITG_15248|pif:PITG_10590|pif:PITG_03678|pif:PITG_15292|pif:PITG_06693|pif:PITG_17406|pif:PITG_10940|pif:PITG_01783|pif:PITG_05462|pif:PITG_16966|	9470672|9476382|9472757|9477623|9476460|9479063|9474416|9467628|9479263|9472428|9471439|9476130|9469255|9463469|9469148|	http://www.genome.jp/kegg-bin/show_pathway?pif00380/pif:PITG_06693%09red/pif:PITG_17406%09red/pif:PITG_01783%09red/pif:PITG_10940%09red/pif:PITG_19191%09red/pif:PITG_01253%09red/pif:PITG_11229%09red/pif:PITG_08061%09red/pif:PITG_16966%09red/pif:PITG_10590%09red/pif:PITG_03678%09red/pif:PITG_11605%09red/pif:PITG_15248%09red/pif:PITG_15292%09red/pif:PITG_05462%09red
Amino sugar and nucleotide sugar metabolism	KEGG PATHWAY	pif00520	27	34	0.420542	0.918273	PITG_16359|PITG_01862|PITG_10010|PITG_06476|PITG_10315|PITG_18375|PITG_11767|PITG_06021|PITG_06022|PITG_12228|PITG_21132|PITG_03027|PITG_03961|PITG_21313|PITG_20465|PITG_02122|PITG_11097|PITG_18414|PITG_14170|PITG_06015|PITG_06016|PITG_19774|PITG_14642|PITG_15873|PITG_19023|PITG_19174|PITG_13486	pif:PITG_16359|pif:PITG_01862|pif:PITG_10010|pif:PITG_06476|pif:PITG_10315|pif:PITG_18375|pif:PITG_11767|pif:PITG_06021|pif:PITG_06021|pif:PITG_12228|pif:PITG_21132|pif:PITG_03027|pif:PITG_03961|pif:PITG_21313|pif:PITG_20465|pif:PITG_02122|pif:PITG_11097|pif:PITG_18414|pif:PITG_14170|pif:PITG_06015|pif:PITG_06016|pif:PITG_19774|pif:PITG_14642|pif:PITG_15873|pif:PITG_19023|pif:PITG_19174|pif:PITG_…	9465002|9469329|9474852|9471687|9473946|9463526|9470797|9472200|9472200|9473227|9466870|9464375|9467899|9477789|9480160|9478659|9476265|9466460|9468605|9472195|9472196|9470066|9478740|9475666|9477573|9473701|9461900|	http://www.genome.jp/kegg-bin/show_pathway?pif00520/pif:PITG_11767%09red/pif:PITG_10315%09red/pif:PITG_13486%09red/pif:PITG_06016%09red/pif:PITG_03027%09red/pif:PITG_20465%09red/pif:PITG_02122%09red/pif:PITG_06476%09red/pif:PITG_19023%09red/pif:PITG_18375%09red/pif:PITG_18414%09red/pif:PITG_12228%09red/pif:PITG_16359%09red/pif:PITG_01862%09red/pif:PITG_03961%09red/pif:PITG_06021%09red/pif:PITG_06…
Pyruvate metabolism	KEGG PATHWAY	pif00620	35	45	0.432314	0.918273	PITG_13614|PITG_11065|PITG_09400|PITG_21117|PITG_11605|PITG_18706|PITG_00720|PITG_00721|PITG_06604|PITG_06108|PITG_03721|PITG_03277|PITG_03441|PITG_11229|PITG_03440|PITG_10940|PITG_03724|PITG_15476|PITG_12946|Novel01081|PITG_07405|PITG_14071|PITG_06448|PITG_11929|PITG_19802|PITG_01253|PITG_09393|PITG_00458|PITG_19161|PITG_18935|PITG_15359|PITG_01689|PITG_01783|PITG_05462|PITG_00719	pif:PITG_13614|pif:PITG_11065|pif:PITG_09400|pif:PITG_21117|pif:PITG_11605|pif:PITG_18706|pif:PITG_00720|pif:PITG_00721|pif:PITG_06604|pif:PITG_06108|pif:PITG_03724|pif:PITG_03277|pif:PITG_03441|pif:PITG_11229|pif:PITG_03440|pif:PITG_10940|pif:PITG_03724|pif:PITG_15476|pif:PITG_12946|pif:PITG_18706|pif:PITG_07405|pif:PITG_14071|pif:PITG_06448|pif:PITG_11929|pif:PITG_19802|pif:PITG_01253|pif:PITG_…	9462248|9476241|9474947|9463351|9470672|9477165|9472522|9472523|9471954|9472264|9467667|9464676|9467404|9476382|9467403|9476130|9467667|9478538|9478455|9477165|9480402|9468293|9471667|9470923|9469727|9477623|9474945|9477431|9477536|9467233|9476045|9469091|9469255|9463469|9472521|	http://www.genome.jp/kegg-bin/show_pathway?pif00620/pif:PITG_03441%09red/pif:PITG_03440%09red/pif:PITG_03724%09red/pif:PITG_03277%09red/pif:PITG_07405%09red/pif:PITG_00721%09red/pif:PITG_11065%09red/pif:PITG_11605%09red/pif:PITG_09400%09red/pif:PITG_18706%09red/pif:PITG_10940%09red/pif:PITG_19802%09red/pif:PITG_19161%09red/pif:PITG_01689%09red/pif:PITG_11929%09red/pif:PITG_05462%09red/pif:PITG_01…

## Sheet: Table S9B
Top 30 KEGG pathway in AZD sample
#Term	Database	ID	Input number	Background number	P-Value	Corrected P-Value	Input	KEGG_ID/KO	Entrez_ID	Hyperlink
Biosynthesis of amino acids	KEGG PATHWAY	pif01230	99	118	0.156319	0.95639	PITG_03698|PITG_09815|PITG_10777|PITG_09817|PITG_15449|PITG_13262|PITG_09402|PITG_09400|PITG_01940|PITG_14697|PITG_14696|PITG_03593|PITG_03598|PITG_03599|PITG_02049|PITG_05551|PITG_17925|PITG_02735|PITG_05636|PITG_00806|PITG_07405|PITG_01938|PITG_04851|PITG_07400|PITG_17032|PITG_22685|PITG_03101|PITG_07056|PITG_21397|PITG_02785|PITG_02786|PITG_09393|PITG_03992|PITG_16048|PITG_14180|PITG_01195|PIT…	pif:PITG_03698|pif:PITG_09815|pif:PITG_10777|pif:PITG_09817|pif:PITG_15449|pif:PITG_13262|pif:PITG_09402|pif:PITG_09400|pif:PITG_01940|pif:PITG_14697|pif:PITG_14696|pif:PITG_03593|pif:PITG_03598|pif:PITG_03599|pif:PITG_02049|pif:PITG_05551|pif:PITG_17925|pif:PITG_02735|pif:PITG_05636|pif:PITG_00806|pif:PITG_07405|pif:PITG_01940|pif:PITG_04851|pif:PITG_07400|pif:PITG_17032|pif:PITG_22685|pif:PITG_…	9467645|9474614|9470259|9474616|9478514|9462438|9474949|9474947|9469483|9478940|9478939|9467546|9467550|9467551|9479441|9466113|9464107|9476679|9475354|9472678|9480402|9469483|9478755|9480399|9469199|9469305|9464438|9464019|9463321|9476804|9476805|9474945|9467924|9473837|9468615|9477405|9477969|9469230|9471282|9469230|9473845|9478732|9467390|9473170|9467572|9472935|9476532|9479473|9478061|9464320…	http://www.genome.jp/kegg-bin/show_pathway?pif01230/pif:PITG_12053%09red/pif:PITG_01245%09red/pif:PITG_09815%09red/pif:PITG_13749%09red/pif:PITG_09817%09red/pif:PITG_06267%09red/pif:PITG_14634%09red/pif:PITG_15449%09red/pif:PITG_07056%09red/pif:PITG_06518%09red/pif:PITG_09393%09red/pif:PITG_20759%09red/pif:PITG_00806%09red/pif:PITG_19495%09red/pif:PITG_01804%09red/pif:PITG_03698%09red/pif:PITG_13…
Pyrimidine metabolism	KEGG PATHWAY	pif00240	63	73	0.176117	0.95639	PITG_20559|PITG_20792|PITG_17289|PITG_15505|PITG_09425|PITG_14613|PITG_05998|PITG_03795|PITG_12877|PITG_13404|PITG_02420|PITG_21077|PITG_11365|PITG_09712|PITG_02621|PITG_16116|PITG_09635|PITG_07175|Novel00988|PITG_18727|PITG_03764|PITG_02221|PITG_15868|PITG_06749|PITG_03601|PITG_02054|PITG_16698|PITG_00765|PITG_05369|PITG_15659|PITG_10452|PITG_20527|PITG_08173|PITG_18452|PITG_16659|PITG_16658|PIT…	pif:PITG_20559|pif:PITG_20792|pif:PITG_17289|pif:PITG_15505|pif:PITG_09425|pif:PITG_14613|pif:PITG_05998|pif:PITG_03795|pif:PITG_12877|pif:PITG_13404|pif:PITG_02420|pif:PITG_21077|pif:PITG_11365|pif:PITG_09712|pif:PITG_02621|pif:PITG_16116|pif:PITG_09635|pif:PITG_07175|pif:PITG_10454|pif:PITG_18727|pif:PITG_03764|pif:PITG_02221|pif:PITG_15868|pif:PITG_06749|pif:PITG_03601|pif:PITG_02054|pif:PITG_…	9480150|9480047|9466528|9478563|9462556|9478717|9472179|9467734|9478187|9477971|9469870|9466881|9473443|9470341|9478876|9475275|9470274|9465892|9474220|9477269|9467705|9469612|9475661|9463079|9467553|9479446|9465489|9472566|9463228|9475412|9474220|9480240|9464262|9471076|9465290|9465289|9467993|9465306|9478643|9475076|9461543|9461730|9463048|9465377|9465483|9461561|9462351|9475773|9464474|9469220…	http://www.genome.jp/kegg-bin/show_pathway?pif00240/pif:PITG_08761%09red/pif:PITG_16658%09red/pif:PITG_01913%09red/pif:PITG_06977%09red/pif:PITG_03601%09red/pif:PITG_02221%09red/pif:PITG_18113%09red/pif:PITG_10454%09red/pif:PITG_14613%09red/pif:PITG_12877%09red/pif:PITG_20629%09red/pif:PITG_02420%09red/pif:PITG_03764%09red/pif:PITG_18452%09red/pif:PITG_20527%09red/pif:PITG_15868%09red/pif:PITG_20…
Proteasome	KEGG PATHWAY	pif03050	35	38	0.182409	0.95639	PITG_11063|PITG_18446|PITG_02339|PITG_01094|PITG_08676|PITG_08014|PITG_12185|PITG_07887|PITG_18748|PITG_08210|PITG_01797|PITG_00172|PITG_10929|PITG_03843|PITG_10169|PITG_10513|PITG_12122|PITG_03150|PITG_09706|PITG_16671|PITG_19535|PITG_20599|PITG_18731|PITG_03220|PITG_00613|PITG_03081|PITG_02191|PITG_01389|PITG_07903|PITG_00633|PITG_00229|PITG_15890|PITG_10883|PITG_11626|PITG_00014	pif:PITG_11063|pif:PITG_18446|pif:PITG_02339|pif:PITG_01094|pif:PITG_08676|pif:PITG_08014|pif:PITG_12185|pif:PITG_07887|pif:PITG_18748|pif:PITG_08210|pif:PITG_01797|pif:PITG_00172|pif:PITG_10929|pif:PITG_03843|pif:PITG_10169|pif:PITG_10513|pif:PITG_12122|pif:PITG_03150|pif:PITG_09706|pif:PITG_16671|pif:PITG_19535|pif:PITG_20599|pif:PITG_18731|pif:PITG_03220|pif:PITG_00613|pif:PITG_03081|pif:PITG_…	9476239|9471072|9469798|9473492|9461406|9472637|9473192|9462330|9477286|9464297|9469269|9476764|9476115|9467780|9461342|9474271|9473132|9464561|9470335|9465301|9467188|9480093|9477270|9464624|9477731|9464425|9469584|9468756|9462345|9479570|9476903|9475681|9476082|9470689|9479461|	http://www.genome.jp/kegg-bin/show_pathway?pif03050/pif:PITG_00172%09red/pif:PITG_03081%09red/pif:PITG_07887%09red/pif:PITG_01389%09red/pif:PITG_03150%09red/pif:PITG_02339%09red/pif:PITG_18748%09red/pif:PITG_11063%09red/pif:PITG_09706%09red/pif:PITG_10513%09red/pif:PITG_03843%09red/pif:PITG_10169%09red/pif:PITG_19535%09red/pif:PITG_11626%09red/pif:PITG_08210%09red/pif:PITG_12185%09red/pif:PITG_08…
Lysine degradation	KEGG PATHWAY	pif00310	21	21	0.186557	0.95639	PITG_17406|PITG_11605|PITG_01783|PITG_15705|PITG_01253|PITG_06674|PITG_11229|PITG_19191|PITG_14137|PITG_06693|PITG_22743|PITG_19690|PITG_00145|PITG_05692|PITG_10940|PITG_22928|PITG_05462|PITG_16966|PITG_03530|Novel01669|PITG_18012	pif:PITG_17406|pif:PITG_11605|pif:PITG_01783|pif:PITG_15705|pif:PITG_01253|pif:PITG_06674|pif:PITG_11229|pif:PITG_19191|pif:PITG_14137|pif:PITG_06693|pif:PITG_22743|pif:PITG_19690|pif:PITG_00145|pif:PITG_05692|pif:PITG_10940|pif:PITG_22928|pif:PITG_05462|pif:PITG_16966|pif:PITG_03530|pif:PITG_10940|pif:PITG_18012|	9471439|9470672|9469255|9475453|9477623|9472017|9476382|9476460|9468582|9472428|9475511|9470079|9476739|9475488|9476130|9476310|9463469|9469148|9467489|9476130|9463899|	http://www.genome.jp/kegg-bin/show_pathway?pif00310/pif:PITG_06693%09red/pif:PITG_00145%09red/pif:PITG_17406%09red/pif:PITG_01783%09red/pif:PITG_10940%09red/pif:PITG_03530%09red/pif:PITG_18012%09red/pif:PITG_01253%09red/pif:PITG_19690%09red/pif:PITG_19191%09red/pif:PITG_16966%09red/pif:PITG_05692%09red/pif:PITG_14137%09red/pif:PITG_11229%09red/pif:PITG_06674%09red/pif:PITG_11605%09red/pif:PITG_05…
RNA transport	KEGG PATHWAY	pif03013	99	120	0.186947	0.95639	PITG_04553|PITG_17724|PITG_02338|PITG_20386|PITG_12489|PITG_12483|PITG_03799|PITG_07047|PITG_16131|PITG_02730|PITG_13600|PITG_13607|PITG_13605|PITG_05434|PITG_09705|PITG_18244|PITG_21393|PITG_03999|PITG_16121|PITG_03993|PITG_14587|PITG_12797|PITG_00035|PITG_10916|PITG_13460|PITG_09932|PITG_22541|PITG_15781|PITG_01591|PITG_21661|PITG_19780|PITG_10167|PITG_10480|PITG_04640|PITG_10105|PITG_18518|PIT…	pif:PITG_04553|pif:PITG_17724|pif:PITG_02338|pif:PITG_20386|pif:PITG_12489|pif:PITG_12483|pif:PITG_03799|pif:PITG_07047|pif:PITG_16131|pif:PITG_02730|pif:PITG_13600|pif:PITG_13607|pif:PITG_13605|pif:PITG_05434|pif:PITG_09705|pif:PITG_18244|pif:PITG_21393|pif:PITG_03999|pif:PITG_16121|pif:PITG_03993|pif:PITG_14587|pif:PITG_12797|pif:PITG_00035|pif:PITG_10916|pif:PITG_13460|pif:PITG_09932|pif:PITG_…	9475537|9466383|9469797|9480518|9478319|9478313|9467738|9464010|9475289|9476674|9462235|9462242|9462240|9463446|9470334|9463576|9463342|9478590|9475280|9467925|9478691|9478122|9476538|9476110|9461877|9474704|9468040|9475590|9468926|9477782|9470068|9461340|9474243|9475767|9461198|9462754|9477396|9463342|9465817|9477996|9476351|9465952|9475767|9475029|9467868|9464650|9472221|9465783|9461768|9478031…	http://www.genome.jp/kegg-bin/show_pathway?pif03013/pif:PITG_20194%09red/pif:PITG_01248%09red/pif:PITG_05434%09red/pif:PITG_10416%09red/pif:PITG_02476%09red/pif:PITG_19551%09red/pif:PITG_07047%09red/pif:PITG_16131%09red/pif:PITG_19129%09red/pif:PITG_22541%09red/pif:PITG_02580%09red/pif:PITG_00262%09red/pif:PITG_14587%09red/pif:PITG_11630%09red/pif:PITG_18424%09red/pif:PITG_10480%09red/pif:PITG_03…
Ribosome	KEGG PATHWAY	pif03010	91	111	0.211122	0.95639	PITG_08548|PITG_03916|PITG_20795|PITG_20798|PITG_01943|PITG_10202|PITG_09563|PITG_03294|PITG_11766|PITG_06771|PITG_00523|PITG_03768|PITG_19157|PITG_09627|PITG_10146|PITG_03353|PITG_13312|PITG_08703|PITG_04487|PITG_01833|PITG_09555|PITG_09552|PITG_19007|PITG_03762|PITG_16757|PITG_03221|PITG_00631|PITG_13676|PITG_06995|PITG_11099|PITG_09540|PITG_10193|PITG_16198|PITG_03239|PITG_15638|PITG_03235|PIT…	pif:PITG_08548|pif:PITG_03916|pif:PITG_20795|pif:PITG_20798|pif:PITG_01943|pif:PITG_10202|pif:PITG_09563|pif:PITG_03294|pif:PITG_11766|pif:PITG_06771|pif:PITG_00523|pif:PITG_03768|pif:PITG_19157|pif:PITG_09627|pif:PITG_10146|pif:PITG_03353|pif:PITG_13312|pif:PITG_08703|pif:PITG_04487|pif:PITG_01833|pif:PITG_09555|pif:PITG_09552|pif:PITG_19007|pif:PITG_03762|pif:PITG_16757|pif:PITG_03221|pif:PITG_…	9475231|9467854|9480050|9480053|9469486|9461371|9461533|9464693|9470796|9463099|9477488|9467709|9477532|9470268|9461237|9464510|9474447|9461675|9464340|9469303|9461529|9461526|9477561|9467703|9468978|9464625|9479568|9462296|9463801|9476267|9461516|9461362|9465372|9464643|9475313|9464639|9473362|9477589|9467385|9473361|9462217|9462546|9478456|9478969|9461502|9478157|9480440|9480441|9465890|9475979…	http://www.genome.jp/kegg-bin/show_pathway?pif03010/pif:PITG_08703%09red/pif:PITG_12745%09red/pif:PITG_03353%09red/pif:PITG_03768%09red/pif:PITG_02578%09red/pif:PITG_20116%09red/pif:PITG_19121%09red/pif:PITG_09506%09red/pif:PITG_19280%09red/pif:PITG_03294%09red/pif:PITG_03477%09red/pif:PITG_20189%09red/pif:PITG_20188%09red/pif:PITG_20264%09red/pif:PITG_15697%09red/pif:PITG_11734%09red/pif:PITG_00…
Ribosome biogenesis in eukaryotes	KEGG PATHWAY	pif03008	63	75	0.218176	0.95639	PITG_05445|PITG_17724|PITG_00597|PITG_02593|PITG_06263|PITG_22541|PITG_12871|PITG_03818|PITG_12932|PITG_12931|PITG_16556|PITG_07308|PITG_13380|PITG_00787|PITG_06667|PITG_19671|PITG_07174|PITG_08447|PITG_04887|PITG_09222|PITG_13300|PITG_17205|PITG_12305|PITG_21600|PITG_08338|PITG_10819|PITG_19178|PITG_15652|PITG_00748|PITG_06262|PITG_02887|PITG_00194|PITG_16792|PITG_06986|PITG_11635|PITG_16813|PIT…	pif:PITG_05445|pif:PITG_17724|pif:PITG_00597|pif:PITG_02593|pif:PITG_06263|pif:PITG_22541|pif:PITG_12871|pif:PITG_03818|pif:PITG_12932|pif:PITG_12931|pif:PITG_16556|pif:PITG_07308|pif:PITG_13380|pif:PITG_00787|pif:PITG_06667|pif:PITG_19671|pif:PITG_07174|pif:PITG_08447|pif:PITG_04887|pif:PITG_09222|pif:PITG_13300|pif:PITG_17205|pif:PITG_12305|pif:PITG_21600|pif:PITG_08338|pif:PITG_10819|pif:PITG_…	9463454|9466383|9477720|9478852|9465958|9468040|9478181|9467755|9478442|9478441|9465331|9471717|9477948|9472582|9472010|9467098|9465891|9475137|9478794|9470547|9474435|9468685|9473299|9472416|9475038|9465576|9476451|9475320|9472549|9465957|9476966|9476866|9468714|9463793|9470697|9468975|9474933|9462548|9461680|9473475|9466095|9477257|9471437|9469125|9467741|9471230|9479351|9467893|9476354|9477256…	http://www.genome.jp/kegg-bin/show_pathway?pif03008/pif:PITG_00035%09red/pif:PITG_12932%09red/pif:PITG_07308%09red/pif:PITG_00036%09red/pif:PITG_00032%09red/pif:PITG_00748%09red/pif:PITG_12931%09red/pif:PITG_08447%09red/pif:PITG_06262%09red/pif:PITG_06263%09red/pif:PITG_04887%09red/pif:PITG_02536%09red/pif:PITG_07174%09red/pif:PITG_00194%09red/pif:PITG_12871%09red/pif:PITG_17205%09red/pif:PITG_00…
Histidine metabolism	KEGG PATHWAY	pif00340	17	17	0.220772	0.95639	PITG_18012|PITG_15100|PITG_11605|PITG_10777|PITG_14634|PITG_01253|PITG_05245|PITG_09582|PITG_09640|PITG_09698|PITG_03620|PITG_10940|PITG_11229|PITG_05462|PITG_20965|Novel01669|PITG_00578	pif:PITG_18012|pif:PITG_15100|pif:PITG_11605|pif:PITG_10777|pif:PITG_14634|pif:PITG_01253|pif:PITG_05245|pif:PITG_09640|pif:PITG_09640|pif:PITG_09698|pif:PITG_03620|pif:PITG_10940|pif:PITG_11229|pif:PITG_05462|pif:PITG_20965|pif:PITG_10940|pif:PITG_00578|	9463899|9475989|9470672|9470259|9478732|9477623|9462873|9470279|9470279|9470327|9467572|9476130|9476382|9463469|9463631|9476130|9477700|	http://www.genome.jp/kegg-bin/show_pathway?pif00340/pif:PITG_05245%09red/pif:PITG_00578%09red/pif:PITG_18012%09red/pif:PITG_01253%09red/pif:PITG_09698%09red/pif:PITG_11229%09red/pif:PITG_15100%09red/pif:PITG_20965%09red/pif:PITG_03620%09red/pif:PITG_09640%09red/pif:PITG_14634%09red/pif:PITG_11605%09red/pif:PITG_10940%09red/pif:PITG_05462%09red/pif:PITG_10777%09red
Carbon metabolism	KEGG PATHWAY	pif01200	108	134	0.223958	0.95639	PITG_03698|PITG_02038|PITG_09817|PITG_09402|PITG_09400|PITG_01940|PITG_14696|PITG_06449|PITG_03593|PITG_00720|PITG_00721|PITG_03598|PITG_03599|PITG_06604|PITG_03440|PITG_02049|PITG_05551|PITG_14195|PITG_02735|PITG_05636|PITG_00806|PITG_02026|PITG_07405|PITG_11474|PITG_01939|PITG_07400|PITG_15850|PITG_07056|PITG_21397|PITG_02785|PITG_02786|PITG_09393|PITG_06267|PITG_03992|PITG_19161|PITG_16048|PIT…	pif:PITG_03698|pif:PITG_02038|pif:PITG_09817|pif:PITG_09402|pif:PITG_09400|pif:PITG_01940|pif:PITG_14696|pif:PITG_06449|pif:PITG_03593|pif:PITG_00720|pif:PITG_00721|pif:PITG_03598|pif:PITG_03599|pif:PITG_06604|pif:PITG_03440|pif:PITG_02049|pif:PITG_05551|pif:PITG_14195|pif:PITG_02735|pif:PITG_05636|pif:PITG_00806|pif:PITG_02026|pif:PITG_07405|pif:PITG_11474|pif:PITG_01939|pif:PITG_07400|pif:PITG_…	9467645|9479430|9474616|9474949|9474947|9469483|9478939|9471668|9467546|9472522|9472523|9467550|9467551|9471954|9467403|9479441|9466113|9468626|9476679|9475354|9472678|9479418|9480402|9474820|9469482|9480399|9475643|9464019|9463321|9476804|9476805|9474945|9465962|9467924|9477536|9473837|9467233|9476045|9476241|9469230|9463827|9469230|9473845|9472200|9462149|9479291|9474805|9478061|9474800|9475755…	http://www.genome.jp/kegg-bin/show_pathway?pif01200/pif:PITG_06693%09red/pif:PITG_03440%09red/pif:PITG_17753%09red/pif:PITG_11929%09red/pif:PITG_13749%09red/pif:PITG_09817%09red/pif:PITG_06260%09red/pif:PITG_00721%09red/pif:PITG_06267%09red/pif:PITG_15321%09red/pif:PITG_07056%09red/pif:PITG_19802%09red/pif:PITG_00806%09red/pif:PITG_01808%09red/pif:PITG_19495%09red/pif:PITG_03698%09red/pif:PITG_03…
RNA polymerase	KEGG PATHWAY	pif03020	25	27	0.228251	0.95639	PITG_09425|PITG_03795|PITG_12877|PITG_13404|PITG_21077|PITG_14613|PITG_09712|PITG_18727|PITG_16116|PITG_02420|PITG_04645|PITG_11365|PITG_16659|PITG_16658|PITG_14885|PITG_16526|Novel00232|PITG_06706|PITG_08383|PITG_18113|PITG_18777|PITG_10445|PITG_00051|PITG_03855|PITG_08173	pif:PITG_09425|pif:PITG_03795|pif:PITG_12877|pif:PITG_13404|pif:PITG_21077|pif:PITG_14613|pif:PITG_09712|pif:PITG_18727|pif:PITG_16116|pif:PITG_02420|pif:PITG_04645|pif:PITG_11365|pif:PITG_16659|pif:PITG_16658|pif:PITG_14885|pif:PITG_16526|pif:PITG_20629|pif:PITG_06706|pif:PITG_08383|pif:PITG_18113|pif:PITG_18777|pif:PITG_10445|pif:PITG_00051|pif:PITG_03855|pif:PITG_08173|	9462556|9467734|9478187|9477971|9466881|9478717|9470341|9477269|9475275|9469870|9475773|9473443|9465290|9465289|9467993|9465306|9480204|9463048|9475076|9463117|9476495|9474212|9476572|9467799|9464262|	http://www.genome.jp/kegg-bin/show_pathway?pif03020/pif:PITG_16659%09red/pif:PITG_18113%09red/pif:PITG_14613%09red/pif:PITG_12877%09red/pif:PITG_20629%09red/pif:PITG_09425%09red/pif:PITG_18727%09red/pif:PITG_16116%09red/pif:PITG_03795%09red/pif:PITG_16526%09red/pif:PITG_02420%09red/pif:PITG_04645%09red/pif:PITG_10445%09red/pif:PITG_09712%09red/pif:PITG_14885%09red/pif:PITG_11365%09red/pif:PITG_06…
Phenylalanine, tyrosine and tryptophan biosynthesis	KEGG PATHWAY	pif00400	15	15	0.241302	0.95639	PITG_09815|PITG_02256|PITG_03427|PITG_01188|PITG_01769|PITG_00221|PITG_01245|PITG_02210|PITG_03620|PITG_17032|PITG_06518|PITG_01195|PITG_17925|PITG_05318|PITG_01711	pif:PITG_09815|pif:PITG_02256|pif:PITG_03427|pif:PITG_01188|pif:PITG_01769|pif:PITG_00221|pif:PITG_01245|pif:PITG_02210|pif:PITG_03620|pif:PITG_17032|pif:PITG_06518|pif:PITG_01195|pif:PITG_17925|pif:PITG_05318|pif:PITG_01711|	9474614|9469644|9467390|9477400|9469243|9476895|9477615|9469603|9467572|9469199|9471802|9477405|9464107|9462947|9469112|	http://www.genome.jp/kegg-bin/show_pathway?pif00400/pif:PITG_06518%09red/pif:PITG_02210%09red/pif:PITG_05318%09red/pif:PITG_02256%09red/pif:PITG_17032%09red/pif:PITG_01245%09red/pif:PITG_09815%09red/pif:PITG_00221%09red/pif:PITG_01195%09red/pif:PITG_03620%09red/pif:PITG_03427%09red/pif:PITG_17925%09red/pif:PITG_01711%09red/pif:PITG_01769%09red/pif:PITG_01188%09red
Citrate cycle (TCA cycle)	KEGG PATHWAY	pif00020	27	30	0.246875	0.95639	PITG_13614|PITG_19191|PITG_19690|PITG_18354|PITG_18720|PITG_18935|PITG_06604|PITG_06108|PITG_08881|PITG_03277|PITG_02049|PITG_12905|PITG_11452|PITG_02026|PITG_23158|PITG_22743|PITG_07056|PITG_06449|PITG_06448|PITG_11929|PITG_19802|PITG_00458|PITG_18048|PITG_19161|PITG_15705|PITG_15359|PITG_16966	pif:PITG_13614|pif:PITG_19191|pif:PITG_19690|pif:PITG_18354|pif:PITG_18720|pif:PITG_18935|pif:PITG_06604|pif:PITG_06108|pif:PITG_08881|pif:PITG_03277|pif:PITG_02049|pif:PITG_12905|pif:PITG_11452|pif:PITG_02026|pif:PITG_23158|pif:PITG_22743|pif:PITG_07056|pif:PITG_06449|pif:PITG_06448|pif:PITG_11929|pif:PITG_19802|pif:PITG_00458|pif:PITG_18048|pif:PITG_19161|pif:PITG_15705|pif:PITG_15359|pif:PITG_…	9462248|9476460|9470079|9463185|9477260|9467233|9471954|9472264|9462149|9464676|9479441|9478417|9474800|9479418|9467220|9475511|9464019|9471668|9471667|9470923|9469727|9477431|9462981|9477536|9475453|9476045|9469148|	http://www.genome.jp/kegg-bin/show_pathway?pif00020/pif:PITG_02049%09red/pif:PITG_11929%09red/pif:PITG_03277%09red/pif:PITG_02026%09red/pif:PITG_07056%09red/pif:PITG_13614%09red/pif:PITG_18720%09red/pif:PITG_19802%09red/pif:PITG_18354%09red/pif:PITG_19690%09red/pif:PITG_19161%09red/pif:PITG_19191%09red/pif:PITG_00458%09red/pif:PITG_06108%09red/pif:PITG_12905%09red/pif:PITG_06604%09red/pif:PITG_15…
Valine, leucine and isoleucine degradation	KEGG PATHWAY	pif00280	38	44	0.247954	0.95639	PITG_16478|PITG_11605|PITG_11161|PITG_15449|PITG_02112|PITG_02115|PITG_01808|PITG_18012|PITG_06732|PITG_07975|PITG_01208|PITG_12495|PITG_15615|PITG_07953|PITG_10940|PITG_09848|PITG_00747|Novel01669|PITG_11229|PITG_21128|PITG_21214|PITG_10573|PITG_06693|PITG_17406|PITG_06674|PITG_00453|PITG_02579|PITG_00451|PITG_19802|PITG_01253|PITG_02253|PITG_04658|PITG_18935|PITG_15359|PITG_01783|PITG_05462|PIT…	pif:PITG_16478|pif:PITG_11605|pif:PITG_11161|pif:PITG_15449|pif:PITG_02112|pif:PITG_02115|pif:PITG_01808|pif:PITG_18012|pif:PITG_06732|pif:PITG_07975|pif:PITG_01208|pif:PITG_12495|pif:PITG_15615|pif:PITG_07953|pif:PITG_10940|pif:PITG_09848|pif:PITG_00747|pif:PITG_10940|pif:PITG_11229|pif:PITG_21128|pif:PITG_21214|pif:PITG_10573|pif:PITG_06693|pif:PITG_17406|pif:PITG_06674|pif:PITG_00453|pif:PITG_…	9465185|9470672|9476322|9478514|9478650|9478653|9469277|9463899|9463065|9472606|9477581|9478328|9465654|9472586|9476130|9474633|9472548|9476130|9476382|9466866|9466713|9474405|9472428|9471439|9472017|9477426|9478838|9477424|9469727|9477623|9469641|9475781|9467233|9476045|9469255|9463469|9466103|9465903|	http://www.genome.jp/kegg-bin/show_pathway?pif00280/pif:PITG_06693%09red/pif:PITG_00747%09red/pif:PITG_04658%09red/pif:PITG_18012%09red/pif:PITG_02579%09red/pif:PITG_06732%09red/pif:PITG_11161%09red/pif:PITG_15449%09red/pif:PITG_11605%09red/pif:PITG_01208%09red/pif:PITG_21128%09red/pif:PITG_07953%09red/pif:PITG_10940%09red/pif:PITG_19802%09red/pif:PITG_06674%09red/pif:PITG_07975%09red/pif:PITG_10…
Glycolysis / Gluconeogenesis	KEGG PATHWAY	pif00010	61	74	0.255356	0.95639	PITG_10290|PITG_02038|PITG_10292|PITG_11605|PITG_03698|PITG_01862|PITG_09402|PITG_10293|PITG_09400|PITG_01940|PITG_02757|PITG_18012|PITG_00806|PITG_21743|PITG_16057|PITG_06021|PITG_13296|PITG_19174|PITG_00720|PITG_00721|PITG_03598|PITG_03700|PITG_13116|PITG_06108|PITG_03277|PITG_10940|PITG_11229|PITG_13749|PITG_14195|PITG_02735|Novel01669|PITG_11459|PITG_02785|PITG_18414|PITG_07405|PITG_01938|PIT…	pif:PITG_10290|pif:PITG_02038|pif:PITG_10292|pif:PITG_11605|pif:PITG_03698|pif:PITG_01862|pif:PITG_09402|pif:PITG_10293|pif:PITG_09400|pif:PITG_01940|pif:PITG_02757|pif:PITG_18012|pif:PITG_00806|pif:PITG_21743|pif:PITG_16057|pif:PITG_06021|pif:PITG_13296|pif:PITG_19174|pif:PITG_00720|pif:PITG_00721|pif:PITG_03598|pif:PITG_03700|pif:PITG_13116|pif:PITG_06108|pif:PITG_03277|pif:PITG_10940|pif:PITG_…	9473927|9479430|9473929|9470672|9467645|9469329|9474949|9473930|9474947|9469483|9476777|9463899|9472678|9472356|9473845|9472200|9462466|9473701|9472522|9472523|9467550|9467646|9472935|9472264|9464676|9476130|9476382|9461312|9468626|9476679|9476130|9474805|9476804|9466460|9480402|9469483|9469482|9480399|9472834|9472195|9472196|9474440|9470923|9476805|9469727|9477623|9478960|9477431|9477536|9473837…	http://www.genome.jp/kegg-bin/show_pathway?pif00010/pif:PITG_02757%09red/pif:PITG_18012%09red/pif:PITG_11229%09red/pif:PITG_06015%09red/pif:PITG_03277%09red/pif:PITG_13749%09red/pif:PITG_06016%09red/pif:PITG_07405%09red/pif:PITG_03700%09red/pif:PITG_00721%09red/pif:PITG_00720%09red/pif:PITG_11605%09red/pif:PITG_09402%09red/pif:PITG_13296%09red/pif:PITG_10290%09red/pif:PITG_10292%09red/pif:PITG_10…
Protein processing in endoplasmic reticulum	KEGG PATHWAY	pif04141	95	119	0.262959	0.95639	PITG_15111|PITG_05781|PITG_03694|PITG_07843|PITG_22566|PITG_07365|PITG_08469|PITG_07201|PITG_00527|PITG_03594|PITG_00089|PITG_16137|PITG_10149|PITG_09965|PITG_05498|PITG_03199|PITG_17637|PITG_15998|PITG_19537|PITG_18089|PITG_12881|PITG_14939|PITG_20714|PITG_18934|PITG_15358|PITG_00632|PITG_06992|PITG_13151|PITG_09377|PITG_11913|PITG_13234|PITG_12948|PITG_12120|PITG_11712|PITG_01855|PITG_22667|PIT…	pif:PITG_11252|pif:PITG_05781|pif:PITG_03694|pif:PITG_07843|pif:PITG_22566|pif:PITG_07365|pif:PITG_08469|pif:PITG_07201|pif:PITG_00527|pif:PITG_03594|pif:PITG_02068|pif:PITG_16137|pif:PITG_10149|pif:PITG_09965|pif:PITG_05498|pif:PITG_03199|pif:PITG_17637|pif:PITG_15998|pif:PITG_19537|pif:PITG_18089|pif:PITG_12881|pif:PITG_14939|pif:PITG_20714|pif:PITG_18934|pif:PITG_15358|pif:PITG_00632|pif:PITG_…	9476405|9471901|9467641|9465821|9468025|9480366|9475160|9465906|9477492|9467547|9478633|9475295|9461240|9474733|9463501|9464605|9471208|9473794|9467189|9463015|9478191|9468116|9466903|9467232|9476044|9479569|9463799|9472968|9474936|9470910|9462416|9478457|9473130|9470758|9469323|9472559|9467137|9473853|9472000|9475028|9473378|9475027|9472002|9475330|9471174|9471173|9463504|9474862|9477101|9475745…	http://www.genome.jp/kegg-bin/show_pathway?pif04141/pif:PITG_21027%09red/pif:PITG_08469%09red/pif:PITG_02068%09red/pif:PITG_02266%09red/pif:PITG_11704%09red/pif:PITG_03199%09red/pif:PITG_19557%09red/pif:PITG_16137%09red/pif:PITG_12260%09red/pif:PITG_03694%09red/pif:PITG_03075%09red/pif:PITG_05781%09red/pif:PITG_18107%09red/pif:PITG_15358%09red/pif:PITG_09451%09red/pif:PITG_09453%09red/pif:PITG_12…
Alanine, aspartate and glutamate metabolism	KEGG PATHWAY	pif00250	25	28	0.267182	0.95639	PITG_02594|PITG_11116|PITG_08135|PITG_03593|PITG_07671|PITG_13399|PITG_03599|PITG_07380|PITG_00623|PITG_10454|PITG_10452|PITG_17786|PITG_05539|PITG_00034|PITG_17983|PITG_02122|PITG_12037|PITG_11474|PITG_16736|PITG_03098|PITG_02256|Novel00988|PITG_05374|PITG_14180|PITG_14179	pif:PITG_02594|pif:PITG_11116|pif:PITG_08135|pif:PITG_03593|pif:PITG_07671|pif:PITG_13399|pif:PITG_03599|pif:PITG_07380|pif:PITG_00623|pif:PITG_10454|pif:PITG_10454|pif:PITG_17786|pif:PITG_05539|pif:PITG_00034|pif:PITG_17983|pif:PITG_02122|pif:PITG_12037|pif:PITG_11474|pif:PITG_16736|pif:PITG_03098|pif:PITG_02256|pif:PITG_10454|pif:PITG_05374|pif:PITG_14180|pif:PITG_14179|	9478853|9476283|9472814|9467546|9462708|9477967|9467551|9480382|9479560|9474220|9474220|9471323|9466100|9476537|9463869|9478659|9471006|9474820|9465521|9464436|9469644|9474220|9463233|9468615|9468614|	http://www.genome.jp/kegg-bin/show_pathway?pif00250/pif:PITG_00034%09red/pif:PITG_12037%09red/pif:PITG_10454%09red/pif:PITG_13399%09red/pif:PITG_00623%09red/pif:PITG_02122%09red/pif:PITG_14180%09red/pif:PITG_07380%09red/pif:PITG_05374%09red/pif:PITG_11116%09red/pif:PITG_02256%09red/pif:PITG_17983%09red/pif:PITG_03098%09red/pif:PITG_03593%09red/pif:PITG_16736%09red/pif:PITG_14179%09red/pif:PITG_03…
Tryptophan metabolism	KEGG PATHWAY	pif00380	17	18	0.268939	0.95639	PITG_11605|PITG_01783|PITG_11229|PITG_01253|PITG_19191|PITG_15248|PITG_10590|PITG_03678|PITG_06693|PITG_17406|PITG_10940|PITG_22928|PITG_05462|PITG_16966|PITG_06674|Novel01669|PITG_18012	pif:PITG_11605|pif:PITG_01783|pif:PITG_11229|pif:PITG_01253|pif:PITG_19191|pif:PITG_15248|pif:PITG_10590|pif:PITG_03678|pif:PITG_06693|pif:PITG_17406|pif:PITG_10940|pif:PITG_22928|pif:PITG_05462|pif:PITG_16966|pif:PITG_06674|pif:PITG_10940|pif:PITG_18012|	9470672|9469255|9476382|9477623|9476460|9479063|9474416|9467628|9472428|9471439|9476130|9476310|9463469|9469148|9472017|9476130|9463899|	http://www.genome.jp/kegg-bin/show_pathway?pif00380/pif:PITG_06693%09red/pif:PITG_17406%09red/pif:PITG_10590%09red/pif:PITG_10940%09red/pif:PITG_19191%09red/pif:PITG_18012%09red/pif:PITG_01253%09red/pif:PITG_11229%09red/pif:PITG_16966%09red/pif:PITG_01783%09red/pif:PITG_03678%09red/pif:PITG_06674%09red/pif:PITG_15248%09red/pif:PITG_11605%09red/pif:PITG_05462%09red/pif:PITG_22928%09red
Pentose phosphate pathway	KEGG PATHWAY	pif00030	21	23	0.26905	0.95639	PITG_04665|PITG_02785|PITG_02786|PITG_05636|PITG_09817|PITG_19174|PITG_03992|PITG_01862|Novel01245|PITG_21468|PITG_18414|PITG_20687|PITG_02038|PITG_08598|PITG_04624|PITG_10032|PITG_05551|PITG_01752|PITG_03919|PITG_03598|PITG_21397	pif:PITG_04665|pif:PITG_02785|pif:PITG_02786|pif:PITG_05636|pif:PITG_09817|pif:PITG_19174|pif:PITG_03992|pif:PITG_01862|pif:PITG_01752|pif:PITG_21468|pif:PITG_18414|pif:PITG_20687|pif:PITG_02038|pif:PITG_08598|pif:PITG_04624|pif:PITG_10032|pif:PITG_05551|pif:PITG_01752|pif:PITG_03919|pif:PITG_03598|pif:PITG_21397|	9475788|9476804|9476805|9475354|9474616|9473701|9467924|9469329|9469230|9477892|9466460|9463663|9479430|9462022|9475755|9474874|9466113|9469230|9467857|9467550|9463321|	http://www.genome.jp/kegg-bin/show_pathway?pif00030/pif:PITG_03919%09red/pif:PITG_21397%09red/pif:PITG_08598%09red/pif:PITG_02038%09red/pif:PITG_01752%09red/pif:PITG_18414%09red/pif:PITG_20687%09red/pif:PITG_04665%09red/pif:PITG_10032%09red/pif:PITG_09817%09red/pif:PITG_04624%09red/pif:PITG_03992%09red/pif:PITG_21468%09red/pif:PITG_02785%09red/pif:PITG_05636%09red/pif:PITG_02786%09red/pif:PITG_05…
N-Glycan biosynthesis	KEGG PATHWAY	pif00510	32	38	0.306482	0.95639	PITG_16479|PITG_09937|PITG_17022|PITG_04610|PITG_07365|PITG_18053|PITG_09990|PITG_19557|PITG_13291|PITG_14909|PITG_10838|PITG_14597|Novel01841|PITG_10149|PITG_06876|PITG_16366|PITG_01187|PITG_00299|PITG_11712|PITG_01855|PITG_11537|PITG_16062|PITG_21027|PITG_03060|PITG_12881|PITG_02432|PITG_21941|PITG_00632|PITG_17593|PITG_17592|PITG_14978|PITG_05541	pif:PITG_16479|pif:PITG_09937|pif:PITG_17022|pif:PITG_04610|pif:PITG_07365|pif:PITG_18053|pif:PITG_09990|pif:PITG_19557|pif:PITG_13291|pif:PITG_14909|pif:PITG_10838|pif:PITG_14597|pif:PITG_11537|pif:PITG_10149|pif:PITG_06876|pif:PITG_16366|pif:PITG_01187|pif:PITG_00299|pif:PITG_11712|pif:PITG_01855|pif:PITG_11537|pif:PITG_16062|pif:PITG_21027|pif:PITG_03060|pif:PITG_12881|pif:PITG_02432|pif:PITG_…	9465186|9474707|9469190|9475745|9480366|9462985|9474751|9467137|9462462|9468009|9465593|9478701|9470619|9461240|9463689|9465008|9477399|9477047|9470758|9469323|9470619|9473850|9466679|9464405|9478191|9469882|9473577|9479569|9471174|9471173|9468150|9466102|	http://www.genome.jp/kegg-bin/show_pathway?pif00510/pif:PITG_09937%09red/pif:PITG_04610%09red/pif:PITG_21027%09red/pif:PITG_10149%09red/pif:PITG_06876%09red/pif:PITG_02432%09red/pif:PITG_03060%09red/pif:PITG_14597%09red/pif:PITG_01187%09red/pif:PITG_19557%09red/pif:PITG_18053%09red/pif:PITG_17022%09red/pif:PITG_13291%09red/pif:PITG_16479%09red/pif:PITG_14978%09red/pif:PITG_05541%09red/pif:PITG_17…
Folate biosynthesis	KEGG PATHWAY	pif00790	14	15	0.30921	0.95639	PITG_16937|PITG_07098|PITG_11393|PITG_18078|PITG_11445|PITG_18083|PITG_06749|PITG_08129|PITG_02663|PITG_11178|PITG_07349|PITG_05604|PITG_08955|PITG_01065	pif:PITG_16937|pif:PITG_07098|pif:PITG_11393|pif:PITG_18078|pif:PITG_11445|pif:PITG_18083|pif:PITG_06749|pif:PITG_08129|pif:PITG_02663|pif:PITG_11178|pif:PITG_07349|pif:PITG_05604|pif:PITG_08955|pif:PITG_01065|	9473730|9464059|9473466|9463007|9474793|9463011|9463079|9472809|9476617|9476335|9471755|9475325|9462213|9473383|	http://www.genome.jp/kegg-bin/show_pathway?pif00790/pif:PITG_06749%09red/pif:PITG_18083%09red/pif:PITG_01065%09red/pif:PITG_11445%09red/pif:PITG_05604%09red/pif:PITG_08129%09red/pif:PITG_18078%09red/pif:PITG_07098%09red/pif:PITG_08955%09red/pif:PITG_11393%09red/pif:PITG_16937%09red/pif:PITG_02663%09red/pif:PITG_11178%09red/pif:PITG_07349%09red
Oxidative phosphorylation	KEGG PATHWAY	pif00190	54	67	0.312554	0.95639	PITG_12520|PITG_07792|PITG_12427|PITG_13301|PITG_18776|PITG_09547|PITG_12905|PITG_13912|PITG_08565|PITG_18354|PITG_09445|PITG_00688|PITG_00997|PITG_03033|PITG_12309|PITG_12264|PITG_14612|PITG_08094|PITG_23229|PITG_11036|PITG_02046|PITG_02045|PITG_01698|PITG_06595|PITG_15553|PITG_17921|PITG_09436|PITG_12141|PITG_12049|PITG_12289|PITG_09472|PITG_11452|PITG_13728|PITG_09438|PITG_13683|PITG_13682|PIT…	pif:PITG_12520|pif:PITG_07792|pif:PITG_12427|pif:PITG_13301|pif:PITG_18776|pif:PITG_09550|pif:PITG_12905|pif:PITG_13912|pif:PITG_08565|pif:PITG_18354|pif:PITG_09445|pif:PITG_00688|pif:PITG_00997|pif:PITG_03033|pif:PITG_12309|pif:PITG_12264|pif:PITG_14612|pif:PITG_08094|pif:PITG_23229|pif:PITG_11036|pif:PITG_02046|pif:PITG_02046|pif:PITG_01698|pif:PITG_06595|pif:PITG_15553|pif:PITG_17921|pif:PITG_…	9478349|9465770|9478262|9474436|9476494|9461524|9478417|9461608|9461990|9463185|9462566|9479620|9473322|9464381|9473303|9473259|9478716|9472781|9468414|9476213|9479438|9479438|9469100|9471865|9465608|9464105|9462557|9473149|9471017|9473283|9462591|9474800|9461295|9462559|9462303|9462302|9479688|9461527|9465300|9461527|9475335|9462516|9470064|9468113|9467584|9472033|9476594|9472271|9476064|9462503…	http://www.genome.jp/kegg-bin/show_pathway?pif00190/pif:PITG_12520%09red/pif:PITG_12427%09red/pif:PITG_19063%09red/pif:PITG_14362%09red/pif:PITG_13728%09red/pif:PITG_02046%09red/pif:PITG_14612%09red/pif:PITG_05840%09red/pif:PITG_00693%09red/pif:PITG_15526%09red/pif:PITG_09445%09red/pif:PITG_03033%09red/pif:PITG_09015%09red/pif:PITG_00688%09red/pif:PITG_09031%09red/pif:PITG_03344%09red/pif:PITG_18…
Pyruvate metabolism	KEGG PATHWAY	pif00620	37	45	0.323628	0.95639	PITG_13614|PITG_11065|PITG_09400|PITG_21117|PITG_02757|PITG_18012|PITG_11605|PITG_18706|PITG_21118|PITG_00720|PITG_00721|PITG_06604|PITG_06108|PITG_03721|PITG_03277|PITG_10940|PITG_11229|PITG_03440|Novel01669|PITG_03724|PITG_07405|PITG_17753|PITG_14071|PITG_06674|PITG_06449|PITG_06448|PITG_11929|PITG_19802|PITG_01253|PITG_09393|PITG_00458|PITG_19161|PITG_18935|PITG_15359|PITG_01783|PITG_05462|PIT…	pif:PITG_13614|pif:PITG_11065|pif:PITG_09400|pif:PITG_21117|pif:PITG_02757|pif:PITG_18012|pif:PITG_11605|pif:PITG_18706|pif:PITG_21118|pif:PITG_00720|pif:PITG_00721|pif:PITG_06604|pif:PITG_06108|pif:PITG_03724|pif:PITG_03277|pif:PITG_10940|pif:PITG_11229|pif:PITG_03440|pif:PITG_10940|pif:PITG_03724|pif:PITG_07405|pif:PITG_17753|pif:PITG_14071|pif:PITG_06674|pif:PITG_06449|pif:PITG_06448|pif:PITG_…	9462248|9476241|9474947|9463351|9476777|9463899|9470672|9477165|9463352|9472522|9472523|9471954|9472264|9467667|9464676|9476130|9476382|9467403|9476130|9467667|9480402|9471316|9468293|9472017|9471668|9471667|9470923|9469727|9477623|9474945|9477431|9477536|9467233|9476045|9469255|9463469|9472521|	http://www.genome.jp/kegg-bin/show_pathway?pif00620/pif:PITG_02757%09red/pif:PITG_03440%09red/pif:PITG_17753%09red/pif:PITG_11929%09red/pif:PITG_03277%09red/pif:PITG_07405%09red/pif:PITG_00721%09red/pif:PITG_11065%09red/pif:PITG_11605%09red/pif:PITG_09400%09red/pif:PITG_18706%09red/pif:PITG_10940%09red/pif:PITG_19802%09red/pif:PITG_06674%09red/pif:PITG_21118%09red/pif:PITG_19161%09red/pif:PITG_03…
DNA replication	KEGG PATHWAY	pif03030	32	39	0.344064	0.95639	PITG_15505|PITG_04710|PITG_12152|PITG_19314|PITG_04709|PITG_05585|PITG_13792|PITG_18237|PITG_07175|PITG_14397|PITG_11812|PITG_15868|PITG_03624|PITG_16698|PITG_12346|PITG_13336|PITG_16691|PITG_20527|PITG_05679|PITG_04527|PITG_12746|PITG_18696|PITG_07546|PITG_05369|PITG_03389|PITG_06111|PITG_08326|PITG_11912|PITG_07644|PITG_15053|PITG_07399|PITG_02054	pif:PITG_15505|pif:PITG_04710|pif:PITG_12152|pif:PITG_19314|pif:PITG_04709|pif:PITG_05585|pif:PITG_13792|pif:PITG_18237|pif:PITG_07175|pif:PITG_14397|pif:PITG_11812|pif:PITG_15868|pif:PITG_03624|pif:PITG_16698|pif:PITG_12346|pif:PITG_13336|pif:PITG_16691|pif:PITG_20527|pif:PITG_05679|pif:PITG_04527|pif:PITG_12746|pif:PITG_18696|pif:PITG_07546|pif:PITG_05369|pif:PITG_03389|pif:PITG_06111|pif:PITG_…	9478563|9475909|9473161|9467285|9475908|9466143|9461431|9463570|9465892|9479879|9470825|9475661|9467576|9465489|9478212|9474470|9465483|9480240|9475394|9475518|9478072|9477160|9465744|9463228|9464543|9472266|9475026|9470909|9462685|9475867|9480398|9479446|	http://www.genome.jp/kegg-bin/show_pathway?pif03030/pif:PITG_13336%09red/pif:PITG_06111%09red/pif:PITG_12746%09red/pif:PITG_15053%09red/pif:PITG_15505%09red/pif:PITG_12152%09red/pif:PITG_07175%09red/pif:PITG_03624%09red/pif:PITG_07644%09red/pif:PITG_20527%09red/pif:PITG_15868%09red/pif:PITG_18237%09red/pif:PITG_13792%09red/pif:PITG_16698%09red/pif:PITG_07546%09red/pif:PITG_04709%09red/pif:PITG_05…
Biosynthesis of unsaturated fatty acids	KEGG PATHWAY	pif01040	18	21	0.357852	0.95639	PITG_02274|PITG_02275|PITG_00127|PITG_10430|PITG_08704|PITG_07953|PITG_10437|PITG_14831|PITG_06693|PITG_05486|PITG_12578|PITG_05485|PITG_10305|PITG_04333|PITG_10309|PITG_10443|PITG_06755|PITG_10195	pif:PITG_02274|pif:PITG_02275|pif:PITG_00127|pif:PITG_10430|pif:PITG_08704|pif:PITG_07953|pif:PITG_10437|pif:PITG_14831|pif:PITG_06693|pif:PITG_05486|pif:PITG_12578|pif:PITG_05485|pif:PITG_10305|pif:PITG_04333|pif:PITG_10309|pif:PITG_10443|pif:PITG_06755|pif:PITG_10195|	9469662|9469663|9476721|9474203|9461676|9472586|9474204|9467950|9472428|9463491|9478401|9463490|9473938|9480010|9473940|9474210|9463083|9461364|	http://www.genome.jp/kegg-bin/show_pathway?pif01040/pif:PITG_07953%09red/pif:PITG_10430%09red/pif:PITG_10309%09red/pif:PITG_04333%09red/pif:PITG_05486%09red/pif:PITG_10443%09red/pif:PITG_14831%09red/pif:PITG_06755%09red/pif:PITG_02275%09red/pif:PITG_02274%09red/pif:PITG_05485%09red/pif:PITG_08704%09red/pif:PITG_00127%09red/pif:PITG_10305%09red/pif:PITG_10437%09red/pif:PITG_10195%09red/pif:PITG_12…
Synthesis and degradation of ketone bodies	KEGG PATHWAY	pif00072	7	7	0.365771	0.95639	PITG_12495|PITG_21128|PITG_21214|PITG_10573|PITG_01783|PITG_06674|PITG_00747	pif:PITG_12495|pif:PITG_21128|pif:PITG_21214|pif:PITG_10573|pif:PITG_01783|pif:PITG_06674|pif:PITG_00747|	9478328|9466866|9466713|9474405|9469255|9472017|9472548|	http://www.genome.jp/kegg-bin/show_pathway?pif00072/pif:PITG_01783%09red/pif:PITG_00747%09red/pif:PITG_06674%09red/pif:PITG_10573%09red/pif:PITG_21214%09red/pif:PITG_12495%09red/pif:PITG_21128%09red
2-Oxocarboxylic acid metabolism	KEGG PATHWAY	pif01210	17	20	0.374054	0.95639	PITG_03593|PITG_02925|PITG_02256|PITG_15449|PITG_03599|PITG_18048|PITG_20759|PITG_07056|PITG_23158|PITG_02740|PITG_02852|PITG_02049|PITG_12053|PITG_22685|PITG_00028|PITG_03101|PITG_00029	pif:PITG_03593|pif:PITG_02925|pif:PITG_02256|pif:PITG_15449|pif:PITG_03599|pif:PITG_18048|pif:PITG_20759|pif:PITG_07056|pif:PITG_23158|pif:PITG_02740|pif:PITG_02852|pif:PITG_02049|pif:PITG_12053|pif:PITG_22685|pif:PITG_00028|pif:PITG_03101|pif:PITG_00029|	9467546|9476997|9469644|9478514|9467551|9462981|9466846|9464019|9467220|9476684|9476946|9479441|9471021|9469305|9479473|9464438|9476532|	http://www.genome.jp/kegg-bin/show_pathway?pif01210/pif:PITG_02925%09red/pif:PITG_02049%09red/pif:PITG_03101%09red/pif:PITG_02256%09red/pif:PITG_20759%09red/pif:PITG_23158%09red/pif:PITG_00028%09red/pif:PITG_00029%09red/pif:PITG_12053%09red/pif:PITG_07056%09red/pif:PITG_02852%09red/pif:PITG_03593%09red/pif:PITG_22685%09red/pif:PITG_15449%09red/pif:PITG_18048%09red/pif:PITG_03599%09red/pif:PITG_02…
beta-Alanine metabolism	KEGG PATHWAY	pif00410	17	20	0.374054	0.95639	PITG_02594|PITG_16478|PITG_11605|PITG_00623|PITG_06693|Novel00585|PITG_11229|PITG_02112|PITG_17608|PITG_01253|PITG_17406|PITG_10866|PITG_10940|PITG_09848|PITG_05462|Novel01669|PITG_18012	pif:PITG_02594|pif:PITG_16478|pif:PITG_11605|pif:PITG_00623|pif:PITG_06693|pif:PITG_07145|pif:PITG_11229|pif:PITG_02112|pif:PITG_17608|pif:PITG_01253|pif:PITG_17406|pif:PITG_10866|pif:PITG_10940|pif:PITG_09848|pif:PITG_05462|pif:PITG_10940|pif:PITG_18012|	9478853|9465185|9470672|9479560|9472428|9465864|9476382|9478650|9471189|9477623|9471439|9476068|9476130|9474633|9463469|9476130|9463899|	http://www.genome.jp/kegg-bin/show_pathway?pif00410/pif:PITG_06693%09red/pif:PITG_10866%09red/pif:PITG_17406%09red/pif:PITG_10940%09red/pif:PITG_18012%09red/pif:PITG_07145%09red/pif:PITG_11229%09red/pif:PITG_02594%09red/pif:PITG_02112%09red/pif:PITG_09848%09red/pif:PITG_16478%09red/pif:PITG_01253%09red/pif:PITG_11605%09red/pif:PITG_05462%09red/pif:PITG_00623%09red/pif:PITG_17608%09red
Biosynthesis of secondary metabolites	KEGG PATHWAY	pif01110	237	317	0.376036	0.95639	PITG_03698|PITG_02038|PITG_01399|PITG_09815|PITG_11161|PITG_09817|PITG_15449|PITG_09402|PITG_09400|PITG_01940|PITG_13305|PITG_14696|PITG_09566|PITG_18230|PITG_11767|PITG_10777|PITG_04466|PITG_14456|PITG_18298|PITG_00720|PITG_06674|PITG_03598|PITG_15615|PITG_06604|PITG_01431|PITG_15905|PITG_20138|PITG_08022|PITG_02049|PITG_05551|PITG_17925|PITG_02735|PITG_12053|PITG_17516|PITG_05636|PITG_00806|PIT…	pif:PITG_03698|pif:PITG_02038|pif:PITG_01399|pif:PITG_09815|pif:PITG_11161|pif:PITG_09817|pif:PITG_15449|pif:PITG_09402|pif:PITG_09400|pif:PITG_01940|pif:PITG_13305|pif:PITG_14696|pif:PITG_09566|pif:PITG_18230|pif:PITG_11767|pif:PITG_10777|pif:PITG_04466|pif:PITG_14456|pif:PITG_18298|pif:PITG_00720|pif:PITG_06674|pif:PITG_03598|pif:PITG_15615|pif:PITG_06604|pif:PITG_01431|pif:PITG_15905|pif:PITG_…	9467645|9479430|9468764|9474614|9476322|9474616|9478514|9474949|9474947|9469483|9474440|9478939|9461536|9463563|9470797|9470259|9464320|9479936|9463133|9472522|9472017|9467550|9465654|9471954|9468794|9475694|9469986|9472643|9479441|9466113|9464107|9476679|9471021|9471282|9475354|9472678|9463869|9476169|9464019|9479418|9463065|9480402|9474820|9478755|9480399|9469199|9461394|9469305|9465377|9464438…	http://www.genome.jp/kegg-bin/show_pathway?pif01110/pif:PITG_06693%09red/pif:PITG_02925%09red/pif:PITG_14808%09red/pif:PITG_11929%09red/pif:PITG_12053%09red/pif:PITG_11028%09red/pif:PITG_09815%09red/pif:PITG_13749%09red/pif:PITG_09817%09red/pif:PITG_07380%09red/pif:PITG_01700%09red/pif:PITG_00721%09red/pif:PITG_00720%09red/pif:PITG_14634%09red/pif:PITG_15449%09red/pif:PITG_07056%09red/pif:PITG_13…
Fatty acid degradation	KEGG PATHWAY	pif00071	41	52	0.382677	0.95639	PITG_10290|PITG_10293|PITG_16478|PITG_11605|PITG_11229|PITG_11274|PITG_05664|PITG_06574|PITG_18012|PITG_06570|PITG_06755|PITG_06732|PITG_01208|PITG_15615|PITG_07953|PITG_01988|PITG_10292|PITG_10940|PITG_09848|Novel01669|PITG_05373|PITG_22928|PITG_10430|PITG_10437|PITG_06693|PITG_17406|PITG_10305|PITG_10309|PITG_18366|PITG_06674|PITG_05462|PITG_01253|PITG_11294|PITG_11293|PITG_02853|PITG_05486|PIT…	pif:PITG_10290|pif:PITG_10293|pif:PITG_16478|pif:PITG_11605|pif:PITG_11229|pif:PITG_11274|pif:PITG_05664|pif:PITG_06574|pif:PITG_18012|pif:PITG_06570|pif:PITG_06755|pif:PITG_06732|pif:PITG_01208|pif:PITG_15615|pif:PITG_07953|pif:PITG_01988|pif:PITG_10292|pif:PITG_10940|pif:PITG_09848|pif:PITG_10940|pif:PITG_05373|pif:PITG_22928|pif:PITG_10430|pif:PITG_10437|pif:PITG_06693|pif:PITG_17406|pif:PITG_…	9473927|9473930|9465185|9470672|9476382|9476428|9475380|9471848|9463899|9471846|9463083|9463065|9477581|9465654|9472586|9469527|9473929|9476130|9474633|9476130|9463232|9476310|9474203|9474204|9472428|9471439|9473938|9473940|9463518|9472017|9463469|9477623|9476446|9476445|9476947|9463491|9469255|9463490|9479164|9474210|9465903|	http://www.genome.jp/kegg-bin/show_pathway?pif00071/pif:PITG_06693%09red/pif:PITG_18012%09red/pif:PITG_06755%09red/pif:PITG_10430%09red/pif:PITG_06732%09red/pif:PITG_10309%09red/pif:PITG_11274%09red/pif:PITG_10437%09red/pif:PITG_11605%09red/pif:PITG_10290%09red/pif:PITG_01208%09red/pif:PITG_10292%09red/pif:PITG_10293%09red/pif:PITG_07953%09red/pif:PITG_06570%09red/pif:PITG_10940%09red/pif:PITG_06…
Ascorbate and aldarate metabolism	KEGG PATHWAY	pif00053	13	15	0.387185	0.95639	PITG_21468|PITG_11605|PITG_01253|PITG_04624|PITG_18012|PITG_11229|PITG_10315|PITG_05462|PITG_18375|PITG_18361|PITG_05465|Novel01669|PITG_10940	pif:PITG_21468|pif:PITG_11605|pif:PITG_01253|pif:PITG_04624|pif:PITG_18012|pif:PITG_11229|pif:PITG_10315|pif:PITG_05462|pif:PITG_18375|pif:PITG_18361|pif:PITG_05465|pif:PITG_10940|pif:PITG_10940|	9477892|9470672|9477623|9475755|9463899|9476382|9473946|9463469|9463526|9463192|9463472|9476130|9476130|	http://www.genome.jp/kegg-bin/show_pathway?pif00053/pif:PITG_18375%09red/pif:PITG_10940%09red/pif:PITG_18012%09red/pif:PITG_01253%09red/pif:PITG_11229%09red/pif:PITG_10315%09red/pif:PITG_21468%09red/pif:PITG_18361%09red/pif:PITG_04624%09red/pif:PITG_11605%09red/pif:PITG_05462%09red/pif:PITG_05465%09red

## Sheet: Table S9C
Top 30 KEGG pathway in RAP+AZD sample
#Term	Database	ID	Input number	Background number	P-Value	Corrected P-Value	Input	KEGG_ID/KO	Entrez_ID	Hyperlink
Pyrimidine metabolism	KEGG PATHWAY	pif00240	73	73	0.145536	0.888736	PITG_20559|PITG_20792|PITG_17289|PITG_15505|PITG_09425|PITG_04645|PITG_03795|PITG_12877|PITG_13404|PITG_15868|PITG_03056|PITG_21077|PITG_14613|PITG_09712|PITG_02621|PITG_02221|PITG_03296|PITG_09635|PITG_07175|Novel00988|PITG_03793|PITG_18727|PITG_15494|PITG_07080|PITG_03764|PITG_08173|PITG_02420|PITG_20629|Novel01007|PITG_07911|PITG_16698|PITG_00765|PITG_05369|PITG_15659|PITG_10452|PITG_20527|PIT…	pif:PITG_20559|pif:PITG_20792|pif:PITG_17289|pif:PITG_15505|pif:PITG_09425|pif:PITG_04645|pif:PITG_03795|pif:PITG_12877|pif:PITG_13404|pif:PITG_15868|pif:PITG_03056|pif:PITG_21077|pif:PITG_14613|pif:PITG_09712|pif:PITG_02621|pif:PITG_02221|pif:PITG_03296|pif:PITG_09635|pif:PITG_07175|pif:PITG_10454|pif:PITG_03793|pif:PITG_18727|pif:PITG_15494|pif:PITG_07080|pif:PITG_03764|pif:PITG_08173|pif:PITG_…	9480150|9480047|9466528|9478563|9462556|9475773|9467734|9478187|9477971|9475661|9464401|9466881|9478717|9470341|9478876|9469612|9464695|9470274|9465892|9474220|9467732|9477269|9478554|9464042|9467705|9464262|9469870|9480204|9463784|9462351|9465489|9472566|9463228|9475412|9474220|9480240|9467553|9473443|9471076|9465290|9465289|9467993|9465306|9478643|9477679|9475076|9476495|9461543|9461730|9463048…	http://www.genome.jp/kegg-bin/show_pathway?pif00240/pif:PITG_08761%09red/pif:PITG_16658%09red/pif:PITG_01913%09red/pif:PITG_09635%09red/pif:PITG_06977%09red/pif:PITG_03601%09red/pif:PITG_02221%09red/pif:PITG_00765%09red/pif:PITG_10454%09red/pif:PITG_14613%09red/pif:PITG_12877%09red/pif:PITG_20629%09red/pif:PITG_07175%09red/pif:PITG_00557%09red/pif:PITG_03764%09red/pif:PITG_18452%09red/pif:PITG_20…
Ribosome	KEGG PATHWAY	pif03010	104	111	0.202017	0.888736	PITG_08548|PITG_03916|PITG_20795|PITG_20798|PITG_01943|PITG_10202|PITG_09563|PITG_03294|PITG_11766|PITG_06771|PITG_00523|PITG_03768|PITG_19157|PITG_09627|PITG_15069|PITG_10146|PITG_03353|PITG_13312|PITG_08703|PITG_04487|PITG_01833|PITG_09555|PITG_09552|PITG_19007|PITG_03762|PITG_16757|PITG_03221|PITG_15723|PITG_00631|PITG_13676|PITG_06995|PITG_15697|PITG_08834|PITG_09540|PITG_04843|PITG_10193|PIT…	pif:PITG_08548|pif:PITG_03916|pif:PITG_20795|pif:PITG_20798|pif:PITG_01943|pif:PITG_10202|pif:PITG_09563|pif:PITG_03294|pif:PITG_11766|pif:PITG_06771|pif:PITG_00523|pif:PITG_03768|pif:PITG_19157|pif:PITG_09627|pif:PITG_15069|pif:PITG_10146|pif:PITG_03353|pif:PITG_13312|pif:PITG_08703|pif:PITG_04487|pif:PITG_01833|pif:PITG_09555|pif:PITG_09552|pif:PITG_19007|pif:PITG_03762|pif:PITG_16757|pif:PITG_…	9475231|9467854|9480050|9480053|9469486|9461371|9461533|9464693|9470796|9463099|9477488|9467709|9477532|9470268|9475879|9461237|9464510|9474447|9461675|9464340|9469303|9461529|9461526|9477561|9467703|9468978|9464625|9480441|9479568|9462296|9463801|9475446|9461948|9461516|9466234|9461362|9469465|9465372|9464643|9475313|9464639|9473362|9467385|9473361|9462217|9462546|9478456|9467096|9478969|9467612…	http://www.genome.jp/kegg-bin/show_pathway?pif03010/pif:PITG_08703%09red/pif:PITG_12745%09red/pif:PITG_03353%09red/pif:PITG_03768%09red/pif:PITG_02578%09red/pif:PITG_03762%09red/pif:PITG_19121%09red/pif:PITG_09506%09red/pif:PITG_22135%09red/pif:PITG_19280%09red/pif:PITG_03294%09red/pif:PITG_03477%09red/pif:PITG_20189%09red/pif:PITG_20188%09red/pif:PITG_20264%09red/pif:PITG_15697%09red/pif:PITG_11…
Alanine, aspartate and glutamate metabolism	KEGG PATHWAY	pif00250	28	28	0.284419	0.888736	PITG_02594|PITG_10270|PITG_08135|PITG_03593|PITG_07671|PITG_13399|PITG_03599|PITG_07380|PITG_00623|PITG_11116|PITG_10452|PITG_05225|PITG_17786|PITG_03098|PITG_05539|PITG_00034|PITG_17983|PITG_16736|PITG_12037|PITG_11474|PITG_02122|Novel01898|PITG_10454|PITG_02256|Novel00988|PITG_05374|Novel00724|PITG_14180	pif:PITG_02594|pif:PITG_10270|pif:PITG_08135|pif:PITG_03593|pif:PITG_07671|pif:PITG_13399|pif:PITG_03599|pif:PITG_07380|pif:PITG_00623|pif:PITG_11116|pif:PITG_10454|pif:PITG_05225|pif:PITG_17786|pif:PITG_03098|pif:PITG_05539|pif:PITG_00034|pif:PITG_17983|pif:PITG_16736|pif:PITG_12037|pif:PITG_11474|pif:PITG_02122|pif:PITG_10454|pif:PITG_10454|pif:PITG_02256|pif:PITG_10454|pif:PITG_05374|pif:PITG_…	9478853|9473907|9472814|9467546|9462708|9477967|9467551|9480382|9479560|9476283|9474220|9466065|9471323|9464436|9466100|9476537|9463869|9465521|9471006|9474820|9478659|9474220|9474220|9469644|9474220|9463233|9474220|9468615|	http://www.genome.jp/kegg-bin/show_pathway?pif00250/pif:PITG_00034%09red/pif:PITG_12037%09red/pif:PITG_10454%09red/pif:PITG_13399%09red/pif:PITG_00623%09red/pif:PITG_10270%09red/pif:PITG_02122%09red/pif:PITG_14180%09red/pif:PITG_07380%09red/pif:PITG_05374%09red/pif:PITG_11116%09red/pif:PITG_02256%09red/pif:PITG_17983%09red/pif:PITG_03098%09red/pif:PITG_03593%09red/pif:PITG_16736%09red/pif:PITG_03…
Carbon metabolism	KEGG PATHWAY	pif01200	120	134	0.289549	0.888736	PITG_03698|PITG_02038|PITG_09817|PITG_09402|PITG_09400|PITG_01940|PITG_14696|PITG_06449|PITG_03593|PITG_00720|PITG_00721|PITG_03598|PITG_03599|PITG_06604|PITG_03440|PITG_03441|PITG_07283|PITG_14195|PITG_02735|PITG_05636|PITG_00806|PITG_16477|PITG_02026|PITG_22764|PITG_07405|PITG_01938|PITG_01939|PITG_07400|PITG_15850|PITG_07056|PITG_21397|PITG_02785|PITG_02786|PITG_09393|PITG_03992|PITG_19161|PIT…	pif:PITG_03698|pif:PITG_02038|pif:PITG_09817|pif:PITG_09402|pif:PITG_09400|pif:PITG_01940|pif:PITG_14696|pif:PITG_06449|pif:PITG_03593|pif:PITG_00720|pif:PITG_00721|pif:PITG_03598|pif:PITG_03599|pif:PITG_06604|pif:PITG_03440|pif:PITG_03441|pif:PITG_07283|pif:PITG_14195|pif:PITG_02735|pif:PITG_05636|pif:PITG_00806|pif:PITG_16477|pif:PITG_02026|pif:PITG_22764|pif:PITG_07405|pif:PITG_01940|pif:PITG_…	9467645|9479430|9474616|9474949|9474947|9469483|9478939|9471668|9467546|9472522|9472523|9467550|9467551|9471954|9467403|9467404|9471613|9468626|9476679|9475354|9472678|9465184|9479418|9475363|9480402|9469483|9469482|9480399|9475643|9464019|9463321|9476804|9476805|9474945|9467924|9477536|9473837|9467233|9476045|9476241|9469230|9463827|9469230|9477892|9472200|9462149|9461978|9479291|9474805|9478061…	http://www.genome.jp/kegg-bin/show_pathway?pif01200/pif:PITG_06693%09red/pif:PITG_03441%09red/pif:PITG_03440%09red/pif:PITG_17753%09red/pif:PITG_11929%09red/pif:PITG_13749%09red/pif:PITG_09817%09red/pif:PITG_06260%09red/pif:PITG_22865%09red/pif:PITG_00721%09red/pif:PITG_00720%09red/pif:PITG_15321%09red/pif:PITG_07056%09red/pif:PITG_15359%09red/pif:PITG_19802%09red/pif:PITG_00806%09red/pif:PITG_01…
RNA polymerase	KEGG PATHWAY	pif03020	27	27	0.289557	0.888736	PITG_09425|PITG_03795|PITG_12877|PITG_13404|PITG_03793|PITG_21077|PITG_14613|PITG_09712|PITG_18727|PITG_16116|PITG_02420|PITG_20629|PITG_04645|PITG_11365|PITG_16659|PITG_16658|PITG_14885|PITG_16526|Novel00232|PITG_06706|PITG_08383|PITG_18113|PITG_18777|PITG_10445|PITG_00051|PITG_03855|PITG_08173	pif:PITG_09425|pif:PITG_03795|pif:PITG_12877|pif:PITG_13404|pif:PITG_03793|pif:PITG_21077|pif:PITG_14613|pif:PITG_09712|pif:PITG_18727|pif:PITG_16116|pif:PITG_02420|pif:PITG_20629|pif:PITG_04645|pif:PITG_11365|pif:PITG_16659|pif:PITG_16658|pif:PITG_14885|pif:PITG_16526|pif:PITG_20629|pif:PITG_06706|pif:PITG_08383|pif:PITG_18113|pif:PITG_18777|pif:PITG_10445|pif:PITG_00051|pif:PITG_03855|pif:PITG_…	9462556|9467734|9478187|9477971|9467732|9466881|9478717|9470341|9477269|9475275|9469870|9480204|9475773|9473443|9465290|9465289|9467993|9465306|9480204|9463048|9475076|9463117|9476495|9474212|9476572|9467799|9464262|	http://www.genome.jp/kegg-bin/show_pathway?pif03020/pif:PITG_16659%09red/pif:PITG_18113%09red/pif:PITG_14613%09red/pif:PITG_12877%09red/pif:PITG_20629%09red/pif:PITG_09425%09red/pif:PITG_18727%09red/pif:PITG_16116%09red/pif:PITG_03793%09red/pif:PITG_03795%09red/pif:PITG_16526%09red/pif:PITG_02420%09red/pif:PITG_04645%09red/pif:PITG_10445%09red/pif:PITG_09712%09red/pif:PITG_14885%09red/pif:PITG_11…
Propanoate metabolism	KEGG PATHWAY	pif00640	25	25	0.300356	0.888736	PITG_16478|PITG_02112|PITG_02115|PITG_01808|PITG_18706|Novel00585|PITG_00721|PITG_08881|PITG_09848|PITG_22865|PITG_05347|PITG_05225|PITG_17071|PITG_03865|PITG_00623|PITG_02026|PITG_06693|PITG_17406|PITG_14071|PITG_06674|PITG_07145|PITG_16005|PITG_00720|PITG_01783|PITG_00719	pif:PITG_16478|pif:PITG_02112|pif:PITG_02115|pif:PITG_01808|pif:PITG_18706|pif:PITG_07145|pif:PITG_00721|pif:PITG_08881|pif:PITG_09848|pif:PITG_22865|pif:PITG_05347|pif:PITG_05225|pif:PITG_17071|pif:PITG_03865|pif:PITG_00623|pif:PITG_02026|pif:PITG_06693|pif:PITG_17406|pif:PITG_14071|pif:PITG_06674|pif:PITG_07145|pif:PITG_16005|pif:PITG_00720|pif:PITG_01783|pif:PITG_00719|	9465185|9478650|9478653|9469277|9477165|9465864|9472523|9462149|9474633|9461978|9463210|9466065|9466561|9467808|9479560|9479418|9472428|9471439|9468293|9472017|9465864|9473801|9472522|9469255|9472521|	http://www.genome.jp/kegg-bin/show_pathway?pif00640/pif:PITG_06693%09red/pif:PITG_02026%09red/pif:PITG_14071%09red/pif:PITG_22865%09red/pif:PITG_00721%09red/pif:PITG_00720%09red/pif:PITG_03865%09red/pif:PITG_16478%09red/pif:PITG_18706%09red/pif:PITG_06674%09red/pif:PITG_09848%09red/pif:PITG_01808%09red/pif:PITG_17071%09red/pif:PITG_17406%09red/pif:PITG_01783%09red/pif:PITG_07145%09red/pif:PITG_02…
DNA replication	KEGG PATHWAY	pif03030	37	39	0.317692	0.888736	PITG_15505|PITG_04710|PITG_12152|PITG_19314|PITG_03056|PITG_04709|PITG_07644|PITG_05302|PITG_13792|PITG_18237|PITG_07175|PITG_14397|Novel00584|PITG_11812|PITG_15868|PITG_03624|PITG_16698|PITG_12346|PITG_13336|PITG_05369|PITG_20527|PITG_05679|PITG_04527|PITG_12746|PITG_18696|PITG_00557|PITG_07546|PITG_16691|PITG_03389|PITG_10249|PITG_06111|PITG_08326|PITG_11912|PITG_05585|PITG_15053|PITG_07399|PIT…	pif:PITG_15505|pif:PITG_04710|pif:PITG_12152|pif:PITG_19314|pif:PITG_03056|pif:PITG_04709|pif:PITG_07644|pif:PITG_05302|pif:PITG_13792|pif:PITG_18237|pif:PITG_07175|pif:PITG_14397|pif:PITG_05679|pif:PITG_11812|pif:PITG_15868|pif:PITG_03624|pif:PITG_16698|pif:PITG_12346|pif:PITG_13336|pif:PITG_05369|pif:PITG_20527|pif:PITG_05679|pif:PITG_04527|pif:PITG_12746|pif:PITG_18696|pif:PITG_00557|pif:PITG_…	9478563|9475909|9473161|9467285|9464401|9475908|9462685|9462927|9461431|9463570|9465892|9479879|9475394|9470825|9475661|9467576|9465489|9478212|9474470|9463228|9480240|9475394|9475518|9478072|9477160|9477679|9465744|9465483|9464543|9473883|9472266|9475026|9470909|9466143|9475867|9480398|9479446|	http://www.genome.jp/kegg-bin/show_pathway?pif03030/pif:PITG_13336%09red/pif:PITG_06111%09red/pif:PITG_12746%09red/pif:PITG_15053%09red/pif:PITG_15505%09red/pif:PITG_12152%09red/pif:PITG_07175%09red/pif:PITG_03624%09red/pif:PITG_07644%09red/pif:PITG_20527%09red/pif:PITG_15868%09red/pif:PITG_18237%09red/pif:PITG_13792%09red/pif:PITG_16698%09red/pif:PITG_07546%09red/pif:PITG_04709%09red/pif:PITG_05…
Protein processing in endoplasmic reticulum	KEGG PATHWAY	pif04141	106	119	0.31806	0.888736	PITG_15111|PITG_05781|PITG_03694|PITG_07843|PITG_22566|PITG_07365|PITG_08469|PITG_07201|PITG_00527|PITG_03594|PITG_00089|PITG_16137|PITG_09965|PITG_05498|PITG_06885|PITG_03199|PITG_17637|PITG_15998|PITG_19537|PITG_18089|PITG_12881|PITG_14939|PITG_06505|PITG_21028|PITG_20714|PITG_18934|PITG_15358|PITG_00632|PITG_06992|PITG_00505|PITG_13151|PITG_10857|PITG_14396|PITG_11913|PITG_13234|PITG_12948|PIT…	pif:PITG_11252|pif:PITG_05781|pif:PITG_03694|pif:PITG_07843|pif:PITG_22566|pif:PITG_07365|pif:PITG_08469|pif:PITG_07201|pif:PITG_00527|pif:PITG_03594|pif:PITG_02068|pif:PITG_16137|pif:PITG_09965|pif:PITG_05498|pif:PITG_06885|pif:PITG_03199|pif:PITG_17637|pif:PITG_15998|pif:PITG_19537|pif:PITG_18089|pif:PITG_12881|pif:PITG_14939|pif:PITG_06505|pif:PITG_21028|pif:PITG_20714|pif:PITG_18934|pif:PITG_…	9476405|9471901|9467641|9465821|9468025|9480366|9475160|9465906|9477492|9467547|9478633|9475295|9474733|9463501|9463696|9464605|9471208|9473794|9467189|9463015|9478191|9468116|9471711|9466680|9466903|9467232|9476044|9479569|9463799|9477475|9472968|9476059|9479878|9470910|9462416|9478457|9477999|9470758|9469323|9471642|9474862|9466745|9469326|9472000|9475028|9473378|9475027|9472002|9475330|9471174…	http://www.genome.jp/kegg-bin/show_pathway?pif04141/pif:PITG_21027%09red/pif:PITG_08469%09red/pif:PITG_21028%09red/pif:PITG_02068%09red/pif:PITG_02266%09red/pif:PITG_11704%09red/pif:PITG_03199%09red/pif:PITG_19557%09red/pif:PITG_16137%09red/pif:PITG_12260%09red/pif:PITG_03694%09red/pif:PITG_02329%09red/pif:PITG_03075%09red/pif:PITG_05781%09red/pif:PITG_18107%09red/pif:PITG_15358%09red/pif:PITG_06…
Purine metabolism	KEGG PATHWAY	pif00230	98	110	0.326165	0.888736	PITG_20792|PITG_06706|PITG_09817|PITG_13265|PITG_09400|PITG_03056|PITG_09712|PITG_03296|PITG_19656|PITG_03764|PITG_08173|PITG_15868|PITG_20629|PITG_03601|PITG_04010|PITG_05551|PITG_14885|PITG_16526|PITG_08383|PITG_16203|PITG_04645|PITG_21397|PITG_09393|PITG_18777|PITG_00636|PITG_03347|PITG_05709|PITG_03855|PITG_10445|PITG_09425|PITG_07820|PITG_13404|PITG_21077|PITG_07024|PITG_17983|PITG_19174|PIT…	pif:PITG_20792|pif:PITG_06706|pif:PITG_09817|pif:PITG_13265|pif:PITG_09400|pif:PITG_03056|pif:PITG_09712|pif:PITG_03296|pif:PITG_19656|pif:PITG_03764|pif:PITG_08173|pif:PITG_15868|pif:PITG_20629|pif:PITG_03601|pif:PITG_04010|pif:PITG_05551|pif:PITG_14885|pif:PITG_16526|pif:PITG_08383|pif:PITG_16203|pif:PITG_04645|pif:PITG_21397|pif:PITG_09393|pif:PITG_18777|pif:PITG_00636|pif:PITG_03347|pif:PITG_…	9480047|9463048|9474616|9462441|9474947|9464401|9470341|9464695|9467082|9467705|9464262|9475661|9480204|9467553|9478600|9466113|9467993|9465306|9475076|9465377|9475773|9463321|9474945|9476495|9479573|9464504|9463528|9467799|9474212|9462556|9465801|9477971|9466881|9463824|9463869|9473701|9475275|9469870|9463524|9462351|9465489|9464091|9477898|9469418|9467567|9465483|9469418|9470352|9474803|9478187…	http://www.genome.jp/kegg-bin/show_pathway?pif00230/pif:PITG_03601%09red/pif:PITG_09817%09red/pif:PITG_12877%09red/pif:PITG_20629%09red/pif:PITG_00557%09red/pif:PITG_20115%09red/pif:PITG_03764%09red/pif:PITG_09393%09red/pif:PITG_18435%09red/pif:PITG_07911%09red/pif:PITG_18437%09red/pif:PITG_17983%09red/pif:PITG_09596%09red/pif:PITG_16658%09red/pif:PITG_16659%09red/pif:PITG_00496%09red/pif:PITG_17…
Protein export	KEGG PATHWAY	pif03060	24	25	0.354921	0.888736	PITG_05501|PITG_17727|PITG_05628|PITG_17383|PITG_01925|PITG_00527|PITG_02467|PITG_17929|PITG_17733|PITG_18089|PITG_22023|PITG_17637|PITG_09451|PITG_13344|PITG_01580|PITG_19771|PITG_19770|PITG_14854|PITG_08206|PITG_10994|PITG_06635|PITG_01171|PITG_03614|PITG_01748	pif:PITG_05501|pif:PITG_17727|pif:PITG_05628|pif:PITG_17383|pif:PITG_01925|pif:PITG_00527|pif:PITG_02467|pif:PITG_17929|pif:PITG_17733|pif:PITG_18089|pif:PITG_22023|pif:PITG_17637|pif:PITG_09451|pif:PITG_13344|pif:PITG_01580|pif:PITG_19771|pif:PITG_19770|pif:PITG_14854|pif:PITG_08206|pif:PITG_10994|pif:PITG_06635|pif:PITG_01171|pif:PITG_03614|pif:PITG_01748|	9463504|9466385|9475346|9471417|9469468|9477492|9469915|9464111|9466391|9463015|9468538|9471208|9462572|9474474|9468918|9470063|9470062|9467969|9464294|9476173|9471978|9477386|9467566|9469226|	http://www.genome.jp/kegg-bin/show_pathway?pif03060/pif:PITG_10994%09red/pif:PITG_17637%09red/pif:PITG_05628%09red/pif:PITG_17733%09red/pif:PITG_14854%09red/pif:PITG_01580%09red/pif:PITG_06635%09red/pif:PITG_13344%09red/pif:PITG_01748%09red/pif:PITG_01925%09red/pif:PITG_05501%09red/pif:PITG_03614%09red/pif:PITG_00527%09red/pif:PITG_17929%09red/pif:PITG_01171%09red/pif:PITG_19770%09red/pif:PITG_19…
Ribosome biogenesis in eukaryotes	KEGG PATHWAY	pif03008	67	75	0.359066	0.888736	PITG_05445|PITG_17724|PITG_00597|PITG_02593|PITG_06263|PITG_06262|PITG_12871|PITG_03818|PITG_12931|PITG_16556|PITG_18421|PITG_20593|PITG_00787|PITG_06667|PITG_19671|PITG_07174|PITG_08447|PITG_09432|PITG_04887|PITG_09222|PITG_13300|PITG_17205|PITG_12305|PITG_00401|PITG_21600|PITG_08338|PITG_10819|PITG_19178|PITG_15652|PITG_00748|PITG_10163|PITG_12107|PITG_02887|PITG_00194|PITG_13446|PITG_06986|PIT…	pif:PITG_05445|pif:PITG_17724|pif:PITG_00597|pif:PITG_02593|pif:PITG_06263|pif:PITG_06262|pif:PITG_12871|pif:PITG_03818|pif:PITG_12931|pif:PITG_16556|pif:PITG_18421|pif:PITG_20593|pif:PITG_00787|pif:PITG_06667|pif:PITG_19671|pif:PITG_07174|pif:PITG_08447|pif:PITG_09432|pif:PITG_04887|pif:PITG_09222|pif:PITG_13300|pif:PITG_17205|pif:PITG_12305|pif:PITG_00401|pif:PITG_21600|pif:PITG_08338|pif:PITG_…	9463454|9466383|9477720|9478852|9465958|9465957|9478181|9467755|9478441|9465331|9466465|9480088|9472582|9472010|9467098|9465891|9475137|9462548|9478794|9470547|9474435|9468685|9473299|9477217|9472416|9475038|9465576|9476451|9475320|9472549|9461255|9473117|9476966|9476866|9462390|9463793|9470697|9468975|9474933|9475348|9461680|9473475|9466095|9477257|9471437|9469125|9467741|9471230|9479351|9473842…	http://www.genome.jp/kegg-bin/show_pathway?pif03008/pif:PITG_00035%09red/pif:PITG_00597%09red/pif:PITG_07308%09red/pif:PITG_00036%09red/pif:PITG_00401%09red/pif:PITG_17674%09red/pif:PITG_00748%09red/pif:PITG_12931%09red/pif:PITG_08447%09red/pif:PITG_06262%09red/pif:PITG_06263%09red/pif:PITG_04887%09red/pif:PITG_02536%09red/pif:PITG_07174%09red/pif:PITG_00194%09red/pif:PITG_12871%09red/pif:PITG_16…
Glutathione metabolism	KEGG PATHWAY	pif00480	30	32	0.360147	0.888736	PITG_12833|PITG_14083|PITG_17608|PITG_17834|PITG_10032|PITG_12990|PITG_13427|PITG_00564|PITG_00565|PITG_12958|PITG_12959|PITG_18317|PITG_18311|PITG_04838|PITG_10866|PITG_15659|PITG_12949|PITG_12827|PITG_02344|PITG_07991|PITG_23158|PITG_12989|PITG_07056|PITG_02303|PITG_14641|PITG_05582|PITG_02455|PITG_00146|PITG_02192|PITG_03347	pif:PITG_12833|pif:PITG_14083|pif:PITG_17608|pif:PITG_17834|pif:PITG_10032|pif:PITG_12990|pif:PITG_13427|pif:PITG_00564|pif:PITG_00565|pif:PITG_12958|pif:PITG_12959|pif:PITG_18317|pif:PITG_18311|pif:PITG_04838|pif:PITG_10866|pif:PITG_15659|pif:PITG_12949|pif:PITG_12827|pif:PITG_02344|pif:PITG_07991|pif:PITG_23158|pif:PITG_12989|pif:PITG_07056|pif:PITG_02303|pif:PITG_14641|pif:PITG_05582|pif:PITG_…	9478151|9468300|9471189|9471379|9474874|9478489|9477992|9477686|9477687|9478464|9478465|9463150|9463145|9466229|9476068|9475412|9478458|9478147|9469803|9472617|9467220|9478488|9464019|9469685|9478739|9466140|9469903|9476740|9469585|9464504|	http://www.genome.jp/kegg-bin/show_pathway?pif00480/pif:PITG_10866%09red/pif:PITG_12833%09red/pif:PITG_07056%09red/pif:PITG_02455%09red/pif:PITG_12959%09red/pif:PITG_12958%09red/pif:PITG_18311%09red/pif:PITG_12990%09red/pif:PITG_14083%09red/pif:PITG_18317%09red/pif:PITG_17834%09red/pif:PITG_17608%09red/pif:PITG_15659%09red/pif:PITG_00146%09red/pif:PITG_07991%09red/pif:PITG_03347%09red/pif:PITG_10…
RNA transport	KEGG PATHWAY	pif03013	105	120	0.367809	0.888736	PITG_04553|PITG_17724|PITG_17726|PITG_02338|PITG_20386|PITG_12489|PITG_12483|PITG_03799|PITG_07047|PITG_16131|PITG_05012|PITG_05494|PITG_02730|PITG_13600|PITG_13607|PITG_13605|PITG_05434|PITG_09705|PITG_18244|PITG_21393|PITG_03999|PITG_16121|PITG_03993|PITG_14587|PITG_06589|PITG_12797|PITG_00035|PITG_10916|PITG_13460|PITG_09932|PITG_15781|PITG_01591|PITG_21661|PITG_11743|PITG_10163|PITG_02476|PIT…	pif:PITG_04553|pif:PITG_17724|pif:PITG_17726|pif:PITG_02338|pif:PITG_20386|pif:PITG_12489|pif:PITG_12483|pif:PITG_03799|pif:PITG_07047|pif:PITG_16131|pif:PITG_05012|pif:PITG_05494|pif:PITG_02730|pif:PITG_13600|pif:PITG_13607|pif:PITG_13605|pif:PITG_05434|pif:PITG_09705|pif:PITG_18244|pif:PITG_21393|pif:PITG_03999|pif:PITG_16121|pif:PITG_03993|pif:PITG_14587|pif:PITG_06589|pif:PITG_12797|pif:PITG_…	9475537|9466383|9466384|9469797|9480518|9478319|9478313|9467738|9464010|9475289|9479317|9463497|9476674|9462235|9462242|9462240|9463446|9470334|9463576|9463342|9478590|9475280|9467925|9478691|9471860|9478122|9476538|9476110|9461877|9474704|9475590|9468926|9477782|9470779|9461255|9469924|9475767|9475128|9462754|9477396|9463342|9465817|9476351|9465952|9476349|9475767|9475029|9467868|9464650|9472221…	http://www.genome.jp/kegg-bin/show_pathway?pif03013/pif:PITG_01248%09red/pif:PITG_05434%09red/pif:PITG_10416%09red/pif:PITG_02476%09red/pif:PITG_19551%09red/pif:PITG_00262%09red/pif:PITG_16131%09red/pif:PITG_19129%09red/pif:PITG_02580%09red/pif:PITG_06589%09red/pif:PITG_07047%09red/pif:PITG_14587%09red/pif:PITG_11630%09red/pif:PITG_18424%09red/pif:PITG_10480%09red/pif:PITG_03930%09red/pif:PITG_12…
Pentose phosphate pathway	KEGG PATHWAY	pif00030	22	23	0.369792	0.888736	PITG_02038|PITG_09817|PITG_01862|Novel01245|PITG_03919|PITG_10032|PITG_01752|PITG_21468|PITG_19174|PITG_03598|PITG_05551|PITG_04665|PITG_20687|PITG_05636|PITG_02129|PITG_04624|PITG_18414|PITG_21397|PITG_02785|PITG_02786|PITG_03992|PITG_00146	pif:PITG_02038|pif:PITG_09817|pif:PITG_01862|pif:PITG_01752|pif:PITG_03919|pif:PITG_10032|pif:PITG_01752|pif:PITG_21468|pif:PITG_19174|pif:PITG_03598|pif:PITG_05551|pif:PITG_04665|pif:PITG_20687|pif:PITG_05636|pif:PITG_02129|pif:PITG_04624|pif:PITG_18414|pif:PITG_21397|pif:PITG_02785|pif:PITG_02786|pif:PITG_03992|pif:PITG_00146|	9479430|9474616|9469329|9469230|9467857|9474874|9469230|9477892|9473701|9467550|9466113|9475788|9463663|9475354|9478665|9475755|9466460|9463321|9476804|9476805|9467924|9476740|	http://www.genome.jp/kegg-bin/show_pathway?pif00030/pif:PITG_03919%09red/pif:PITG_00146%09red/pif:PITG_21397%09red/pif:PITG_02038%09red/pif:PITG_01752%09red/pif:PITG_19174%09red/pif:PITG_20687%09red/pif:PITG_04665%09red/pif:PITG_05636%09red/pif:PITG_09817%09red/pif:PITG_03992%09red/pif:PITG_21468%09red/pif:PITG_02785%09red/pif:PITG_10032%09red/pif:PITG_02786%09red/pif:PITG_04624%09red/pif:PITG_05…
Pyruvate metabolism	KEGG PATHWAY	pif00620	41	45	0.37065	0.888736	PITG_13614|PITG_11065|PITG_09400|PITG_21117|PITG_02757|PITG_18012|PITG_11605|PITG_18706|PITG_21118|PITG_00720|PITG_04031|PITG_06604|PITG_06108|PITG_03721|PITG_03723|PITG_03277|PITG_03441|PITG_11229|PITG_03440|Novel01669|PITG_10940|PITG_03724|PITG_12946|PITG_07405|PITG_17753|PITG_14071|PITG_06674|PITG_06449|PITG_06448|PITG_11929|PITG_19802|PITG_01253|PITG_09393|PITG_00458|PITG_19161|PITG_18935|PIT…	pif:PITG_13614|pif:PITG_11065|pif:PITG_09400|pif:PITG_21117|pif:PITG_02757|pif:PITG_18012|pif:PITG_11605|pif:PITG_18706|pif:PITG_21118|pif:PITG_00720|pif:PITG_04031|pif:PITG_06604|pif:PITG_06108|pif:PITG_03724|pif:PITG_03723|pif:PITG_03277|pif:PITG_03441|pif:PITG_11229|pif:PITG_03440|pif:PITG_10940|pif:PITG_10940|pif:PITG_03724|pif:PITG_12946|pif:PITG_07405|pif:PITG_17753|pif:PITG_14071|pif:PITG_…	9462248|9476241|9474947|9463351|9476777|9463899|9470672|9477165|9463352|9472522|9479365|9471954|9472264|9467667|9467665|9464676|9467404|9476382|9467403|9476130|9476130|9467667|9478455|9480402|9471316|9468293|9472017|9471668|9471667|9470923|9469727|9477623|9474945|9477431|9477536|9467233|9476045|9469091|9469255|9472523|9472521|	http://www.genome.jp/kegg-bin/show_pathway?pif00620/pif:PITG_02757%09red/pif:PITG_03441%09red/pif:PITG_03440%09red/pif:PITG_17753%09red/pif:PITG_03724%09red/pif:PITG_03277%09red/pif:PITG_03723%09red/pif:PITG_07405%09red/pif:PITG_00721%09red/pif:PITG_11065%09red/pif:PITG_11605%09red/pif:PITG_09400%09red/pif:PITG_18706%09red/pif:PITG_10940%09red/pif:PITG_19802%09red/pif:PITG_06674%09red/pif:PITG_21…
Biosynthesis of amino acids	KEGG PATHWAY	pif01230	103	118	0.376319	0.888736	PITG_03698|PITG_09815|PITG_10777|PITG_09817|PITG_15449|PITG_13262|PITG_09402|PITG_09400|PITG_01940|PITG_14697|PITG_14696|PITG_04466|PITG_03598|PITG_03599|PITG_07283|PITG_17925|PITG_02735|PITG_05636|PITG_00806|PITG_22764|PITG_07405|PITG_01938|PITG_01939|PITG_07400|PITG_17032|PITG_22685|PITG_03101|PITG_07056|PITG_21397|PITG_02785|PITG_02786|PITG_09393|PITG_03992|PITG_05861|PITG_16048|PITG_14180|PIT…	pif:PITG_03698|pif:PITG_09815|pif:PITG_10777|pif:PITG_09817|pif:PITG_15449|pif:PITG_13262|pif:PITG_09402|pif:PITG_09400|pif:PITG_01940|pif:PITG_14697|pif:PITG_14696|pif:PITG_04466|pif:PITG_03598|pif:PITG_03599|pif:PITG_07283|pif:PITG_17925|pif:PITG_02735|pif:PITG_05636|pif:PITG_00806|pif:PITG_22764|pif:PITG_07405|pif:PITG_01940|pif:PITG_01939|pif:PITG_07400|pif:PITG_17032|pif:PITG_22685|pif:PITG_…	9467645|9474614|9470259|9474616|9478514|9462438|9474949|9474947|9469483|9478940|9478939|9464320|9467550|9467551|9471613|9464107|9476679|9475354|9472678|9475363|9480402|9469483|9469482|9480399|9469199|9469305|9464438|9464019|9463321|9476804|9476805|9474945|9467924|9472051|9473837|9468615|9477405|9477969|9469230|9471282|9469230|9478732|9467390|9473170|9467572|9472935|9476532|9479473|9478061|9467546…	http://www.genome.jp/kegg-bin/show_pathway?pif01230/pif:PITG_12053%09red/pif:PITG_01245%09red/pif:PITG_09815%09red/pif:PITG_13749%09red/pif:PITG_09817%09red/pif:PITG_01564%09red/pif:PITG_06267%09red/pif:PITG_14634%09red/pif:PITG_15449%09red/pif:PITG_07056%09red/pif:PITG_06518%09red/pif:PITG_09393%09red/pif:PITG_20759%09red/pif:PITG_00806%09red/pif:PITG_19495%09red/pif:PITG_01804%09red/pif:PITG_03…
Phagosome	KEGG PATHWAY	pif04145	40	44	0.376936	0.888736	PITG_15117|PITG_13301|PITG_05644|PITG_15118|PITG_07999|PITG_08016|PITG_20193|PITG_12326|PITG_00506|PITG_10966|PITG_00330|PITG_00156|PITG_00764|PITG_02046|PITG_02045|PITG_01698|Novel00931|PITG_12141|PITG_01997|PITG_12289|PITG_17637|PITG_07996|PITG_09451|PITG_06691|PITG_13920|PITG_19537|PITG_13968|PITG_18089|PITG_07949|PITG_07961|PITG_07960|PITG_03148|PITG_06917|PITG_06118|PITG_06615|PITG_18934|PIT…	pif:PITG_15117|pif:PITG_13301|pif:PITG_05644|pif:PITG_15117|pif:PITG_07999|pif:PITG_08016|pif:PITG_20193|pif:PITG_12326|pif:PITG_00506|pif:PITG_10966|pif:PITG_00330|pif:PITG_00156|pif:PITG_00764|pif:PITG_02046|pif:PITG_02046|pif:PITG_01698|pif:PITG_06118|pif:PITG_12141|pif:PITG_01997|pif:PITG_12289|pif:PITG_17637|pif:PITG_07996|pif:PITG_09451|pif:PITG_06691|pif:PITG_13920|pif:PITG_19537|pif:PITG_…	9476003|9474436|9475361|9476003|9472623|9472639|9463997|9473397|9477476|9476148|9477074|9476750|9472565|9479438|9479438|9469100|9472271|9473149|9469536|9473283|9471208|9472622|9462572|9472426|9461616|9467189|9461659|9463015|9462386|9472593|9472593|9464479|9463728|9472271|9471965|9467232|9476044|9475968|9464501|9479688|	http://www.genome.jp/kegg-bin/show_pathway?pif04145/pif:PITG_00156%09red/pif:PITG_06691%09red/pif:PITG_05644%09red/pif:PITG_14362%09red/pif:PITG_20193%09red/pif:PITG_17637%09red/pif:PITG_13968%09red/pif:PITG_02046%09red/pif:PITG_00764%09red/pif:PITG_13920%09red/pif:PITG_00330%09red/pif:PITG_15117%09red/pif:PITG_01997%09red/pif:PITG_06615%09red/pif:PITG_19537%09red/pif:PITG_10966%09red/pif:PITG_12…
Nucleotide excision repair	KEGG PATHWAY	pif03420	39	43	0.38339	0.888736	PITG_05679|PITG_15505|PITG_13719|PITG_19314|PITG_03056|PITG_04709|PITG_21504|PITG_01737|PITG_18237|PITG_07175|PITG_14397|Novel00584|PITG_23065|PITG_16698|PITG_00236|PITG_05302|PITG_16691|PITG_12229|PITG_20527|PITG_15696|PITG_12746|PITG_06199|PITG_17617|PITG_12943|PITG_18696|PITG_07995|PITG_01976|PITG_07546|PITG_01812|PITG_05369|PITG_03389|PITG_15486|PITG_06111|PITG_05259|PITG_07745|PITG_07644|PIT…	pif:PITG_05679|pif:PITG_15505|pif:PITG_13719|pif:PITG_19314|pif:PITG_03056|pif:PITG_04709|pif:PITG_21504|pif:PITG_01737|pif:PITG_18237|pif:PITG_07175|pif:PITG_14397|pif:PITG_05679|pif:PITG_23065|pif:PITG_16698|pif:PITG_00236|pif:PITG_05302|pif:PITG_16691|pif:PITG_12229|pif:PITG_20527|pif:PITG_15696|pif:PITG_12746|pif:PITG_06199|pif:PITG_17617|pif:PITG_12943|pif:PITG_18696|pif:PITG_07995|pif:PITG_…	9475394|9478563|9461287|9467285|9464401|9475908|9477799|9469134|9463570|9465892|9479879|9475394|9473824|9465489|9476910|9462927|9465483|9473228|9480240|9475445|9478072|9472338|9471193|9478453|9477160|9472621|9469516|9465744|9469281|9463228|9464543|9478546|9472266|9462889|9462845|9462685|9467485|9476894|9469604|	http://www.genome.jp/kegg-bin/show_pathway?pif03420/pif:PITG_01812%09red/pif:PITG_06111%09red/pif:PITG_12746%09red/pif:PITG_00236%09red/pif:PITG_15505%09red/pif:PITG_17617%09red/pif:PITG_07175%09red/pif:PITG_06199%09red/pif:PITG_01737%09red/pif:PITG_07644%09red/pif:PITG_23065%09red/pif:PITG_20527%09red/pif:PITG_18237%09red/pif:PITG_07745%09red/pif:PITG_12229%09red/pif:PITG_16698%09red/pif:PITG_07…
Lysine degradation	KEGG PATHWAY	pif00310	20	21	0.385998	0.888736	PITG_17406|PITG_11605|PITG_22928|PITG_15705|PITG_01253|PITG_06674|PITG_11229|PITG_19191|PITG_14137|PITG_06693|PITG_22743|PITG_19690|PITG_00145|PITG_05692|PITG_10940|PITG_01783|PITG_16966|PITG_03530|Novel01669|PITG_18012	pif:PITG_17406|pif:PITG_11605|pif:PITG_22928|pif:PITG_15705|pif:PITG_01253|pif:PITG_06674|pif:PITG_11229|pif:PITG_19191|pif:PITG_14137|pif:PITG_06693|pif:PITG_22743|pif:PITG_19690|pif:PITG_00145|pif:PITG_05692|pif:PITG_10940|pif:PITG_01783|pif:PITG_16966|pif:PITG_03530|pif:PITG_10940|pif:PITG_18012|	9471439|9470672|9476310|9475453|9477623|9472017|9476382|9476460|9468582|9472428|9475511|9470079|9476739|9475488|9476130|9469255|9469148|9467489|9476130|9463899|	http://www.genome.jp/kegg-bin/show_pathway?pif00310/pif:PITG_06693%09red/pif:PITG_00145%09red/pif:PITG_17406%09red/pif:PITG_01783%09red/pif:PITG_10940%09red/pif:PITG_03530%09red/pif:PITG_18012%09red/pif:PITG_01253%09red/pif:PITG_19690%09red/pif:PITG_14137%09red/pif:PITG_16966%09red/pif:PITG_05692%09red/pif:PITG_11229%09red/pif:PITG_06674%09red/pif:PITG_11605%09red/pif:PITG_22928%09red/pif:PITG_22…
Degradation of aromatic compounds	KEGG PATHWAY	pif01220	12	12	0.397939	0.888736	PITG_10290|PITG_10293|PITG_10292|PITG_02129|PITG_11294|PITG_11295|PITG_04624|PITG_11293|PITG_21468|PITG_17117|PITG_21743|PITG_05373	pif:PITG_10290|pif:PITG_10293|pif:PITG_10292|pif:PITG_02129|pif:PITG_11294|pif:PITG_11295|pif:PITG_04624|pif:PITG_11293|pif:PITG_21468|pif:PITG_17117|pif:PITG_21743|pif:PITG_05373|	9473927|9473930|9473929|9478665|9476446|9476447|9475755|9476445|9477892|9466603|9472356|9463232|	http://www.genome.jp/kegg-bin/show_pathway?pif01220/pif:PITG_10290%09red/pif:PITG_05373%09red/pif:PITG_21468%09red/pif:PITG_11293%09red/pif:PITG_04624%09red/pif:PITG_21743%09red/pif:PITG_11295%09red/pif:PITG_11294%09red/pif:PITG_02129%09red/pif:PITG_17117%09red/pif:PITG_10292%09red/pif:PITG_10293%09red
Oxidative phosphorylation	KEGG PATHWAY	pif00190	59	67	0.401774	0.888736	PITG_12520|PITG_07792|PITG_12427|PITG_13301|PITG_18776|PITG_15553|PITG_09547|PITG_12905|PITG_13912|PITG_08565|PITG_18354|PITG_11036|PITG_09445|PITG_06615|PITG_00688|PITG_00997|PITG_03033|PITG_12309|PITG_12264|PITG_14612|PITG_16016|PITG_00764|PITG_02046|PITG_02045|PITG_01698|PITG_06595|Novel00931|PITG_17921|PITG_09436|PITG_12141|PITG_12049|PITG_12289|PITG_09472|PITG_11452|PITG_10951|PITG_13728|PIT…	pif:PITG_12520|pif:PITG_07792|pif:PITG_12427|pif:PITG_13301|pif:PITG_18776|pif:PITG_15553|pif:PITG_09550|pif:PITG_12905|pif:PITG_13912|pif:PITG_08565|pif:PITG_18354|pif:PITG_11036|pif:PITG_09445|pif:PITG_06615|pif:PITG_00688|pif:PITG_00997|pif:PITG_03033|pif:PITG_12309|pif:PITG_12264|pif:PITG_14612|pif:PITG_16016|pif:PITG_00764|pif:PITG_02046|pif:PITG_02046|pif:PITG_01698|pif:PITG_06595|pif:PITG_…	9478349|9465770|9478262|9474436|9476494|9465608|9461524|9478417|9461608|9461990|9463185|9476213|9462566|9471965|9479620|9473322|9464381|9473303|9473259|9478716|9473811|9472565|9479438|9479438|9469100|9471865|9472271|9464105|9462557|9473149|9471017|9473283|9462591|9474800|9476139|9461295|9462559|9462303|9462302|9479688|9461527|9465300|9461527|9475335|9462516|9470064|9463391|9468113|9467584|9472033…	http://www.genome.jp/kegg-bin/show_pathway?pif00190/pif:PITG_12520%09red/pif:PITG_12427%09red/pif:PITG_12264%09red/pif:PITG_06815%09red/pif:PITG_14362%09red/pif:PITG_13728%09red/pif:PITG_02046%09red/pif:PITG_00764%09red/pif:PITG_14612%09red/pif:PITG_05840%09red/pif:PITG_09553%09red/pif:PITG_15526%09red/pif:PITG_12049%09red/pif:PITG_06615%09red/pif:PITG_09445%09red/pif:PITG_15553%09red/pif:PITG_09…
Tryptophan metabolism	KEGG PATHWAY	pif00380	17	18	0.413419	0.888736	PITG_11605|PITG_22928|PITG_11229|PITG_01253|PITG_19191|PITG_15248|PITG_10590|PITG_03678|PITG_15292|PITG_06693|PITG_17406|PITG_10940|PITG_01783|PITG_16966|PITG_06674|Novel01669|PITG_18012	pif:PITG_11605|pif:PITG_22928|pif:PITG_11229|pif:PITG_01253|pif:PITG_19191|pif:PITG_15248|pif:PITG_10590|pif:PITG_03678|pif:PITG_15292|pif:PITG_06693|pif:PITG_17406|pif:PITG_10940|pif:PITG_01783|pif:PITG_16966|pif:PITG_06674|pif:PITG_10940|pif:PITG_18012|	9470672|9476310|9476382|9477623|9476460|9479063|9474416|9467628|9479263|9472428|9471439|9476130|9469255|9469148|9472017|9476130|9463899|	http://www.genome.jp/kegg-bin/show_pathway?pif00380/pif:PITG_06693%09red/pif:PITG_17406%09red/pif:PITG_01783%09red/pif:PITG_10940%09red/pif:PITG_19191%09red/pif:PITG_18012%09red/pif:PITG_01253%09red/pif:PITG_11229%09red/pif:PITG_16966%09red/pif:PITG_10590%09red/pif:PITG_03678%09red/pif:PITG_06674%09red/pif:PITG_15248%09red/pif:PITG_15292%09red/pif:PITG_11605%09red/pif:PITG_22928%09red
Peroxisome	KEGG PATHWAY	pif04146	61	70	0.421966	0.888736	PITG_07790|PITG_06566|PITG_14991|PITG_15248|PITG_08421|PITG_10052|PITG_06574|PITG_06570|PITG_01671|PITG_06755|PITG_06660|PITG_08135|PITG_01114|PITG_06627|PITG_01661|PITG_04062|Novel00585|PITG_07328|PITG_07048|PITG_07056|PITG_15292|PITG_20055|PITG_17907|PITG_11656|PITG_01313|PITG_11655|PITG_00747|PITG_00763|PITG_04489|PITG_17071|PITG_10430|PITG_02284|PITG_10437|PITG_05674|PITG_19054|PITG_15955|PIT…	pif:PITG_07790|pif:PITG_06566|pif:PITG_14991|pif:PITG_15248|pif:PITG_08421|pif:PITG_10052|pif:PITG_06574|pif:PITG_06570|pif:PITG_01671|pif:PITG_06755|pif:PITG_06660|pif:PITG_08135|pif:PITG_01114|pif:PITG_06627|pif:PITG_01661|pif:PITG_04062|pif:PITG_07145|pif:PITG_07328|pif:PITG_07048|pif:PITG_07056|pif:PITG_15292|pif:PITG_20055|pif:PITG_17907|pif:PITG_11656|pif:PITG_01313|pif:PITG_11655|pif:PITG_…	9465785|9471842|9468163|9479063|9475111|9474894|9471848|9471846|9469074|9463083|9472003|9472814|9473511|9471971|9469066|9479480|9465864|9471735|9464011|9464019|9479263|9463993|9464096|9470716|9479182|9470715|9472548|9472564|9464342|9466561|9474203|9469670|9474204|9475389|9467322|9475806|9474820|9473938|9461623|9468783|9465864|9465665|9475807|9469662|9469663|9474876|9470915|9470917|9467220|9477289…	http://www.genome.jp/kegg-bin/show_pathway?pif04146/pif:PITG_15626%09red/pif:PITG_12110%09red/pif:PITG_08421%09red/pif:PITG_04062%09red/pif:PITG_19054%09red/pif:PITG_13927%09red/pif:PITG_00763%09red/pif:PITG_10437%09red/pif:PITG_07328%09red/pif:PITG_06755%09red/pif:PITG_10430%09red/pif:PITG_18751%09red/pif:PITG_14991%09red/pif:PITG_11922%09red/pif:PITG_01313%09red/pif:PITG_15292%09red/pif:PITG_07…
Mismatch repair	KEGG PATHWAY	pif03430	22	24	0.422827	0.888736	PITG_19314|PITG_04709|PITG_18237|PITG_06002|PITG_14397|Novel00584|PITG_16698|PITG_03389|Novel00091|PITG_05302|PITG_16691|PITG_03351|PITG_20527|PITG_05679|PITG_12746|PITG_18696|PITG_07546|PITG_02805|PITG_06111|PITG_12213|PITG_07644|PITG_11296	pif:PITG_19314|pif:PITG_04709|pif:PITG_18237|pif:PITG_06002|pif:PITG_14397|pif:PITG_05679|pif:PITG_16698|pif:PITG_03389|pif:PITG_06002|pif:PITG_05302|pif:PITG_16691|pif:PITG_03351|pif:PITG_20527|pif:PITG_05679|pif:PITG_12746|pif:PITG_18696|pif:PITG_07546|pif:PITG_02805|pif:PITG_06111|pif:PITG_12213|pif:PITG_07644|pif:PITG_11296|	9467285|9475908|9463570|9472182|9479879|9475394|9465489|9464543|9472182|9462927|9465483|9464508|9480240|9475394|9478072|9477160|9465744|9476825|9472266|9473214|9462685|9476448|	http://www.genome.jp/kegg-bin/show_pathway?pif03430/pif:PITG_20527%09red/pif:PITG_16691%09red/pif:PITG_06111%09red/pif:PITG_12746%09red/pif:PITG_03389%09red/pif:PITG_03351%09red/pif:PITG_12213%09red/pif:PITG_14397%09red/pif:PITG_05302%09red/pif:PITG_19314%09red/pif:PITG_16698%09red/pif:PITG_06002%09red/pif:PITG_04709%09red/pif:PITG_07546%09red/pif:PITG_05679%09red/pif:PITG_11296%09red/pif:PITG_02…
Valine, leucine and isoleucine degradation	KEGG PATHWAY	pif00280	39	44	0.422852	0.888736	PITG_16478|PITG_11605|PITG_11161|PITG_15449|PITG_02112|PITG_02115|PITG_01808|PITG_07197|PITG_06732|PITG_07975|PITG_01208|PITG_12495|PITG_15615|PITG_10940|PITG_09848|PITG_22865|PITG_00747|Novel01669|PITG_05225|PITG_11229|PITG_21128|PITG_21214|PITG_10573|PITG_06693|PITG_17406|PITG_16477|PITG_06674|PITG_02579|PITG_00451|PITG_19802|PITG_01253|PITG_02253|PITG_16005|PITG_04658|PITG_18935|PITG_15359|PIT…	pif:PITG_16478|pif:PITG_11605|pif:PITG_11161|pif:PITG_15449|pif:PITG_02112|pif:PITG_02115|pif:PITG_01808|pif:PITG_07197|pif:PITG_06732|pif:PITG_07975|pif:PITG_01208|pif:PITG_12495|pif:PITG_15615|pif:PITG_10940|pif:PITG_09848|pif:PITG_22865|pif:PITG_00747|pif:PITG_10940|pif:PITG_05225|pif:PITG_11229|pif:PITG_21128|pif:PITG_21214|pif:PITG_10573|pif:PITG_06693|pif:PITG_17406|pif:PITG_16477|pif:PITG_…	9465185|9470672|9476322|9478514|9478650|9478653|9469277|9465903|9463065|9472606|9477581|9478328|9465654|9476130|9474633|9461978|9472548|9476130|9466065|9476382|9466866|9466713|9474405|9472428|9471439|9465184|9472017|9478838|9477424|9469727|9477623|9469641|9473801|9475781|9467233|9476045|9469255|9466103|9463899|	http://www.genome.jp/kegg-bin/show_pathway?pif00280/pif:PITG_06693%09red/pif:PITG_00747%09red/pif:PITG_04658%09red/pif:PITG_18012%09red/pif:PITG_15449%09red/pif:PITG_16477%09red/pif:PITG_06732%09red/pif:PITG_22865%09red/pif:PITG_11161%09red/pif:PITG_02579%09red/pif:PITG_11605%09red/pif:PITG_01208%09red/pif:PITG_21128%09red/pif:PITG_10940%09red/pif:PITG_19802%09red/pif:PITG_06674%09red/pif:PITG_07…
Histidine metabolism	KEGG PATHWAY	pif00340	16	17	0.423579	0.888736	PITG_18012|PITG_15100|PITG_11605|PITG_10777|PITG_14634|PITG_01253|PITG_05245|PITG_09582|PITG_09640|PITG_09698|PITG_03620|PITG_10940|PITG_11229|PITG_20965|Novel01669|PITG_00578	pif:PITG_18012|pif:PITG_15100|pif:PITG_11605|pif:PITG_10777|pif:PITG_14634|pif:PITG_01253|pif:PITG_05245|pif:PITG_09640|pif:PITG_09640|pif:PITG_09698|pif:PITG_03620|pif:PITG_10940|pif:PITG_11229|pif:PITG_20965|pif:PITG_10940|pif:PITG_00578|	9463899|9475989|9470672|9470259|9478732|9477623|9462873|9470279|9470279|9470327|9467572|9476130|9476382|9463631|9476130|9477700|	http://www.genome.jp/kegg-bin/show_pathway?pif00340/pif:PITG_05245%09red/pif:PITG_10940%09red/pif:PITG_18012%09red/pif:PITG_01253%09red/pif:PITG_09698%09red/pif:PITG_11229%09red/pif:PITG_15100%09red/pif:PITG_20965%09red/pif:PITG_03620%09red/pif:PITG_09640%09red/pif:PITG_14634%09red/pif:PITG_11605%09red/pif:PITG_00578%09red/pif:PITG_10777%09red
Citrate cycle (TCA cycle)	KEGG PATHWAY	pif00020	27	30	0.429245	0.888736	PITG_13614|PITG_19191|PITG_19690|PITG_18354|PITG_18720|PITG_15705|PITG_06604|PITG_06108|PITG_08881|PITG_03277|PITG_12905|PITG_11452|PITG_02026|PITG_23158|PITG_22743|PITG_07056|PITG_06449|PITG_06448|PITG_11929|PITG_19802|PITG_00458|PITG_18048|PITG_19161|PITG_18935|PITG_15359|PITG_10951|PITG_16966	pif:PITG_13614|pif:PITG_19191|pif:PITG_19690|pif:PITG_18354|pif:PITG_18720|pif:PITG_15705|pif:PITG_06604|pif:PITG_06108|pif:PITG_08881|pif:PITG_03277|pif:PITG_12905|pif:PITG_11452|pif:PITG_02026|pif:PITG_23158|pif:PITG_22743|pif:PITG_07056|pif:PITG_06449|pif:PITG_06448|pif:PITG_11929|pif:PITG_19802|pif:PITG_00458|pif:PITG_18048|pif:PITG_19161|pif:PITG_18935|pif:PITG_15359|pif:PITG_10951|pif:PITG_…	9462248|9476460|9470079|9463185|9477260|9475453|9471954|9472264|9462149|9464676|9478417|9474800|9479418|9467220|9475511|9464019|9471668|9471667|9470923|9469727|9477431|9462981|9477536|9467233|9476045|9476139|9469148|	http://www.genome.jp/kegg-bin/show_pathway?pif00020/pif:PITG_11929%09red/pif:PITG_03277%09red/pif:PITG_02026%09red/pif:PITG_07056%09red/pif:PITG_13614%09red/pif:PITG_18720%09red/pif:PITG_19802%09red/pif:PITG_18354%09red/pif:PITG_19690%09red/pif:PITG_19161%09red/pif:PITG_19191%09red/pif:PITG_00458%09red/pif:PITG_06108%09red/pif:PITG_12905%09red/pif:PITG_06604%09red/pif:PITG_15359%09red/pif:PITG_22…
Glycosylphosphatidylinositol(GPI)-anchor biosynthesis	KEGG PATHWAY	pif00563	21	23	0.43218	0.888736	PITG_17126|PITG_08012|PITG_02017|PITG_15228|PITG_14765|PITG_12181|PITG_15015|PITG_20211|PITG_01451|PITG_03456|PITG_08348|PITG_13172|PITG_19310|PITG_03522|PITG_09751|PITG_01653|PITG_12692|PITG_14810|PITG_07233|PITG_14909|PITG_12588	pif:PITG_17126|pif:PITG_08012|pif:PITG_02017|pif:PITG_15228|pif:PITG_14765|pif:PITG_12181|pif:PITG_15015|pif:PITG_20211|pif:PITG_01451|pif:PITG_03456|pif:PITG_08348|pif:PITG_13172|pif:PITG_19310|pif:PITG_03522|pif:PITG_09751|pif:PITG_01653|pif:PITG_12692|pif:PITG_14810|pif:PITG_07233|pif:PITG_14909|pif:PITG_12588|	9466608|9472635|9479407|9479047|9478998|9473188|9475839|9469714|9468813|9467419|9475047|9473067|9467281|9467484|9470371|9469061|9478040|9467932|9471568|9468009|9478407|	http://www.genome.jp/kegg-bin/show_pathway?pif00563/pif:PITG_03456%09red/pif:PITG_15228%09red/pif:PITG_03522%09red/pif:PITG_14909%09red/pif:PITG_14810%09red/pif:PITG_08348%09red/pif:PITG_07233%09red/pif:PITG_19310%09red/pif:PITG_12181%09red/pif:PITG_09751%09red/pif:PITG_20211%09red/pif:PITG_14765%09red/pif:PITG_15015%09red/pif:PITG_01451%09red/pif:PITG_02017%09red/pif:PITG_12692%09red/pif:PITG_17…
Fatty acid biosynthesis	KEGG PATHWAY	pif00061	15	16	0.434353	0.888736	PITG_11655|PITG_18025|PITG_06627|PITG_06566|PITG_11274|PITG_10922|PITG_06574|PITG_14071|PITG_10926|PITG_08744|PITG_06570|PITG_11656|PITG_18706|PITG_01295|PITG_01988	pif:PITG_11655|pif:PITG_18025|pif:PITG_06627|pif:PITG_06566|pif:PITG_11274|pif:PITG_10922|pif:PITG_06574|pif:PITG_14071|pif:PITG_10926|pif:PITG_08744|pif:PITG_06570|pif:PITG_11656|pif:PITG_18706|pif:PITG_01295|pif:PITG_01988|	9470715|9463910|9471971|9471842|9476428|9476112|9471848|9468293|9476121|9461713|9471846|9470716|9477165|9479164|9469527|	http://www.genome.jp/kegg-bin/show_pathway?pif00061/pif:PITG_18706%09red/pif:PITG_11656%09red/pif:PITG_11655%09red/pif:PITG_14071%09red/pif:PITG_06627%09red/pif:PITG_18025%09red/pif:PITG_06566%09red/pif:PITG_01295%09red/pif:PITG_06570%09red/pif:PITG_06574%09red/pif:PITG_10926%09red/pif:PITG_10922%09red/pif:PITG_11274%09red/pif:PITG_01988%09red/pif:PITG_08744%09red
RNA degradation	KEGG PATHWAY	pif03018	58	67	0.439997	0.888736	PITG_08584|PITG_03698|PITG_17723|PITG_18509|PITG_14575|PITG_13830|PITG_15786|PITG_12298|PITG_09653|PITG_08314|PITG_13972|PITG_01614|PITG_16138|PITG_17345|PITG_09042|PITG_02794|PITG_12269|PITG_03764|PITG_18103|PITG_03700|PITG_23124|PITG_02564|PITG_00863|PITG_18474|PITG_11226|PITG_16975|PITG_01248|PITG_02346|PITG_06986|PITG_02002|PITG_04667|PITG_15695|PITG_09728|PITG_00288|PITG_00295|PITG_08995|PIT…	pif:PITG_08584|pif:PITG_03698|pif:PITG_17723|pif:PITG_18509|pif:PITG_14575|pif:PITG_13830|pif:PITG_15786|pif:PITG_12298|pif:PITG_09610|pif:PITG_08314|pif:PITG_13972|pif:PITG_01614|pif:PITG_16138|pif:PITG_17345|pif:PITG_09042|pif:PITG_02794|pif:PITG_12269|pif:PITG_03764|pif:PITG_18103|pif:PITG_03700|pif:PITG_23124|pif:PITG_02564|pif:PITG_00863|pif:PITG_18474|pif:PITG_11226|pif:PITG_16975|pif:PITG_…	9462009|9467645|9466381|9462748|9478679|9461459|9475596|9473292|9461574|9475014|9461824|9468941|9475296|9464749|9462525|9476813|9473265|9467705|9463029|9467646|9463516|9470173|9472723|9471089|9476379|9469156|9477618|9469805|9463793|9479397|9475790|9475444|9470354|9477036|9477043|9462486|9468206|9477039|9476253|9471230|9467905|9476150|9464014|9465809|9474611|9461757|9468626|9467968|9477145|9462844…	http://www.genome.jp/kegg-bin/show_pathway?pif03018/pif:PITG_01248%09red/pif:PITG_02794%09red/pif:PITG_15606%09red/pif:PITG_17674%09red/pif:PITG_08584%09red/pif:PITG_12298%09red/pif:PITG_11966%09red/pif:PITG_14874%09red/pif:PITG_18474%09red/pif:PITG_03700%09red/pif:PITG_02002%09red/pif:PITG_01614%09red/pif:PITG_15786%09red/pif:PITG_15529%09red/pif:PITG_14853%09red/pif:PITG_03764%09red/pif:PITG_18…

## Sheet: Table S9D
Among top 30 KEGG pathway, 14 co-existing KEGG pathway in RAP, AZD, and RAP+AZD samples
	RAP		AZD		RAP+AZD
Description	Number of up-regulated DEGs	Number of down-regulated DEGs	Number of up-regulated DEGs	Number of down-regulated DEGs	Number of up-regulated DEGs	Number of down-regulated DEGs
Biosynthesis of amino acids	14	79	14	85	17	86
Carbon metabolism	14	96	19	89	23	97
Citrate cycle (TCA cycle)	0	26	1	26	1	26
DNA replication	2	29	0	32	4	33
Oxidative phosphorylation	3	54	2	52	3	56
Pentose phosphate pathway	3	17	1	20	1	21
Protein processing in endoplasmic reticulum	18	74	18	77	25	81
Pyrimidine metabolism	26	36	5	58	13	60
Pyruvate metabolism	7	28	9	28	15	26
Ribosome	79	17	4	87	3	101
Ribosome biogenesis in eukaryotes	53	14	3	60	2	65
RNA polymerase	18	6	1	24	3	24
Tryptophan metabolism	4	11	8	9	8	9
Valine, leucine and isoleucine degradation	9	31	19	19	18	21
