# Supplementary material for: TOR Inhibitors Synergistically Suppress the Growth and Development of Phytophthora infestans, a Highly Destructive Pathogenic Oomycete
Source: Front Microbiol. 2021 Apr 16;12:596874. doi: 10.3389/fmicb.2021.596874 (PMC8086431; doi:10.3389/fmicb.2021.596874)
Supplement: Supplementary Table 10 — Synergistic DEGs in nine co-existing KEGG pathways. (A) Overall synergistic DEGs in the nine co-existing KEGG pathways. Synergistic DEGs in the KEGG pathways of (B) Biosynthesis of amino acids, (C) Citrate cycle (TCA cycle), (D) DNA replication, (E) Oxidative phosphorylation, (F) Pentose phosphate pathway, (G) Protein processing in endoplasmic reticulum, (H) Ribosome, (I) Ribosome biogenesis in eukaryotes, (J) RNA polymerase. [file Table_10.XLSX]

## Sheet: Table S10A
The synergistic DEGs in the 14 co-existed KEGG pathway
KEGG pathway	ratio of synergistic DEGs	ratio of synergistic DEGs (down)	ratio of synergistic DEGs (up)
DNA replication	0.815789	0.903226	0.0967742
Oxidative phosphorylation	0.793651	0.94	0.06
Citrate cycle (TCA cycle)	0.793103	1	0
Pentose phosphate pathway	0.695652	0.9375	0.0625
Protein processing in endoplasmic reticulum	0.669565	0.831169	0.168831
Biosynthesis of amino acids	0.581818	0.859375	0.140625
RNA polymerase	0.333333	0.666667	0.333333
Ribosome	0.264151	0.892857	0.107143
Ribosome biogenesis in eukaryotes	0.148649	0.909091	0.0909091

## Sheet: Table S10B
The synergistic DEGs in the KEGG pathway of biosynthesis of amino acids
				log2FoldChange
Total DEGs in biosynthesis of amino acids		Synergistic DEGs in biosynthesis of amino acids	description	AZD	RAP	RAP+AZD	sort	Biosynthesis of amino acids				down	up
PITG_01188		PITG_22685	Dihydroxy-acid dehydratase, putative [Source:UniProtKB/TrEMBL;Acc:D0MU74]	-1.9131	-1.8988	-2.9856	1	ratio of synergistic DEGs			Number of synergistic DEGs	55	9
PITG_14179		PITG_02925	Ketol-acid reductoisomerase [Source:UniProtKB/TrEMBL;Acc:D0MXI4]	-2.461	-2.2666	-2.9061	2	0.581818			ratio	0.859375	0.140625
PITG_05462		PITG_09582	ATP phosphoribosyltransferase [Source:UniProtKB/TrEMBL;Acc:D0NCB8]	-0.73745	0	-2.7804	3
PITG_03698		PITG_14696	Serine hydroxymethyltransferase [Source:UniProtKB/TrEMBL;Acc:D0NQV6]	-1.506	-0.38879	-2.6041	4
PITG_09815		PITG_01938	Glyceraldehyde-3-phosphate dehydrogenase [Source:UniProtKB/TrEMBL;Acc:D0MUG3]	-0.70829	-1.6882	-2.5979	5
PITG_10777		PITG_12727	Cysteine synthase [Source:UniProtKB/TrEMBL;Acc:D0NL10]	-1.3256	-0.65998	-2.4361	6
PITG_09817		PITG_02740	Acetolactate synthase [Source:UniProtKB/TrEMBL;Acc:D0MX38]	-1.7124	-1.483	-2.3306	7
PITG_15449		PITG_05551	Ribose-phosphate pyrophosphokinase, putative [Source:UniProtKB/TrEMBL;Acc:D0N335]	-1.1021	0	-2.275	8
PITG_13262		PITG_20759	Dihydroxy-acid dehydratase [Source:UniProtKB/TrEMBL;Acc:D0P3A5]	-1.0876	-0.88431	-2.242	9
PITG_09402		PITG_07405	Pyruvate kinase [Source:UniProtKB/TrEMBL;Acc:D0N8B7]	-1.1985	-0.53419	-2.2031	10
PITG_09400		PITG_03992	Ribulose-phosphate 3-epimerase [Source:UniProtKB/TrEMBL;Acc:D0MZ22]	-0.81427	-0.32401	-2.1696	11
PITG_01940		PITG_14195	Enolase [Source:UniProtKB/TrEMBL;Acc:D0NNU8]	-1.168	-0.27997	-2.1429	12
PITG_14697		PITG_06448	Pyruvate carboxylase, mitochondrial [Source:UniProtKB/TrEMBL;Acc:D0N4W1]	-1.3474	-0.96674	-2.0053	13
PITG_14696		PITG_01939	Glyceraldehyde-3-phosphate dehydrogenase, putative [Source:UniProtKB/TrEMBL;Acc:D0MUG4]	-0.4225	-1.3125	-1.9782	14
PITG_04466		PITG_03598	6-phosphofructokinase, putative [Source:UniProtKB/TrEMBL;Acc:D0MY08]	-0.65087	-1.5574	-1.9693	15
PITG_03598		PITG_09817	Ribose-phosphate pyrophosphokinase [Source:UniProtKB/TrEMBL;Acc:D0NEM6]	-1.1077	0	-1.8963	16
PITG_03599		PITG_01940	Triosephosphate isomerase/glyceraldehyde-3-phosphate dehydrogenase, putative [Source:UniProtKB/TrEMBL;Acc:D0MUG5]	-0.64687	-1.4842	-1.8412	17
PITG_07283		PITG_09640	ATP phosphoribosyltransferase [Source:UniProtKB/TrEMBL;Acc:D0NCB8]	-1.31	0	-1.798	18
PITG_17925		PITG_01769	Chorismate synthase [Source:UniProtKB/TrEMBL;Acc:D0MU16]	-0.73841	-0.14298	-1.7929	19
PITG_02735		PITG_01245	Chorismate mutase, putative [Source:UniProtKB/TrEMBL;Acc:D0MV05]	-0.60611	-0.37975	-1.7545	20
PITG_05636		PITG_14180	Glutamine synthetase [Source:UniProtKB/TrEMBL;Acc:D0NNT7]	-1.311	-1.1015	-1.6777	21
PITG_00806		PITG_03620	Histidinol-phosphate aminotransferase, putative [Source:UniProtKB/TrEMBL;Acc:D0MY30]	-0.84441	-0.69715	-1.6686	22
PITG_22764		PITG_20687	Ribulose-phosphate 3-epimerase [Source:UniProtKB/TrEMBL;Acc:D0P2S9]	-0.79065	-0.29001	-1.6425	23
PITG_07405		PITG_06427	Serine hydroxymethyltransferase [Source:UniProtKB/TrEMBL;Acc:D0N4U8]	-0.79667	-0.31739	-1.6351	24
PITG_01938		PITG_17786	Argininosuccinate lyase [Source:UniProtKB/TrEMBL;Acc:D0NW98]	-0.94349	-0.96991	-1.6162	25
PITG_01939		PITG_20965	Imidazoleglycerol-phosphate dehydratase [Source:UniProtKB/TrEMBL;Acc:D0P2W5]	-0.60403	-0.43157	-1.6126	26
PITG_07400		PITG_03700	Enolase [Source:UniProtKB/TrEMBL;Acc:D0MYA4]	-1.5205	-1.2575	-1.5931	27
PITG_17032		PITG_13749	Phosphoglycerate mutase [Source:UniProtKB/TrEMBL;Acc:D0NMP7]	-0.62965	-0.27158	-1.536	28
PITG_22685		PITG_06267	Cysteine synthase [Source:UniProtKB/TrEMBL;Acc:D0N4G9]	-0.45143	-0.29381	-1.5312	29
PITG_03101		PITG_05636	Transaldolase [Source:UniProtKB/TrEMBL;Acc:D0N3B2]	-0.47753	-0.56273	-1.5186	30
PITG_07056		PITG_03698	Enolase [Source:UniProtKB/TrEMBL;Acc:D0MYA3]	-0.65255	-0.97255	-1.5092	31
PITG_21397		PITG_12053	Acetylornithine aminotransferase, mitochondrial [Source:UniProtKB/TrEMBL;Acc:D0NHT5]	-0.41354	-0.28677	-1.4887	32
PITG_02785		PITG_17925	Pentafunctional AROM polypeptide, putative [Source:UniProtKB/TrEMBL;Acc:D0NXA2]	-0.82309	-0.67313	-1.4438	33
PITG_02786		PITG_01711	Anthranilate synthase component I, putative [Source:UniProtKB/TrEMBL;Acc:D0MTW7]	-0.97068	-0.49331	-1.4235	34
PITG_09393		PITG_10777	Imidazoleglycerol-phosphate dehydratase [Source:UniProtKB/TrEMBL;Acc:D0NH24]	-0.68085	-0.46692	-1.4047	35
PITG_03992		PITG_01804	Methionine synthase [Source:UniProtKB/TrEMBL;Acc:D0MU48]	-0.7067	-0.37501	-1.2144	36
PITG_05861		PITG_13402	Cystathionine beta-lyase [Source:UniProtKB/TrEMBL;Acc:D0NLW7]	-0.67936	0	-1.2066	37
PITG_16048		PITG_02256	Aspartate aminotransferase [Source:UniProtKB/TrEMBL;Acc:D0MVV7]	-0.24269	-0.59662	-1.172	38
PITG_14180		PITG_14697	Cystathionine beta-synthase [Source:UniProtKB/TrEMBL;Acc:D0NQV7]	-0.62263	-0.42846	-1.1626	39
PITG_01195		PITG_09698	Histidine biosynthesis trifunctional protein, putative [Source:UniProtKB/TrEMBL;Acc:D0NCL3]	-0.6055	-0.24616	-1.1506	40
PITG_13402		PITG_12514	Bifunctional aspartokinase/homoserine dehydrogenase, putative [Source:UniProtKB/TrEMBL;Acc:D0NKQ0]	-0.9191	0	-1.1046	41
Novel01245		PITG_21397	Ribose-phosphate pyrophosphokinase, putative [Source:UniProtKB/TrEMBL;Acc:D0P3V6]	-0.43747	-0.25058	-1.0386	42
PITG_17516		PITG_18048	Aconitate hydratase, mitochondrial [Source:UniProtKB/TrEMBL;Acc:D0NY26]	-0.70046	-0.45895	-0.99758	43
PITG_01752		PITG_05318	N-(5'-phosphoribosyl)anthranilate isomerase [Source:UniProtKB/TrEMBL;Acc:D0N427]	-0.60682	-0.33634	-0.93844	44
PITG_14634		PITG_03101	Putative uncharacterized protein [Source:UniProtKB/TrEMBL;Acc:D0MZD2]	-0.6967	-0.65336	-0.92673	45
PITG_03427		PITG_04665	Ribose-5-phosphate isomerase [Source:UniProtKB/TrEMBL;Acc:D0N1R6]	-0.85035	-0.54861	-0.90023	46
PITG_12161		PITG_02785	Fructose-bisphosphate aldolase [Source:UniProtKB/TrEMBL;Acc:D0MX78]	-0.84785	-0.57799	-0.89435	47
PITG_03620		PITG_04851	Arginase [Source:UniProtKB/TrEMBL;Acc:D0N266]	-0.29059	-0.5598	-0.83025	48
PITG_13116		PITG_05245	Imidazole glycerol phosphate synthase subunit hisF [Source:UniProtKB/TrEMBL;Acc:D0N3W2]	-0.41783	-0.27195	-0.74939	49
PITG_00029		PITG_19495	Glyceraldehyde-3-phosphate dehydrogenase, putative [Source:UniProtKB/TrEMBL;Acc:D0P0U3]	-0.47938	0	-0.74191	50
PITG_00028		PITG_03599	Alanine aminotransferase 2 [Source:UniProtKB/TrEMBL;Acc:D0MY09]	-0.48443	-0.29932	-0.71339	51
PITG_12727		PITG_01564	Amino-acid acetyltransferase, putative [Source:UniProtKB/TrEMBL;Acc:D0MTJ5]	0	-0.27954	-0.68453	52
PITG_03593		PITG_01752	Transketolase [Source:UniProtKB/TrEMBL;Acc:D0MU04]	-0.3547	-0.46833	-0.65158	53
PITG_23158		PITG_02735	2,3-bisphosphoglycerate-dependent phosphoglycerate mutase, putative [Source:UniProtKB/TrEMBL;Acc:D0MX33]	-0.2235	0	-0.64262	54
PITG_20965		PITG_13165	D-3-phosphoglycerate dehydrogenase, putative [Source:UniProtKB/TrEMBL;Acc:D0NJR3]	-0.41686	-0.55562	-0.63547	55
PITG_06449		PITG_02857	L-allo-threonine aldolase [Source:UniProtKB/TrEMBL;Acc:D0MXE1]	0.2379	0.37553	0.80508	56
PITG_06448		PITG_02852	Aminoacylase, metalloprotease family M20A, putative [Source:UniProtKB/TrEMBL;Acc:D0MXD6]	0.36469	0.45002	0.90991	57
PITG_02256		PITG_12513	Putative uncharacterized protein [Source:UniProtKB/TrEMBL;Acc:D0NKP9]	0	0	1.0737	58
PITG_00221		PITG_00029	Aminoacylase-1, putative [Source:UniProtKB/TrEMBL;Acc:D0MSP4]	0.2927	0	1.11	59
PITG_12037		Novel01245	0	1.0811	0.64294	1.1861	60
PITG_19495		PITG_02757	Pyruvate kinase [Source:UniProtKB/TrEMBL;Acc:D0MX51]	1.1553	0	1.376	61
PITG_12053		PITG_14634	1-(5-phosphoribosyl)-5-[(5-phosphoribosylamino)methylideneamino] imidazole-4-carboxamide isomerase, putative [Source:UniProtKB/TrEMBL;Acc:D0NQR0]	0.24986	0.31801	1.4703	62
PITG_02973		PITG_22313	Delta-1-pyrroline-5-carboxylate synthetase, putative [Source:UniProtKB/TrEMBL;Acc:D0RM48]	0	0	1.4761	63
PITG_20970		PITG_03427	Tyrosine aminotransferase, putative [Source:UniProtKB/TrEMBL;Acc:D0N083]	0.7843	0.47598	1.5147	64
PITG_22313
PITG_13139
PITG_03098
PITG_12514
PITG_20687
PITG_12513
PITG_01769
PITG_21697
PITG_05551
PITG_14195
PITG_06427
PITG_02740
PITG_18048
PITG_20759
PITG_09698
PITG_00166
PITG_05374
PITG_01564
PITG_06267
PITG_02852
PITG_03078
PITG_02857
PITG_09582
PITG_01804
PITG_01711
PITG_17786
PITG_02757
PITG_03700
PITG_05245
PITG_01245
PITG_07380
PITG_13749
PITG_04665
PITG_09640
PITG_22103
PITG_02925
PITG_13165
PITG_02210
PITG_04851
PITG_06518
PITG_02198
PITG_05318
PITG_02049
PITG_16057
PITG_08022
PITG_16280

## Sheet: Table S10C
The synergistic DEGs in the KEGG pathway of Citrate cycle (TCA cycle)
			log2FoldChange
Total DEGs in Citrate cycle (TCA cycle)		Synergistic DEGs in Citrate cycle (TCA cycle)	AZD	RAP	RAP+AZD		Citrate cycle (TCA cycle)					down	up
PITG_02049		PITG_13614	-0.72135	-0.44633	-1.7567		ratio of synergistic DEGs				Number of synergistic DEGs	23	0
PITG_15476		PITG_19690	-0.65238	-0.44295	-1.5234		0.793103				ratio	1	0
PITG_02026		PITG_18354	-0.77577	-0.68023	-2.2593
PITG_13614		PITG_18720	-0.76301	-1.3604	-1.7563
PITG_19191		PITG_15705	-0.50694	-0.64515	-1.3393
PITG_19690		PITG_06604	-0.74718	-0.86621	-2.2252
PITG_18354		PITG_06108	-0.87636	-0.55929	-1.4307
PITG_18720		PITG_08881	-0.41174	-0.87229	-2.2903
PITG_15705		PITG_03277	-0.30035	-0.47605	-0.85762
PITG_06604		PITG_12905	-0.17384	-0.31885	-0.57439
PITG_06108		PITG_11452	-0.53155	-0.37636	-1.1214
PITG_08881		PITG_02026	-0.87629	-0.62952	-2.6514
PITG_03277		PITG_22743	-0.46895	-0.24943	-0.90043
PITG_12905		PITG_06448	-1.3474	-0.96674	-2.0053
PITG_11452		PITG_11929	-0.64747	-0.56564	-1.6762
PITG_23158		PITG_19802	-1.1508	-0.098781	-2.1437
PITG_22743		PITG_00458	-0.46484	-0.88489	-1.6072
PITG_07056		PITG_18048	-0.70046	-0.45895	-0.99758
PITG_06449		PITG_19161	-0.56006	-0.44004	-1.2276
PITG_06448		PITG_18935	-1.2986	-0.96591	-2.8505
PITG_11929		PITG_15359	-1.0799	-0.61378	-2.3152
PITG_19802		PITG_10951	0	0	-0.56768
PITG_00458		PITG_16966	-0.61928	-0.34764	-0.87657
PITG_18048
PITG_19161
PITG_18935
PITG_15359
PITG_10951
PITG_16966

## Sheet: Table S10D
The synergistic DEGs in the KEGG pathway of DNA replication
			log2FoldChange
Total DEGs in DNA replication		Synergistic DEGs in DNA replication	AZD	RAP	RAP+AZD		DNA replication					down	up
PITG_04614		Novel00584	0	0	1.6449		ratio of synergistic DEGs				Number of synergistic DEGs	28	3
PITG_15505		PITG_10249	0	0	0.49819		0.815789				ratio	0.903226	0.0967742
PITG_04710		PITG_00557	0	0	0.47483
PITG_12152		PITG_19314	-0.24741	-0.24101	-0.34971
PITG_19314		PITG_05302	0	-0.55265	-0.58964
PITG_03056		PITG_18237	-0.48144	-0.33695	-0.64381
PITG_04709		PITG_12152	-0.37243	0	-0.71314
PITG_07644		PITG_04709	-0.62654	-0.76306	-0.81259
PITG_05302		PITG_07175	-0.50518	0	-0.83993
PITG_13792		PITG_20527	-0.6178	-0.88529	-1.056
PITG_18237		PITG_15505	-0.8144	-0.94959	-1.173
PITG_07175		PITG_03389	-0.78744	-0.70537	-1.2461
PITG_14397		PITG_05585	-0.9218	-0.45644	-1.29
Novel00584		PITG_13792	-0.56998	-0.48511	-1.2921
PITG_11812		PITG_15868	-0.88528	-0.69533	-1.3162
PITG_15868		PITG_11812	-0.83179	-0.73819	-1.3779
PITG_03624		PITG_16691	-0.62958	-0.48986	-1.4283
PITG_16698		PITG_16698	-0.88165	-0.57829	-1.5225
PITG_12346		PITG_11912	-0.66939	-0.43211	-1.6842
PITG_13336		PITG_04710	-1.1984	-0.82568	-1.6855
PITG_05369		PITG_07546	-0.90447	-0.83905	-1.7846
PITG_20527		PITG_05679	-0.88175	-0.93105	-1.8028
PITG_05679		PITG_06111	-0.43231	0	-1.9235
PITG_04527		PITG_04527	-0.91039	-0.81832	-1.9559
PITG_12746		PITG_08326	-1.2259	-1.1404	-2.0469
PITG_18696		PITG_02054	-1.0467	-0.54122	-2.053
PITG_00557		PITG_12346	-1.0351	-0.88187	-2.1367
PITG_07546		PITG_15053	-0.96066	-0.82703	-2.3563
PITG_16691		PITG_07399	-0.89124	-0.71091	-2.6803
PITG_03389		PITG_03624	-0.98536	-0.87362	-2.7566
PITG_10249		PITG_14397	-1.0192	-0.93994	-3.3607
PITG_06111
PITG_08326
PITG_11912
PITG_05585
PITG_15053
PITG_07399
PITG_02054

## Sheet: Table S10E
The synergistic DEGs in the KEGG pathway of Oxidative phosphorylation
			log2FoldChange
Total DEGs in Oxidative phosphorylation		Synergistic DEGs in Oxidative phosphorylation	AZD	RAP	RAP+AZD		Oxidative phosphorylation					down	up
PITG_17747		PITG_09016	0	0	4.855		ratio of synergistic DEGs				Number of synergistic DEGs	47	3
PITG_08094		Novel00931	0	0	0.79181		0.793651				ratio	0.94	0.06
PITG_23229		PITG_16016	0	0	0.73271
PITG_17919		PITG_02046	-0.16596	-0.15567	-0.17457
PITG_12520		PITG_01698	-0.25469	-0.21044	-0.37021
PITG_07792		PITG_19772	-0.14038	-0.17665	-0.37492
PITG_12427		PITG_06118	-0.14496	-0.31713	-0.43811
PITG_13301		PITG_09472	-0.2163	-0.18243	-0.49623
PITG_18776		PITG_10951	0	0	-0.56768
PITG_15553		PITG_12905	-0.17384	-0.31885	-0.57439
PITG_09547		PITG_03344	-0.12397	-0.18852	-0.59655
PITG_12905		PITG_09031	-0.42393	-0.35291	-0.78113
PITG_13912		PITG_12309	-0.47205	-0.24613	-0.79482
PITG_08565		PITG_09015	-0.3786	-0.35898	-0.8311
PITG_18354		PITG_14362	-0.30822	-0.27387	-0.83426
PITG_11036		PITG_13728	-0.48598	-0.50651	-0.83734
PITG_09445		PITG_12520	-0.41887	-0.35493	-0.84796
PITG_06615		PITG_10862	-0.17949	-0.55637	-0.85438
PITG_00688		PITG_02045	-0.36078	0	-0.8586
PITG_00997		PITG_00688	-0.24205	-0.58639	-0.98251
PITG_03033		PITG_15553	-0.57431	-0.1548	-1.0458
PITG_12309		PITG_09436	-0.62214	-0.32795	-1.0564
PITG_12264		PITG_03033	-0.34748	-0.304	-1.0645
PITG_14612		PITG_11452	-0.53155	-0.37636	-1.1214
PITG_16016		PITG_05840	-0.58968	-0.54017	-1.1936
PITG_00764		PITG_00997	-0.52236	-0.39977	-1.288
PITG_02046		PITG_13912	-0.33899	-1.1119	-1.3191
PITG_02045		PITG_09438	-0.55872	-0.48197	-1.3395
PITG_01698		PITG_03632	-0.71381	-0.43038	-1.3515
PITG_06595		PITG_12427	-0.3925	-0.94442	-1.3902
Novel00931		PITG_13683	-0.63167	-0.44094	-1.393
PITG_17921		PITG_09553	-0.57375	-0.27122	-1.4676
PITG_09436		PITG_12049	-0.42114	-0.60151	-1.5021
PITG_12141		PITG_11036	-0.56815	-0.50796	-1.5517
PITG_12049		PITG_19063	-0.37398	-0.666	-1.6016
PITG_12289		PITG_09445	-0.87924	-0.44195	-1.6259
PITG_09472		PITG_18776	-0.6305	-0.47827	-1.6439
PITG_11452		PITG_06595	-0.66568	-0.53541	-1.6639
PITG_10951		PITG_14612	-0.6189	-0.64594	-1.7403
PITG_13728		PITG_12264	-0.9942	-0.34827	-1.7674
PITG_09438		PITG_07792	-0.57344	-0.57264	-1.7693
PITG_13683		PITG_08565	-0.54073	-0.59463	-1.7813
PITG_13682		PITG_09547	-0.93505	0	-1.8126
PITG_14362		PITG_15526	-0.51876	-0.55753	-1.8376
PITG_09550		PITG_06815	0	-0.69184	-1.9157
PITG_16670		PITG_13682	-0.74521	-0.38273	-2.0609
PITG_09553		PITG_14936	-0.59239	-0.61315	-2.1368
PITG_05615		PITG_00074	-0.86846	-0.59105	-2.1928
PITG_09031		PITG_18354	-0.77577	-0.68023	-2.2593
PITG_19772		PITG_05615	-1.0981	-0.85753	-2.3237
PITG_06815
PITG_14936
PITG_03632
PITG_05840
PITG_00074
PITG_06118
PITG_09016
PITG_10862
PITG_09015
PITG_00693
PITG_03344
PITG_19063
PITG_15526

## Sheet: Table S10F
The synergistic DEGs in the KEGG pathway of Pentose phosphate pathway
			log2FoldChange
Total DEGs in Pentose phosphate pathway		Synergistic DEGs in Pentose phosphate pathway	AZD	RAP	RAP+AZD		Pentose phosphate pathway					down	up
PITG_08598		Novel01245	1.0811	0.64294	1.1861		ratio of synergistic DEGs				Number of synergistic DEGs	15	1
PITG_02038		PITG_01752	-0.3547	-0.46833	-0.65158		0.695652				ratio	0.9375	0.0625
PITG_09817		PITG_02785	-0.84785	-0.57799	-0.89435
PITG_01862		PITG_04665	-0.85035	-0.54861	-0.90023
Novel01245		PITG_21397	-0.43747	-0.25058	-1.0386
PITG_03919		PITG_03919	-0.83864	-0.49033	-1.1522
PITG_10032		PITG_01862	-0.65733	-0.6336	-1.1669
PITG_01752		PITG_18414	-0.37078	-0.59137	-1.1796
PITG_21468		PITG_19174	-0.48346	-0.27592	-1.1843
PITG_19174		PITG_05636	-0.47753	-0.56273	-1.5186
PITG_03598		PITG_20687	-0.79065	-0.29001	-1.6425
PITG_05551		PITG_09817	-1.1077	0	-1.8963
PITG_04665		PITG_03598	-0.65087	-1.5574	-1.9693
PITG_20687		PITG_03992	-0.81427	-0.32401	-2.1696
PITG_05636		PITG_05551	-1.1021	0	-2.275
PITG_02129		PITG_02129	0	0	-2.6067
PITG_04624
PITG_18414
PITG_21397
PITG_02785
PITG_02786
PITG_03992
PITG_00146

## Sheet: Table S10G
The synergistic DEGs in the KEGG pathway of Protein processing in endoplasmic reticulum
			log2FoldChange
Total DEGs in Protein processing in endoplasmic reticulum		Synergistic DEGs in Protein processing in endoplasmic reticulum	AZD	RAP	RAP+AZD		Protein processing in endoplasmic reticulum						down	up
Novel01841		PITG_14396	1.9557	0	3.827		ratio of synergistic DEGs					Number of synergistic DEGs	64	13
PITG_10149		PITG_17383	1.5036	1.213	1.6628		0.669565					ratio	0.831169	0.168831
PITG_16528		PITG_11422	0	0	1.5905
PITG_12120		PITG_16065	0.63856	0.55177	1.2571
PITG_22667		PITG_21580	0	0	1.2014
PITG_22715		PITG_15111	0.35722	0	0.79442
PITG_18870		PITG_17879	0.41547	0	0.7848
PITG_09693		PITG_15370	0	0	0.67566
PITG_01382		PITG_03075	0.5695	0.49517	0.67418
PITG_03594		PITG_06885	0	0.24565	0.60569
PITG_06885		PITG_10857	0	0	0.50843
PITG_06992		PITG_09377	0.40558	0.23376	0.43023
PITG_14396		PITG_02068	0	0	0.16105
PITG_08328		PITG_13234	-0.20524	0	-0.24544
PITG_01058		PITG_00505	0	-0.28034	-0.3893
PITG_02068		PITG_13370	-0.20977	-0.15796	-0.47105
PITG_15771		PITG_06505	0	0	-0.53696
PITG_15111		PITG_00089	-0.36164	-0.2822	-0.53859
PITG_05781		PITG_04610	-0.19499	0	-0.54786
PITG_03694		PITG_06992	-0.19767	-0.13301	-0.56709
PITG_07843		PITG_01260	-0.46461	-0.22563	-0.68953
PITG_22566		PITG_10020	-0.58062	-0.55703	-0.78617
PITG_07365		PITG_07201	-0.44815	-0.48327	-0.7879
PITG_08469		PITG_19871	-0.3306	-0.62608	-0.8371
PITG_07201		PITG_20714	-0.23026	-0.32102	-0.8881
PITG_00527		PITG_03068	0	0	-0.89417
PITG_00089		PITG_12881	-0.3006	-0.34815	-0.90892
PITG_16137		PITG_02867	-0.26738	-0.45415	-0.93135
PITG_09965		PITG_07365	-0.34276	0	-0.95399
PITG_05498		PITG_18107	-0.28295	-0.18567	-1.0508
PITG_03199		PITG_11712	-0.472	-0.44386	-1.0596
PITG_17637		PITG_01058	-0.48493	-0.40421	-1.1309
PITG_15998		PITG_07061	-0.47864	-0.39968	-1.1459
PITG_19537		PITG_12948	-0.47434	-0.53594	-1.1545
PITG_18089		PITG_11537	-0.30361	-0.25604	-1.1604
PITG_12881		PITG_03694	-0.41595	-0.46585	-1.1759
PITG_14939		PITG_22566	-0.43633	-0.47757	-1.22
PITG_06505		PITG_17593	-0.4848	-0.61551	-1.298
PITG_21028		PITG_12260	-0.37695	-0.12026	-1.3016
PITG_20714		PITG_03468	-0.55858	-0.27341	-1.3193
PITG_18934		PITG_19557	-0.46871	-0.52936	-1.3278
PITG_15358		PITG_05672	-0.84815	-0.3022	-1.3403
PITG_00632		PITG_16366	-0.52615	-0.30588	-1.3434
PITG_00505		PITG_21378	-0.48717	-0.58843	-1.3546
PITG_13151		PITG_03390	-0.55187	-0.54887	-1.3693
PITG_10857		PITG_21028	0	0	-1.4095
PITG_11913		PITG_01855	-0.45631	-0.26839	-1.4265
PITG_13234		PITG_06657	-0.558	-0.54313	-1.4283
PITG_12948		PITG_10972	-0.45183	-0.55916	-1.4785
PITG_13434		PITG_17592	-0.5967	-0.26087	-1.5124
PITG_11712		PITG_07843	-0.53533	0	-1.5174
PITG_01855		PITG_12694	-0.45771	-0.34844	-1.5209
PITG_06415		PITG_07885	-0.79609	-0.27465	-1.5433
PITG_10020		PITG_11704	-0.61026	-0.45768	-1.5501
PITG_21378		PITG_13151	-0.5698	-0.51155	-1.5697
PITG_01858		PITG_05498	-0.68713	-0.86073	-1.6002
PITG_06657		PITG_02266	-0.5731	0	-1.6249
PITG_08327		PITG_03594	-0.5292	-0.5358	-1.661
PITG_06659		PITG_06415	-0.8157	-0.63142	-1.6718
PITG_05609		PITG_17683	-0.51333	-0.1766	-1.7131
PITG_17593		PITG_21027	-0.34195	-0.77154	-1.7279
PITG_17592		PITG_18053	-0.61716	-0.61867	-1.7661
PITG_05501		PITG_08328	-0.65057	0	-1.8201
PITG_04610		PITG_08327	-0.67039	-0.5383	-1.8924
PITG_03390		PITG_15358	-0.74221	-0.21591	-1.9574
PITG_17683		PITG_03388	-0.67488	-0.49351	-1.9655
PITG_19557		PITG_09965	-0.59931	-0.67563	-1.9668
PITG_11728		PITG_00632	-0.74839	-0.52204	-2.022
PITG_05672		PITG_11244	-0.79363	-0.66865	-2.0376
PITG_07083		PITG_18934	-0.80044	-0.31066	-2.1445
PITG_18107		PITG_02467	-0.91716	-0.29913	-2.2223
PITG_16065		PITG_15771	-0.86626	-0.38783	-2.2506
PITG_17879		PITG_22023	-0.90289	0	-2.2822
PITG_01260		PITG_00527	-0.91017	-0.32918	-2.3994
PITG_16366		PITG_17637	-1.0274	0	-2.4659
PITG_12694		PITG_09451	-0.63802	0	-2.5055
PITG_17814		PITG_11913	-1.9301	0	-5.4348
PITG_09451
PITG_18053
PITG_11537
PITG_03068
PITG_02867
PITG_21027
PITG_03388
PITG_07885
PITG_15761
PITG_03546
PITG_15370
PITG_02597
PITG_11704
PITG_17383
PITG_03075
PITG_11422
PITG_02266
PITG_07061
PITG_21580
PITG_06795
PITG_12260
PITG_19871
PITG_06946
PITG_02467
PITG_03468
PITG_11249
PITG_13370
PITG_09377
PITG_22023
PITG_15216
PITG_11244
PITG_11247
PITG_02329
PITG_11886
PITG_10972
PITG_09453
PITG_02211
PITG_02724

## Sheet: Table S10H
The synergistic DEGs in the KEGG pathway of Ribosome
			log2FoldChange
Total DEGs in Ribosome		Synergistic DEGs in Ribosome	AZD	RAP	RAP+AZD		Ribosome					down	up
PITG_04337		PITG_19121	0.28971	0	1.4402		ratio of synergistic DEGs				Number of synergistic DEGs	25	3
PITG_21503		PITG_03660	0.48466	0.81469	1.0347		0.264151				ratio	0.892857	0.107143
PITG_08548		PITG_09430	0.29589	0.32307	0.42808
PITG_03916		PITG_11734	-0.61828	-0.37503	-0.90332
PITG_20795		PITG_03916	-0.50097	0	-1.0182
PITG_20798		PITG_12839	-0.70264	0	-1.1057
PITG_01943		PITG_19007	-0.67136	-0.29684	-1.2805
PITG_10202		PITG_03159	0	0	-1.3646
PITG_09563		PITG_20264	-0.33591	0	-1.3727
PITG_03294		PITG_09555	-0.22447	0	-1.5175
PITG_11766		PITG_04487	-0.97611	0	-1.6543
PITG_06771		PITG_09506	-0.73227	-0.14804	-1.6866
PITG_00523		PITG_12697	-0.9168	-0.4886	-1.7577
PITG_03768		PITG_01217	-0.57408	0	-1.8031
PITG_19157		PITG_09627	-0.95503	-0.38538	-1.8208
PITG_09627		PITG_05174	-1.0871	-0.32161	-1.9526
PITG_15069		PITG_14608	-1.1228	-0.32652	-1.988
PITG_10146		PITG_19157	-0.8198	-0.54308	-2.0455
PITG_03353		PITG_20116	-0.70509	0	-2.1278
PITG_13312		PITG_00523	-1.1632	-0.34026	-2.159
PITG_08703		PITG_03420	-1.2542	-0.17443	-2.1718
PITG_04487		PITG_20798	-1.1589	-0.49495	-2.1841
PITG_01833		PITG_14729	-1.2669	0	-2.208
PITG_09555		PITG_17785	-1.2918	-0.6026	-2.3098
PITG_09552		PITG_09525	-1.2178	-0.24398	-2.3598
PITG_19007		PITG_08548	-1.3863	-0.39198	-2.4312
PITG_03762		PITG_03768	-1.0332	-0.22317	-2.5447
PITG_16757		PITG_18054	-0.9877	-0.15493	-2.5731
PITG_03221
PITG_15723
PITG_00631
PITG_13676
PITG_06995
PITG_15697
PITG_08834
PITG_09540
PITG_04843
PITG_10193
PITG_01922
PITG_16198
PITG_03239
PITG_15638
PITG_03235
PITG_01042
PITG_03420
PITG_01041
PITG_08959
PITG_09430
PITG_12947
PITG_19669
PITG_14729
PITG_03660
PITG_09525
PITG_12839
PITG_09442
PITG_20188
PITG_20189
PITG_07173
PITG_15090
PITG_00443
PITG_03159
PITG_20264
PITG_03486
PITG_12745
PITG_01217
PITG_20116
PITG_12697
PITG_11734
PITG_19121
PITG_16008
PITG_02578
PITG_19280
PITG_22323
PITG_15407
PITG_10887
PITG_09506
PITG_09345
PITG_07269
PITG_18052
PITG_02694
PITG_07300
PITG_18054
PITG_22135
PITG_17785
PITG_17261
PITG_06799
PITG_06237
PITG_03178
PITG_13500
PITG_05171
PITG_05174
PITG_00179
PITG_11099
PITG_13371
PITG_10263
PITG_19999
PITG_13681
PITG_00941
PITG_14608
PITG_14850
PITG_17093
PITG_00266
PITG_14913
PITG_10863
PITG_03477
PITG_02053

## Sheet: Table S10I
The synergistic DEGs in the KEGG pathway of Ribosome biogenesis in eukaryotes
			log2FoldChange
Total DEGs in Ribosome biogenesis in eukaryotes		Synergistic DEGs in Ribosome biogenesis in eukaryotes	AZD	RAP	RAP+AZD		Ribosome biogenesis in eukaryotes					down	up
PITG_12932		PITG_05240	0.26458	0	0.31683		ratio of synergistic DEGs				Number of synergistic DEGs	10	1
PITG_19679		PITG_10163	0	0	-0.29929		0.148649				ratio	0.909091	0.0909091
PITG_06700		PITG_00787	-0.25052	-0.32759	-0.42406
PITG_16054		PITG_13446	0	0	-0.43769
PITG_22541		PITG_12465	-0.35049	0	-0.49193
PITG_06679		PITG_21600	-0.45225	-0.37246	-0.61789
PITG_02745		PITG_17724	-0.41561	0	-0.82333
PITG_05445		PITG_17674	-0.51632	-0.67487	-0.95635
PITG_17724		PITG_01076	-0.84191	-0.28777	-2.4128
PITG_00597		PITG_19178	-1.534	-0.13326	-3.165
PITG_02593		PITG_10819	-1.5201	0	-3.1974
PITG_06263
PITG_06262
PITG_12871
PITG_03818
PITG_12931
PITG_16556
PITG_18421
PITG_20593
PITG_00787
PITG_06667
PITG_19671
PITG_07174
PITG_08447
PITG_09432
PITG_04887
PITG_09222
PITG_13300
PITG_17205
PITG_12305
PITG_00401
PITG_21600
PITG_08338
PITG_10819
PITG_19178
PITG_15652
PITG_00748
PITG_10163
PITG_12107
PITG_02887
PITG_00194
PITG_13446
PITG_06986
PITG_11635
PITG_16813
PITG_09374
PITG_05630
PITG_08708
PITG_01076
PITG_05534
PITG_18718
PITG_17404
PITG_01725
PITG_03802
PITG_17674
PITG_05058
PITG_15975
PITG_03955
PITG_11198
PITG_18717
PITG_02536
PITG_03672
PITG_16792
PITG_13380
PITG_19608
PITG_05240
PITG_07308
PITG_00052
PITG_12465
PITG_00142
PITG_01019
PITG_00035
PITG_00036
PITG_00032

## Sheet: Table S10J
The synergistic DEGs in the KEGG pathway of RNA polymerase
				log2FoldChange
Total DEGs in RNA polymerase			Synergistic DEGs in RNA polymerase	AZD	RAP	RAP+AZD		RNA polymerase				down	up
PITG_09425			Novel00232	0.62376	1.188	2.1369		ratio of synergistic DEGs			Number of synergistic DEGs	6	3
PITG_03795			PITG_03793	0	0	1.1886		0.333333			ratio	0.666667	0.333333
PITG_12877			PITG_20629	0	0.38051	0.70011
PITG_13404			PITG_03795	-0.27597	-0.23905	-0.5205
PITG_03793			PITG_14885	-0.50107	-0.50642	-0.5746
PITG_21077			PITG_18727	-0.73138	-0.38977	-0.82834
PITG_14613			PITG_13404	-0.32009	-0.45379	-0.90401
PITG_09712			PITG_10445	-0.75952	0	-1.0708
PITG_18727			PITG_18113	-0.54138	-0.66119	-1.6877
PITG_16116
PITG_02420
PITG_20629
PITG_04645
PITG_11365
PITG_16659
PITG_16658
PITG_14885
PITG_16526
Novel00232
PITG_06706
PITG_08383
PITG_18113
PITG_18777
PITG_10445
PITG_00051
PITG_03855
PITG_08173
