# Supplementary material for: TOR Inhibitors Synergistically Suppress the Growth and Development of Phytophthora infestans, a Highly Destructive Pathogenic Oomycete
Source: Front Microbiol. 2021 Apr 16;12:596874. doi: 10.3389/fmicb.2021.596874 (PMC8086431; doi:10.3389/fmicb.2021.596874)
Supplement: Supplementary Table 11 — Synergistic effects on gene expression of PiS6K and PiRPS6 after treatment with RAP, AZD, and RAP + AZD. [file Table_11.XLSX]

## Sheet: Table S11
PiS6K
AZD
Gene_id	readcount_Pi_RA	readcount_Pi_DMSO	log2FoldChange	pval	padj	RGD Symbol	Interpro Description
PITG_18420	4542.56	4999.84	-0.13838	0.00054872	0.0014964	--	Protein kinase, putative [Source:UniProtKB/TrEMBL;Acc:D0NWZ6]
RAP
Gene_id	readcount_Pi_RA	readcount_Pi_DMSO	log2FoldChange	pval	padj	RGD Symbol	Interpro Description
PITG_18420	4477.64	5032.84	-0.16863	1.2225e-07	4.2795e-07	--	Protein kinase, putative [Source:UniProtKB/TrEMBL;Acc:D0NWZ6]
RAP+AZD
Gene_id	readcount_Pi_RA	readcount_Pi_DMSO	log2FoldChange	pval	padj	RGD Symbol	Interpro Description
PITG_18420	3657.17	5179.23	-0.50201	5.852e-34	2.7243e-33	--	Protein kinase, putative [Source:UniProtKB/TrEMBL;Acc:D0NWZ6]
