# Supplementary material for: TOR Inhibitors Synergistically Suppress the Growth and Development of Phytophthora infestans, a Highly Destructive Pathogenic Oomycete
Source: Front Microbiol. 2021 Apr 16;12:596874. doi: 10.3389/fmicb.2021.596874 (PMC8086431; doi:10.3389/fmicb.2021.596874)
Supplement: Supplementary Table 12 — Synergistic effects on pathogenicity-related genes. [file Table_12.XLSX]

## Sheet: Sheet1
Synergistic effects on pathogenicity-related genes
Synergistic DEGs	log2FoldChange in AZD	log2FoldChange in RAP	log2FoldChange in RAP+AZD	Interpro Description
PITG_15763	3.8937	0	4.3897	Secreted RxLR effector peptide protein, putative [Source:UniProtKB/TrEMBL;Acc:D0NSH6]
PITG_16845	0	0	2.4976	Secreted RxLR effector peptide protein, putative [Source:UniProtKB/TrEMBL;Acc:D0NU86]
PITG_16844	0	0	2.3699	Secreted RxLR effector peptide protein, putative [Source:UniProtKB/TrEMBL;Acc:D0NU86]
PITG_16713	0	0	2.0467	RXLR effector family protein, putative [Source:UniProtKB/TrEMBL;Acc:D0NVF9]
PITG_02860	1.0365	0	1.6676	Secreted RxLR effector peptide protein, putative [Source:UniProtKB/TrEMBL;Acc:D0MXE4]
PITG_09836	0	0	1.6605	Secreted RxLR effector peptide protein, putative [Source:UniProtKB/TrEMBL;Acc:D0NEP4]
PITG_22675	0	1.5899	1.6431	Secreted RxLR effector peptide protein, putative [Source:UniProtKB/TrEMBL;Acc:D0MUU4]
PITG_15297	0	0	1.4618	Secreted RxLR effector peptide protein, putative [Source:UniProtKB/TrEMBL;Acc:D0NQD5]
PITG_12276	0.76645	0	0.84766	Secreted RxLR effector peptide protein, putative [Source:UniProtKB/TrEMBL;Acc:D0NJG9]
PITG_13930	0	0	-0.60814	Avr2 family secreted RxLR effector peptide protein, putative [Source:UniProtKB/TrEMBL;Acc:D0NN49]
PITG_22712	0	-0.48004	-0.75943	Secreted RxLR effector peptide protein, putative [Source:UniProtKB/TrEMBL;Acc:D0MZ41]
PITG_15753	0	0	-0.92323	Secreted RxLR effector peptide protein, putative [Source:UniProtKB/TrEMBL;Acc:D0NSG8]
PITG_09585	-0.6942	-0.4718	-1.069	Secreted RxLR effector peptide protein, putative [Source:UniProtKB/TrEMBL;Acc:D0NCC1]
PITG_17063	0	0	-1.1026	Secreted RxLR effector peptide protein, putative [Source:UniProtKB/TrEMBL;Acc:D0NUQ3]
PITG_22828	-0.46879	-0.46147	-1.2284	Secreted RxLR effector peptide protein, putative [Source:UniProtKB/TrEMBL;Acc:D0N8Q3]
PITG_08074	-0.466	0	-1.4566	Secreted RxLR effector peptide protein, putative [Source:UniProtKB/TrEMBL;Acc:D0N9E5]
PITG_05750	0	0	-1.4579	Secreted RxLR effector peptide protein, putative [Source:UniProtKB/TrEMBL;Acc:D0N5L4]
PITG_00707	0	-0.56483	-1.5514	Secreted RxLR effector peptide protein, putative [Source:UniProtKB/TrEMBL;Acc:D0MRH6]
PITG_09732	-0.40687	0	-1.6682	Secreted RxLR effector peptide protein, putative [Source:UniProtKB/TrEMBL;Acc:D0NCP1]
PITG_19309	0	0	-1.6886	Secreted RxLR effector peptide protein, putative [Source:UniProtKB/TrEMBL;Acc:D0NZX3]
PITG_15110	0	0	-1.8361	Secreted RxLR effector peptide protein, putative [Source:UniProtKB/TrEMBL;Acc:D0NRP3]
PITG_22804	-1.8698	0	-1.9291	Secreted RxLR effector peptide protein, putative [Source:UniProtKB/TrEMBL;Acc:D0N5A1]
PITG_04276	0	0	-2.015	RXLR effector family protein, putative [Source:UniProtKB/TrEMBL;Acc:D0N0W8]
PITG_22547	0	0	-2.0757	Secreted RxLR effector peptide protein, putative [Source:UniProtKB/TrEMBL;Acc:D0RMH5]
PITG_15127	0	0	-2.2386	Secreted RxLR effector peptide protein, putative [Source:UniProtKB/TrEMBL;Acc:D0NRQ7]
PITG_09316	-0.83345	-0.58094	-2.2552	Secreted RxLR effector peptide protein, putative [Source:UniProtKB/TrEMBL;Acc:D0NBE6]
PITG_20922	0	0	-2.4868	RXLR effector family protein, putative [Source:UniProtKB/TrEMBL;Acc:D0P235]
PITG_14955	0	0	-2.5137	Secreted RxLR effector peptide protein, putative [Source:UniProtKB/TrEMBL;Acc:D0NPE6]
PITG_10654	0	0	-2.6041	Secreted RxLR effector peptide protein, putative [Source:UniProtKB/TrEMBL;Acc:D0NGS4]
PITG_04269	-0.76378	0	-2.7275	RXLR effector family protein, putative [Source:UniProtKB/TrEMBL;Acc:D0N0W1]
PITG_12710	0	0	-2.7368	Secreted RxLR effector peptide protein, putative [Source:UniProtKB/TrEMBL;Acc:D0NL01]
PITG_14932	0	0	-2.8122	Secreted RxLR effector peptide protein, putative [Source:UniProtKB/TrEMBL;Acc:D0NPC4]
PITG_04339	0	0	-2.8163	Secreted RxLR effector peptide protein, putative [Source:UniProtKB/TrEMBL;Acc:D0N118]
PITG_19942	0	0	-2.8487	Secreted RxLR effector peptide protein, putative [Source:UniProtKB/TrEMBL;Acc:D0P1U4]
PITG_14054	0	0	-2.9293	Secreted RxLR effector peptide protein, putative [Source:UniProtKB/TrEMBL;Acc:D0NNI8]
PITG_12458	-1.4239	0	-3.026	Secreted RxLR effector peptide protein, putative [Source:UniProtKB/TrEMBL;Acc:D0NKK1]
PITG_10396	-1.2213	0	-3.0443	Secreted RxLR effector peptide protein, putative [Source:UniProtKB/TrEMBL;Acc:D0NF80]
PITG_22798	0	0	-3.2736	Secreted RxLR effector peptide protein, putative [Source:UniProtKB/TrEMBL;Acc:D0N4E0]
PITG_06246	-1.0351	-0.42867	-3.5485	Secreted RxLR effector peptide protein, putative [Source:UniProtKB/TrEMBL;Acc:D0N4F0]
PITG_06087	-2.061	0	-3.5942	Secreted RxLR effector peptide protein, putative [Source:UniProtKB/TrEMBL;Acc:D0N6D2]
PITG_22375	-2.6314	0	-3.6411	Secreted RxLR effector peptide protein, putative [Source:UniProtKB/TrEMBL;Acc:D0RM80]
PITG_16705	-0.5268	0	-3.7798	Secreted RxLR effector peptide protein, putative [Source:UniProtKB/TrEMBL;Acc:D0NVF3]
PITG_04388	-3.1944	0	-4.4046	Secreted RxLR effector peptide protein, putative [Source:UniProtKB/TrEMBL;Acc:D0N158]
PITG_13452	-3.2446	0	-4.4364	Secreted RxLR effector peptide protein, putative [Source:UniProtKB/TrEMBL;Acc:D0NM15]
PITG_06077	0	0	-4.8654	Avr2 family secreted RxLR effector peptide protein, putative [Source:UniProtKB/TrEMBL;Acc:D0N6C5]
PITG_15278	-1.4742	-0.61572	-5.3125	Secreted RxLR effector peptide protein, putative [Source:UniProtKB/TrEMBL;Acc:D0NQB4]
PITG_06308	-3.0965	0	-5.9563	Secreted RxLR effector peptide protein, putative [Source:UniProtKB/TrEMBL;Acc:D0N4K2]
